# Supplementary material for: Key Macrophage Responses to Infection With Mycobacterium tuberculosis Are Co-Regulated by microRNAs and DNA Methylation
Source: Front Immunol. 2021 Jun 1;12:685237. doi: 10.3389/fimmu.2021.685237 (PMC8204050; doi:10.3389/fimmu.2021.685237)
Supplement: Supplementary Table 1 — Differentially expressed miRNAs from small RNA sequencing. See attached Supplemental_Table_1_DEmiRs.csv file . [file Table_1.csv]

MOI 5 24 hpi	baseMean	log2FoldChange	lfcSE	stat	pvalue	padj	abslogFold
hsa-miR-340-5p	1165.72094593861	-1.28290221675962	0.354608241699883	-3.61780146623153	0.000297116162867934	0.0220227454567726	1.28290221675962
hsa-miR-155-5p	101291.464182781	1.16342426714197	0.28740664759815	4.04800750735821	5.16554900001209E-05	0.00893639977002091	1.16342426714197
MOI 5 48 hpi	baseMean	log2FoldChange	lfcSE	stat	pvalue	padj	abslogFold
hsa-miR-12136	176.23258116393	3.13882383702081	0.687552991393561	4.56521006571276	4.98994413079037E-06	0.000123322904946676	3.13882383702081
hsa-miR-122-5p	311.905792929335	2.9001173332344	0.730264741268074	3.9713232329942	7.14745245616692E-05	0.00103042439576406	2.9001173332344
hsa-miR-1275	173.026515385867	2.59378919526875	0.543080152614665	4.77607068271768	1.78753583971491E-06	5.15406167117798E-05	2.59378919526875
hsa-miR-423-5p	3113.21631345736	2.33345724138357	0.296799336153311	7.86207028501651	3.77835912171182E-15	6.53656128056144E-13	2.33345724138357
hsa-miR-328-3p	195.628369718972	2.07836016587322	0.754255062199794	2.75551371151777	0.00586000483110658	0.0337926945260479	2.07836016587322
hsa-miR-340-5p	692.975718194746	-1.89696665573559	0.439554653602719	-4.31565594900996	1.59129662363343E-05	0.000305882573209536	1.89696665573559
hsa-miR-486-5p	266.737656749749	1.83742968974233	0.508496737635336	3.61345423431218	0.000302144706265379	0.00307476671670062	1.83742968974233
hsa-miR-374a-5p	541.211749455359	-1.72003234307437	0.43066629411892	-3.9938866044609	6.49989584491606E-05	0.00102225634651862	1.72003234307437
hsa-miR-30b-5p/30c-5p	1892.01786107288	-1.70421641334045	0.261199344932138	-6.52458149840773	6.8191664213938E-11	5.89857895450563E-09	1.70421641334045
hsa-miR-22-5p	135.526203160893	-1.65915780615058	0.413774238939076	-4.00981416920659	6.07665525111798E-05	0.00102225634651862	1.65915780615058
hsa-miR-191-3p	90.6533150742953	1.6250212766163	0.583112115537737	2.78680760237288	0.00532300721852437	0.0317544913380936	1.6250212766163
hsa-miR-148a-3p	1391.90785482824	1.56572133833446	0.470547553437376	3.3274454981155	0.000876461319323325	0.00659251340186675	1.56572133833446
hsa-miR-374b-5p	331.52365999505	-1.53077106402011	0.344796271339945	-4.43963926312553	9.01097900532455E-06	0.000194862420990143	1.53077106402011
hsa-miR-155-5p	63728.5549332378	1.43809705949563	0.289512161201041	4.96731140249751	6.78875276741746E-07	2.34890845752644E-05	1.43809705949563
hsa-miR-22-3p	1807.31354758762	-1.42307026786003	0.377055757409732	-3.77416400597125	0.00016054512177983	0.00173589412924441	1.42307026786003
hsa-miR-15a-5p	933.461412483639	-1.39165188970427	0.405375474813066	-3.43299478180324	0.000596953586860402	0.00491776050127855	1.39165188970427
hsa-miR-660-5p	487.241282372735	-1.35292883658787	0.263057390536381	-5.14309380865222	2.702505907787E-07	1.16883380511788E-05	1.35292883658787
hsa-miR-3615-3p	198.245048184431	1.34283311209404	0.479602787626605	2.79988596133745	0.00511206628413577	0.0315852666841246	1.34283311209404
hsa-miR-365a-3p/365b-3p	355.36206117826	-1.23938504708103	0.366968644091378	-3.37735952931285	0.000731853228534416	0.0057550276607479	1.23938504708103
hsa-miR-21-5p	160410.973787537	-1.21134231447792	0.221175845223017	-5.47682914133997	4.33014951560342E-08	2.4970528873313E-06	1.21134231447792
hsa-miR-1307-3p	1136.61436406705	1.14900997251932	0.326445000209873	3.51976587719407	0.00043192788333931	0.00373617619088503	1.14900997251932
hsa-let-7a-5p/7c-5p	58632.7430735251	1.11036330322917	0.312186305134365	3.55673290265334	0.00037549558632969	0.00360892980194647	1.11036330322917
MOI 10 24 hpi	baseMean	log2FoldChange	lfcSE	stat	pvalue	padj	abslogFold
hsa-miR-12136	251.411659537419	2.62493919816746	0.684371027602407	3.835549858625	0.000125283686527035	0.00541851944229428	2.62493919816746
hsa-miR-501-3p	383.978962576187	2.29649283517516	0.489974867074326	4.6869604738865	2.77292494992839E-06	0.000239858008168805	2.29649283517516
hsa-miR-1307-3p	1995.4589383654	2.29540382180096	0.473902188291271	4.84362359683841	1.27492351848726E-06	0.000220561768698295	2.29540382180096
hsa-miR-423-5p	3376.24660087315	2.06747810065078	0.558592876758277	3.70122532290266	0.000214560837420425	0.00561106766499263	2.06747810065078
hsa-miR-3615-3p	276.602076275626	1.96780830462743	0.562985720699735	3.49530766460939	0.000473515588693447	0.00910202187155181	1.96780830462743
hsa-miR-328-3p	312.507795999556	1.96193184914161	0.635288559172443	3.08825307935235	0.0020133693046914	0.0232208593141074	1.96193184914161
hsa-miR-486-5p	381.941218882535	1.94062934286672	0.537812774971625	3.60837345853139	0.000308122738371723	0.00666315421728852	1.94062934286672
hsa-miR-19b-3p	849.348154596774	-1.48056373753191	0.454676093326723	-3.25630434338231	0.00112872693239094	0.0141633328829456	1.48056373753191
hsa-miR-423-3p	2939.12536894519	1.35645760845947	0.406177465825497	3.33956884019321	0.000839085516167245	0.012568818479227	1.35645760845947
hsa-miR-374a-5p	1270.00305921124	-1.32695109033573	0.353563936557378	-3.75307250862783	0.000174680301722822	0.00561106766499263	1.32695109033573
hsa-miR-15a-5p	2391.71918258243	-1.14188144744033	0.34301829884667	-3.32892283379539	0.00087182555925274	0.012568818479227	1.14188144744033
hsa-miR-30b-5p/30c-5p	5677.774378094	-1.1073921364749	0.340531822732373	-3.2519490471973	0.00114616566682796	0.0141633328829456	1.1073921364749
hsa-miR-34a-5p	9580.78372993086	-1.00266957717444	0.271957531896303	-3.68686084986519	0.0002270374199708	0.00561106766499263	1.00266957717444
MOI 10 48 hpi	baseMean	log2FoldChange	lfcSE	stat	pvalue	padj	abslogFold
hsa-miR-1307-5p	41.6548422070471	-8.44914502918327	1.56743313950016	-5.3904340901441	7.02876916568233E-08	6.07988532831522E-06	8.44914502918327
hsa-miR-12136	327.791257809963	4.11887624666061	0.794386582790315	5.18497710798801	2.16041400033395E-07	1.24583874019258E-05	4.11887624666061
hsa-miR-122-5p	698.548290616078	3.9691894574407	0.828640362088848	4.79000256207061	1.66779183670679E-06	7.21319969375685E-05	3.9691894574407
hsa-miR-1275	188.22683681793	2.99577423666713	0.848260482267267	3.53166780640293	0.000412947760339295	0.00544305218295575	2.99577423666713
hsa-miR-486-5p	363.114246413114	2.44526142561269	0.631929679674519	3.86951508096937	0.000109052036013024	0.00269514317575046	2.44526142561269
hsa-miR-191-3p	129.56019129636	2.32577505241914	0.708867509179937	3.28097285077962	0.00103449701390533	0.0119311988937082	2.32577505241914
hsa-miR-423-5p	2816.00652550143	2.25980289859132	0.639898402029029	3.53150264389753	0.00041320573121883	0.00544305218295575	2.25980289859132
hsa-miR-374a-5p	494.136101679811	-2.18278410402979	0.607458101983367	-3.59330807656188	0.00032650616431433	0.00513505149330719	2.18278410402979
hsa-miR-340-5p	652.237317859934	-2.18043632086795	0.509611611586033	-4.27862370341584	1.88052468855228E-05	0.000542217951865908	2.18043632086795
hsa-miR-664a-5p	188.920687592321	1.92308924798743	0.682042685801121	2.81960247946737	0.00480831747495714	0.0346599551319827	1.92308924798743
hsa-miR-365a-3p/365b-3p	303.430565518272	-1.9115935734799	0.505970053356441	-3.77807651025788	0.000158044328651603	0.00323582239209933	1.9115935734799
hsa-miR-22-3p	1705.70677768375	-1.63310508016009	0.437137818593469	-3.73590435486628	0.000187041756768747	0.00323582239209933	1.63310508016009
hsa-miR-30b-5p/30c-5p	1890.46912166542	-1.59610214763434	0.370164646659893	-4.31187084459971	1.61878988061273E-05	0.000542217951865908	1.59610214763434
hsa-miR-1307-3p	1345.54784244591	1.5788760156347	0.449238219602995	3.51456297959242	0.000440478211337459	0.00544305218295575	1.5788760156347
hsa-miR-501-3p	299.766874115298	1.5402573190524	0.49588517142845	3.10607658344677	0.0018958760763741	0.0182214756229289	1.5402573190524
hsa-miR-155-5p	63654.9157587608	1.52058150656935	0.265405272360778	5.72928146092877	1.0085693036003E-08	1.74482489522851E-06	1.52058150656935
hsa-miR-148a-3p	1206.64491680536	1.40393825075155	0.437419510761641	3.20959220201904	0.00132923407698785	0.0143723434574311	1.40393825075155
hsa-miR-374b-5p	330.772079230097	-1.3533524631211	0.451437415707296	-2.99787393785408	0.00271870104499007	0.024754488462278	1.3533524631211
hsa-miR-21-5p	154138.977532544	-1.27732606701627	0.451657526835719	-2.82808542119319	0.00468273097042297	0.0346599551319827	1.27732606701627
hsa-miR-185-5p	1288.04349211483	-1.20743074143178	0.321439767797458	-3.75632035110414	0.000172429946759444	0.00323582239209933	1.20743074143178
hsa-miR-132-5p	709.61273090078	1.1085881723397	0.386692130498107	2.8668495811169	0.0041458000670827	0.0341534957907289	1.1085881723397
hsa-let-7b-5p	17949.2358133627	1.04555544902913	0.377693987071887	2.76826077411215	0.00563563424465429	0.0389985889730077	1.04555544902913
hsa-miR-23a-3p/23b-3p	14139.1185277378	-1.02255854390283	0.353410578818007	-2.8934010615155	0.00381094333687348	0.0329646598639556	1.02255854390283
