# Supplementary material for: Key Macrophage Responses to Infection With Mycobacterium tuberculosis Are Co-Regulated by microRNAs and DNA Methylation
Source: Front Immunol. 2021 Jun 1;12:685237. doi: 10.3389/fimmu.2021.685237 (PMC8204050; doi:10.3389/fimmu.2021.685237)
Supplement: Supplementary Table 2 — Differentially expressed mRNAs from total RNA sequencing. See attached Supplemental_Table_2_DEmiRs.csv file file. [file Table_2.csv]

initial_alias	converted_alias	name	description	baseMean	log2FoldChange	lfcSE	stat	pvalue	padj	abslogFold
ENST00000191018	ENSG00000064601	CTSA	cathepsin A [Source:HGNC Symbol;Acc:HGNC:9251]	315.3760976	-25.98615695	3.38348962	-7.680282746	1.59E-14	1.79E-11	25.98615695
ENST00000412094	ENSG00000118564	FBXL5	F-box and leucine rich repeat protein 5 [Source:HGNC Symbol;Acc:HGNC:13602]	232.430513	-25.57135226	3.38353123	-7.557593096	4.11E-14	4.20E-11	25.57135226
ENST00000594787	ENSG00000197405	C5AR1	complement C5a receptor 1 [Source:HGNC Symbol;Acc:HGNC:1338]	209.0521118	-25.41402446	3.383548928	-7.511055699	5.87E-14	5.87E-11	25.41402446
ENST00000543711	ENSG00000144959	NCEH1	neutral cholesterol ester hydrolase 1 [Source:HGNC Symbol;Acc:HGNC:29260]	198.3102303	-25.3474866	3.383558448	-7.491369513	6.82E-14	6.68E-11	25.3474866
ENST00000306627	ENSG00000170142	UBE2E1	ubiquitin conjugating enzyme E2 E1 [Source:HGNC Symbol;Acc:HGNC:12477]	191.0764383	-25.30610011	3.383565463	-7.479122358	7.48E-14	7.17E-11	25.30610011
ENST00000300408	ENSG00000167085	PHB	prohibitin [Source:HGNC Symbol;Acc:HGNC:8912]	188.79898	-25.2901648	3.383567765	-7.474407653	7.76E-14	7.28E-11	25.2901648
ENST00000281172	ENSG00000151491	EPS8	epidermal growth factor receptor pathway substrate 8 [Source:HGNC Symbol;Acc:HGNC:3420]	140.3148744	-24.88175499	3.38363508	-7.353557462	1.93E-13	1.61E-10	24.88175499
ENST00000635123	ENSG00000116641	DOCK7	dedicator of cytokinesis 7 [Source:HGNC Symbol;Acc:HGNC:19190]	129.7083359	-24.77487931	3.383656491	-7.321925078	2.44E-13	1.97E-10	24.77487931
ENST00000541923	ENSG00000164120	HPGD	15-hydroxyprostaglandin dehydrogenase [Source:HGNC Symbol;Acc:HGNC:5154]	121.9940924	-24.69356566	3.383674379	-7.297855198	2.92E-13	2.31E-10	24.69356566
ENST00000524543	ENSG00000166471	TMEM41B	transmembrane protein 41B [Source:HGNC Symbol;Acc:HGNC:28948]	122.1509933	-24.65011882	3.383673991	-7.285015898	3.22E-13	2.47E-10	24.65011882
ENST00000614012	ENSG00000153029	MR1	major histocompatibility complex, class I-related [Source:HGNC Symbol;Acc:HGNC:4975]	118.2141035	-24.64775325	3.38368405	-7.284295132	3.23E-13	2.47E-10	24.64775325
ENST00000527197	ENSG00000179950	PUF60	poly(U) binding splicing factor 60 [Source:HGNC Symbol;Acc:HGNC:17042]	105.2930705	-24.4933101	3.383722211	-7.238570004	4.53E-13	3.23E-10	24.4933101
ENST00000394701	ENSG00000164022	AIMP1	aminoacyl tRNA synthetase complex interacting multifunctional protein 1 [Source:HGNC Symbol;Acc:HGNC:10648]	104.9000007	-24.4884768	3.383723516	-7.237138816	4.58E-13	3.23E-10	24.4884768
ENST00000341184	ENSG00000128268	MGAT3	beta-1,4-mannosyl-glycoprotein 4-beta-N-acetylglucosaminyltransferase [Source:HGNC Symbol;Acc:HGNC:7046]	84.84839704	-24.19598176	3.383806316	-7.150522077	8.64E-13	5.81E-10	24.19598176
ENST00000350425	None	None	None	82.14609325	-24.14093152	3.383820574	-7.134223281	9.73E-13	6.36E-10	24.14093152
ENST00000445816	ENSG00000140264	SERF2	small EDRK-rich factor 2 [Source:HGNC Symbol;Acc:HGNC:10757]	81.54324931	-24.12503792	3.383823864	-7.129519411	1.01E-12	6.48E-10	24.12503792
ENST00000456095	ENSG00000179950	PUF60	poly(U) binding splicing factor 60 [Source:HGNC Symbol;Acc:HGNC:17042]	78.20823244	-24.07899784	3.383843093	-7.11587304	1.11E-12	6.96E-10	24.07899784
ENST00000540530	ENSG00000115286	NDUFS7	NADH:ubiquinone oxidoreductase core subunit S7 [Source:HGNC Symbol;Acc:HGNC:7714]	76.33958824	-23.9893097	3.383854617	-7.089344081	1.35E-12	8.10E-10	23.9893097
ENST00000561277	ENSG00000140391	TSPAN3	tetraspanin 3 [Source:HGNC Symbol;Acc:HGNC:17752]	102.8616783	23.90916112	3.383769095	7.065837074	1.60E-12	9.46E-10	23.90916112
ENST00000566586	ENSG00000174197	MGA	MAX dimerization protein MGA [Source:HGNC Symbol;Acc:HGNC:14010]	93.0036911	23.76964445	3.383811393	7.024518123	2.15E-12	1.24E-09	23.76964445
ENST00000616921	None	None	None	83.83954631	-23.64069958	3.383811382	-6.986411746	2.82E-12	1.55E-09	23.64069958
ENST00000337006	ENSG00000135049	AGTPBP1	ATP/GTP binding protein 1 [Source:HGNC Symbol;Acc:HGNC:17258]	56.11968057	-23.62941706	3.384028191	-6.982630086	2.90E-12	1.57E-09	23.62941706
ENST00000361999	ENSG00000198399	ITSN2	intersectin 2 [Source:HGNC Symbol;Acc:HGNC:6184]	90.00547013	23.60947709	3.383826007	6.97715457	3.01E-12	1.62E-09	23.60947709
ENST00000491422	ENSG00000073111	MCM2	minichromosome maintenance complex component 2 [Source:HGNC Symbol;Acc:HGNC:6944]	82.56980393	23.60265837	3.383867214	6.975054539	3.06E-12	1.62E-09	23.60265837
ENST00000432763	ENSG00000196235	SUPT5H	SPT5 homolog, DSIF elongation factor subunit [Source:HGNC Symbol;Acc:HGNC:11469]	54.82615403	-23.59685644	3.384043387	-6.972976921	3.10E-12	1.63E-09	23.59685644
ENST00000616917	ENSG00000143401	ANP32E	acidic nuclear phosphoprotein 32 family member E [Source:HGNC Symbol;Acc:HGNC:16673]	77.04026155	23.50638563	3.383903013	6.946530541	3.74E-12	1.94E-09	23.50638563
ENST00000357742	ENSG00000140563	MCTP2	multiple C2 and transmembrane domain containing 2 [Source:HGNC Symbol;Acc:HGNC:25636]	75.10834432	23.47130007	3.383916694	6.936134128	4.03E-12	2.04E-09	23.47130007
ENST00000170630	ENSG00000077238	IL4R	interleukin 4 receptor [Source:HGNC Symbol;Acc:HGNC:6015]	72.33850182	23.41885054	3.383937773	6.920591367	4.50E-12	2.23E-09	23.41885054
ENST00000598585	ENSG00000161671	EMC10	ER membrane protein complex subunit 10 [Source:HGNC Symbol;Acc:HGNC:27609]	142.0345108	-23.33323503	3.383631992	-6.895913944	5.35E-12	2.59E-09	23.33323503
ENST00000559082	ENSG00000041357	PSMA4	proteasome 20S subunit alpha 4 [Source:HGNC Symbol;Acc:HGNC:9533]	65.77160834	23.2848931	3.383994462	6.880889835	5.95E-12	2.74E-09	23.2848931
ENST00000630715	ENSG00000135596	MICAL1	microtubule associated monooxygenase, calponin and LIM domain containing 1 [Source:HGNC Symbol;Acc:HGNC:20619]	65.4912959	23.28012846	3.38399716	6.879476358	6.01E-12	2.74E-09	23.28012846
ENST00000222573	ENSG00000105855	ITGB8	integrin subunit beta 8 [Source:HGNC Symbol;Acc:HGNC:6163]	874.3622575	13.32151675	1.60303087	8.310205998	9.55E-17	1.39E-13	13.32151675
ENST00000378470	ENSG00000065809	FAM107B	family with sequence similarity 107 member B [Source:HGNC Symbol;Acc:HGNC:23726]	840.0639561	13.26390494	1.295343241	10.23968361	1.32E-24	1.98E-20	13.26390494
ENST00000395389	ENSG00000197471	SPN	sialophorin [Source:HGNC Symbol;Acc:HGNC:11249]	569.0695935	-12.54080832	2.725252419	-4.601705233	4.19E-06	0.000446358	12.54080832
ENST00000376007	ENSG00000204469	PRRC2A	proline rich coiled-coil 2A [Source:HGNC Symbol;Acc:HGNC:13918]	387.3402005	-11.98583177	2.678931418	-4.474109225	7.67E-06	0.000723273	11.98583177
ENST00000286627	ENSG00000156113	KCNMA1	potassium calcium-activated channel subfamily M alpha 1 [Source:HGNC Symbol;Acc:HGNC:6284]	371.0025654	-11.92333771	1.187574982	-10.04007148	1.02E-23	9.16E-20	11.92333771
ENST00000395290	ENSG00000149187	CELF1	CUGBP Elav-like family member 1 [Source:HGNC Symbol;Acc:HGNC:2549]	308.9329522	11.82050792	2.639237185	4.478759238	7.51E-06	0.000712168	11.82050792
ENST00000543915	ENSG00000077238	IL4R	interleukin 4 receptor [Source:HGNC Symbol;Acc:HGNC:6015]	312.1604734	-11.6745159	2.69544997	-4.331193692	1.48E-05	0.001244338	11.6745159
ENST00000590360	ENSG00000234906	APOC2	apolipoprotein C2 [Source:HGNC Symbol;Acc:HGNC:609]	302.2154199	-11.62779811	1.991533094	-5.838616566	5.26E-09	1.44E-06	11.62779811
ENST00000371826	ENSG00000119922	IFIT2	interferon induced protein with tetratricopeptide repeats 2 [Source:HGNC Symbol;Acc:HGNC:5409]	399.9841578	11.47147687	1.151868453	9.959016454	2.30E-23	1.73E-19	11.47147687
ENST00000340607	ENSG00000148344	PTGES	prostaglandin E synthase [Source:HGNC Symbol;Acc:HGNC:9599]	220.0570255	11.33103021	1.840041984	6.158028082	7.37E-10	2.32E-07	11.33103021
ENST00000335509	ENSG00000186815	TPCN1	two pore segment channel 1 [Source:HGNC Symbol;Acc:HGNC:18182]	241.5051649	-11.30425856	1.432275004	-7.892519618	2.96E-15	3.71E-12	11.30425856
ENST00000511048	ENSG00000171604	CXXC5	CXXC finger protein 5 [Source:HGNC Symbol;Acc:HGNC:26943]	240.0770333	-11.29565349	2.685960975	-4.205442148	2.61E-05	0.001996701	11.29565349
ENST00000394149	ENSG00000108342	CSF3	colony stimulating factor 3 [Source:HGNC Symbol;Acc:HGNC:2438]	205.3915782	11.23149969	2.918841497	3.847930662	0.00011912	0.006195983	11.23149969
ENST00000524773	ENSG00000014216	CAPN1	calpain 1 [Source:HGNC Symbol;Acc:HGNC:1476]	222.8876481	-11.18814634	1.171014086	-9.554237201	1.24E-21	7.01E-18	11.18814634
ENST00000472561	ENSG00000107551	RASSF4	Ras association domain family member 4 [Source:HGNC Symbol;Acc:HGNC:20793]	215.9403944	-11.14250493	1.521460669	-7.323557655	2.41E-13	1.97E-10	11.14250493
ENST00000341681	ENSG00000011566	MAP4K3	mitogen-activated protein kinase kinase kinase kinase 3 [Source:HGNC Symbol;Acc:HGNC:6865]	191.335048	-10.96844039	1.193095729	-9.193260964	3.81E-20	1.72E-16	10.96844039
ENST00000371697	ENSG00000148677	ANKRD1	ankyrin repeat domain 1 [Source:HGNC Symbol;Acc:HGNC:15819]	162.2766257	10.89191978	1.65159756	6.59477832	4.26E-11	1.74E-08	10.89191978
ENST00000257770	ENSG00000135318	NT5E	5'-nucleotidase ecto [Source:HGNC Symbol;Acc:HGNC:8021]	153.3160735	10.80962052	2.88274918	3.749761025	0.000177003	0.008518897	10.80962052
ENST00000320912	ENSG00000179010	MRFAP1	Morf4 family associated protein 1 [Source:HGNC Symbol;Acc:HGNC:24549]	170.4648871	-10.8017698	1.351527439	-7.992268217	1.32E-15	1.76E-12	10.8017698
ENST00000407796	ENSG00000142208	AKT1	AKT serine/threonine kinase 1 [Source:HGNC Symbol;Acc:HGNC:391]	159.5025899	-10.70589934	2.587360029	-4.137769471	3.51E-05	0.002488413	10.70589934
ENST00000396391	ENSG00000062598	ELMO2	engulfment and cell motility 2 [Source:HGNC Symbol;Acc:HGNC:17233]	156.4117818	-10.67762723	2.671010075	-3.99759901	6.40E-05	0.003927953	10.67762723
ENST00000388854	ENSG00000198431	TXNRD1	thioredoxin reductase 1 [Source:HGNC Symbol;Acc:HGNC:12437]	134.188194	10.61760441	1.768340859	6.004274772	1.92E-09	5.62E-07	10.61760441
ENST00000409189	ENSG00000115009	CCL20	C-C motif chemokine ligand 20 [Source:HGNC Symbol;Acc:HGNC:10619]	131.3669056	10.58696605	1.742056328	6.077281132	1.22E-09	3.65E-07	10.58696605
ENST00000622567	ENSG00000065809	FAM107B	family with sequence similarity 107 member B [Source:HGNC Symbol;Acc:HGNC:23726]	395.2398957	10.58642504	1.94373921	5.446422538	5.14E-08	9.77E-06	10.58642504
ENST00000480109	ENSG00000184588	PDE4B	phosphodiesterase 4B [Source:HGNC Symbol;Acc:HGNC:8781]	309.747744	10.52517562	2.692669954	3.908824997	9.27E-05	0.005152727	10.52517562
ENST00000288344	ENSG00000205581	HMGN1	high mobility group nucleosome binding domain 1 [Source:HGNC Symbol;Acc:HGNC:4984]	138.2100326	-10.49900736	2.623185206	-4.002388902	6.27E-05	0.003865047	10.49900736
ENST00000508821	ENSG00000164181	ELOVL7	ELOVL fatty acid elongase 7 [Source:HGNC Symbol;Acc:HGNC:26292]	122.3283259	10.48523881	1.187747536	8.827834611	1.07E-18	2.83E-15	10.48523881
ENST00000411502	ENSG00000181045	SLC26A11	solute carrier family 26 member 11 [Source:HGNC Symbol;Acc:HGNC:14471]	136.8666908	-10.48505742	2.579001548	-4.065549099	4.79E-05	0.003165849	10.48505742
ENST00000376033	ENSG00000204469	PRRC2A	proline rich coiled-coil 2A [Source:HGNC Symbol;Acc:HGNC:13918]	134.6658326	-10.46173151	2.569051429	-4.07221568	4.66E-05	0.003094713	10.46173151
ENST00000064780	ENSG00000054967	RELT	RELT TNF receptor [Source:HGNC Symbol;Acc:HGNC:13764]	127.5296759	-10.38300576	2.600758244	-3.992299471	6.54E-05	0.004000454	10.38300576
ENST00000377625	ENSG00000136111	TBC1D4	TBC1 domain family member 4 [Source:HGNC Symbol;Acc:HGNC:19165]	123.1124128	-10.33226552	2.687034944	-3.845229308	0.00012044	0.006244711	10.33226552
ENST00000398510	ENSG00000177200	CHD9	chromodomain helicase DNA binding protein 9 [Source:HGNC Symbol;Acc:HGNC:25701]	119.4597038	-10.28873644	2.638250971	-3.899832334	9.63E-05	0.005321289	10.28873644
ENST00000397091	ENSG00000077782	FGFR1	fibroblast growth factor receptor 1 [Source:HGNC Symbol;Acc:HGNC:3688]	118.5688476	-10.27806285	2.565166386	-4.006782135	6.16E-05	0.003841177	10.27806285
ENST00000320985	ENSG00000148516	ZEB1	zinc finger E-box binding homeobox 1 [Source:HGNC Symbol;Acc:HGNC:11642]	104.5288246	10.25907378	1.075999219	9.534462108	1.51E-21	7.54E-18	10.25907378
ENST00000532791	ENSG00000077782	FGFR1	fibroblast growth factor receptor 1 [Source:HGNC Symbol;Acc:HGNC:3688]	115.9397732	-10.24558889	2.573869037	-3.980617793	6.87E-05	0.00418521	10.24558889
ENST00000264094	ENSG00000115318	LOXL3	lysyl oxidase like 3 [Source:HGNC Symbol;Acc:HGNC:13869]	114.6063598	-10.22887369	1.142407647	-8.953786084	3.43E-19	1.19E-15	10.22887369
ENST00000361254	ENSG00000186074	CD300LF	CD300 molecule like family member f [Source:HGNC Symbol;Acc:HGNC:29883]	112.8196534	-10.20622806	2.549996379	-4.002448059	6.27E-05	0.003865047	10.20622806
ENST00000262262	ENSG00000105383	CD33	CD33 molecule [Source:HGNC Symbol;Acc:HGNC:1659]	111.5747114	-10.18883404	1.146607819	-8.88606712	6.33E-19	1.98E-15	10.18883404
ENST00000394054	ENSG00000144802	NFKBIZ	NFKB inhibitor zeta [Source:HGNC Symbol;Acc:HGNC:29805]	97.13181529	10.15137268	2.502030581	4.057253638	4.97E-05	0.003247057	10.15137268
ENST00000614750	ENSG00000143862	ARL8A	ADP ribosylation factor like GTPase 8A [Source:HGNC Symbol;Acc:HGNC:25192]	106.3695504	-10.12144148	2.532100964	-3.997250355	6.41E-05	0.003928389	10.12144148
ENST00000592176	ENSG00000130208	APOC1	apolipoprotein C1 [Source:HGNC Symbol;Acc:HGNC:607]	106.2465342	-10.1198974	1.713472475	-5.906075265	3.50E-09	9.74E-07	10.1198974
ENST00000617537	ENSG00000136250	AOAH	acyloxyacyl hydrolase [Source:HGNC Symbol;Acc:HGNC:548]	106.2756353	-10.1190738	1.301276853	-7.77626512	7.47E-15	8.86E-12	10.1190738
ENST00000337057	ENSG00000079819	EPB41L2	erythrocyte membrane protein band 4.1 like 2 [Source:HGNC Symbol;Acc:HGNC:3379]	89.31646189	10.03009025	2.550264838	3.932960256	8.39E-05	0.004859329	10.03009025
ENST00000510525	ENSG00000124275	MTRR	5-methyltetrahydrofolate-homocysteine methyltransferase reductase [Source:HGNC Symbol;Acc:HGNC:7473]	99.29159189	-10.02200629	2.57679875	-3.889324415	0.000100524	0.005463564	10.02200629
ENST00000446044	ENSG00000114738	MAPKAPK3	MAPK activated protein kinase 3 [Source:HGNC Symbol;Acc:HGNC:6888]	97.33990253	-9.993365207	1.955106852	-5.111416389	3.20E-07	4.93E-05	9.993365207
ENST00000428708	ENSG00000175866	BAIAP2	BAR/IMD domain containing adaptor protein 2 [Source:HGNC Symbol;Acc:HGNC:947]	92.99651307	-9.925973276	1.087265892	-9.129297032	6.89E-20	2.82E-16	9.925973276
ENST00000468133	ENSG00000112062	MAPK14	mitogen-activated protein kinase 14 [Source:HGNC Symbol;Acc:HGNC:6876]	90.75741276	-9.89231268	2.558671369	-3.86619118	0.000110548	0.005855931	9.89231268
ENST00000558777	ENSG00000137824	RMDN3	regulator of microtubule dynamics 3 [Source:HGNC Symbol;Acc:HGNC:25550]	90.43505277	-9.88660466	1.895568422	-5.215641147	1.83E-07	3.02E-05	9.88660466
ENST00000491056	ENSG00000125538	IL1B	interleukin 1 beta [Source:HGNC Symbol;Acc:HGNC:5992]	131.8581901	9.869578063	1.919962635	5.140505281	2.74E-07	4.30E-05	9.869578063
ENST00000354179	ENSG00000165671	NSD1	nuclear receptor binding SET domain protein 1 [Source:HGNC Symbol;Acc:HGNC:14234]	79.08429584	9.854787832	2.476177204	3.979839495	6.90E-05	0.004191244	9.854787832
ENST00000357700	ENSG00000196372	ASB13	ankyrin repeat and SOCS box containing 13 [Source:HGNC Symbol;Acc:HGNC:19765]	88.29785285	-9.852750898	2.51085374	-3.92406405	8.71E-05	0.004972121	9.852750898
ENST00000361642	ENSG00000148516	ZEB1	zinc finger E-box binding homeobox 1 [Source:HGNC Symbol;Acc:HGNC:11642]	78.38129692	9.843586588	1.124600814	8.752960576	2.08E-18	4.93E-15	9.843586588
ENST00000396032	ENSG00000101126	ADNP	activity dependent neuroprotector homeobox [Source:HGNC Symbol;Acc:HGNC:15766]	74.45928781	9.767609778	2.524109458	3.869725121	0.000108958	0.0057893	9.767609778
ENST00000375199	ENSG00000127463	EMC1	ER membrane protein complex subunit 1 [Source:HGNC Symbol;Acc:HGNC:28957]	81.13269679	-9.730831273	2.629943074	-3.700015932	0.000215586	0.009861579	9.730831273
ENST00000525807	ENSG00000103811	CTSH	cathepsin H [Source:HGNC Symbol;Acc:HGNC:2535]	79.57825307	-9.703014179	2.578515294	-3.763023707	0.000167871	0.008133093	9.703014179
ENST00000437912	ENSG00000170113	NIPA1	NIPA magnesium transporter 1 [Source:HGNC Symbol;Acc:HGNC:17043]	70.18693225	9.682116754	2.563469225	3.776958451	0.000158755	0.007749765	9.682116754
ENST00000455098	ENSG00000152270	PDE3B	phosphodiesterase 3B [Source:HGNC Symbol;Acc:HGNC:8779]	70.12593261	9.680979556	2.549963915	3.796516296	0.000146744	0.00734648	9.680979556
ENST00000280333	ENSG00000150760	DOCK1	dedicator of cytokinesis 1 [Source:HGNC Symbol;Acc:HGNC:2987]	75.79008734	-9.633504505	1.378914695	-6.986294759	2.82E-12	1.55E-09	9.633504505
ENST00000347982	ENSG00000165671	NSD1	nuclear receptor binding SET domain protein 1 [Source:HGNC Symbol;Acc:HGNC:14234]	66.94496633	9.614471271	2.445146626	3.932063283	8.42E-05	0.004869772	9.614471271
ENST00000298248	ENSG00000165475	CRYL1	crystallin lambda 1 [Source:HGNC Symbol;Acc:HGNC:18246]	118.9040609	-9.558230794	1.129023593	-8.465926538	2.54E-17	3.95E-14	9.558230794
ENST00000513163	ENSG00000118564	FBXL5	F-box and leucine rich repeat protein 5 [Source:HGNC Symbol;Acc:HGNC:13602]	71.07363902	-9.538537492	1.10105871	-8.663059838	4.59E-18	8.62E-15	9.538537492
ENST00000268122	ENSG00000140519	RHCG	Rh family C glycoprotein [Source:HGNC Symbol;Acc:HGNC:18140]	61.77391181	9.49969709	1.368670536	6.940820919	3.90E-12	2.00E-09	9.49969709
ENST00000554045	ENSG00000196405	EVL	Enah/Vasp-like [Source:HGNC Symbol;Acc:HGNC:20234]	67.4025595	-9.463440037	2.493339891	-3.795487359	0.000147354	0.007356349	9.463440037
ENST00000540209	ENSG00000127314	RAP1B	RAP1B, member of RAS oncogene family [Source:HGNC Symbol;Acc:HGNC:9857]	59.31414188	9.438897442	1.309429599	7.208403912	5.66E-13	3.92E-10	9.438897442
ENST00000403707	ENSG00000099899	TRMT2A	tRNA methyltransferase 2 homolog A [Source:HGNC Symbol;Acc:HGNC:24974]	57.81530305	-9.242621019	1.774367969	-5.20896521	1.90E-07	3.11E-05	9.242621019
ENST00000334136	ENSG00000094631	HDAC6	histone deacetylase 6 [Source:HGNC Symbol;Acc:HGNC:14064]	92.86576682	-9.202438174	2.20106052	-4.180911015	2.90E-05	0.002165895	9.202438174
ENST00000449739	ENSG00000163626	COX18	cytochrome c oxidase assembly factor COX18 [Source:HGNC Symbol;Acc:HGNC:26801]	55.37544348	-9.179864907	2.47525099	-3.70866023	0.000208359	0.009632781	9.179864907
ENST00000397120	ENSG00000213983	AP1G2	adaptor related protein complex 1 subunit gamma 2 [Source:HGNC Symbol;Acc:HGNC:556]	54.93774618	-9.168486516	2.44527979	-3.749463172	0.000177214	0.008518897	9.168486516
ENST00000527613	ENSG00000029363	BCLAF1	BCL2 associated transcription factor 1 [Source:HGNC Symbol;Acc:HGNC:16863]	54.31045726	-9.151736774	2.442319563	-3.7471496	0.000178855	0.008582203	9.151736774
ENST00000573167	ENSG00000226137	BAIAP2-DT	BAIAP2 divergent transcript [Source:HGNC Symbol;Acc:HGNC:44342]	54.26425367	-9.150386457	2.445655381	-3.741486445	0.000182935	0.008740726	9.150386457
ENST00000406207	ENSG00000284770	TBCE	tubulin folding cofactor E [Source:HGNC Symbol;Acc:HGNC:11582]	54.20167584	-9.148976803	1.838422617	-4.976536254	6.47E-07	9.03E-05	9.148976803
ENST00000448584	ENSG00000022556	NLRP2	NLR family pyrin domain containing 2 [Source:HGNC Symbol;Acc:HGNC:22948]	52.99831304	-9.116494274	2.436502524	-3.741631369	0.00018283	0.008740726	9.116494274
ENST00000342854	ENSG00000081059	TCF7	transcription factor 7 [Source:HGNC Symbol;Acc:HGNC:11639]	46.75378946	9.096758966	2.395322492	3.797717843	0.000146034	0.007327253	9.096758966
ENST00000512556	ENSG00000169299	PGM2	phosphoglucomutase 2 [Source:HGNC Symbol;Acc:HGNC:8906]	50.07590949	-9.03585475	1.102996345	-8.192098541	2.57E-16	3.61E-13	9.03585475
ENST00000611936	ENSG00000180509	KCNE1	potassium voltage-gated channel subfamily E regulatory subunit 1 [Source:HGNC Symbol;Acc:HGNC:6240]	48.64291656	-8.992076903	1.206368888	-7.453836874	9.07E-14	8.19E-11	8.992076903
ENST00000451794	ENSG00000163121	NEURL3	neuralized E3 ubiquitin protein ligase 3 [Source:HGNC Symbol;Acc:HGNC:25162]	43.31022793	8.986328371	2.38805494	3.763032508	0.000167865	0.008133093	8.986328371
ENST00000368248	ENSG00000172673	THEMIS	thymocyte selection associated [Source:HGNC Symbol;Acc:HGNC:21569]	47.89147122	-8.971305684	1.42996168	-6.273808458	3.52E-10	1.18E-07	8.971305684
ENST00000339901	ENSG00000187742	SECISBP2	SECIS binding protein 2 [Source:HGNC Symbol;Acc:HGNC:30972]	42.83776952	8.970115123	2.409286905	3.72314111	0.000196759	0.009215584	8.970115123
ENST00000452185	ENSG00000106628	POLD2	DNA polymerase delta 2, accessory subunit [Source:HGNC Symbol;Acc:HGNC:9176]	42.42669594	8.956869164	2.414430334	3.709723588	0.000207486	0.009617985	8.956869164
ENST00000622513	ENSG00000165533	TTC8	tetratricopeptide repeat domain 8 [Source:HGNC Symbol;Acc:HGNC:20087]	46.80486761	-8.937297568	2.418730719	-3.695036201	0.000219855	0.009995991	8.937297568
ENST00000541477	ENSG00000111674	ENO2	enolase 2 [Source:HGNC Symbol;Acc:HGNC:3353]	41.55893523	8.927006338	2.387948615	3.738357803	0.000185226	0.008831468	8.927006338
ENST00000228307	ENSG00000089159	PXN	paxillin [Source:HGNC Symbol;Acc:HGNC:9718]	45.98347311	-8.911713448	1.655175834	-5.384149083	7.28E-08	1.32E-05	8.911713448
ENST00000342571	ENSG00000079277	MKNK1	MAPK interacting serine/threonine kinase 1 [Source:HGNC Symbol;Acc:HGNC:7110]	45.69351924	-8.900003522	1.249357236	-7.123665887	1.05E-12	6.67E-10	8.900003522
ENST00000194097	ENSG00000249437	NAIP	NLR family apoptosis inhibitory protein [Source:HGNC Symbol;Acc:HGNC:7634]	173.594595	-8.888651884	1.026022984	-8.663209322	4.59E-18	8.62E-15	8.888651884
ENST00000534247	ENSG00000178764	ZHX2	zinc fingers and homeoboxes 2 [Source:HGNC Symbol;Acc:HGNC:18513]	40.28290365	8.878611981	1.315259239	6.750465396	1.47E-11	6.51E-09	8.878611981
ENST00000435489	ENSG00000172548	NIPAL4	NIPA like domain containing 4 [Source:HGNC Symbol;Acc:HGNC:28018]	39.21241844	8.848118057	1.062340389	8.328891711	8.16E-17	1.23E-13	8.848118057
ENST00000446507	ENSG00000171611	PTCRA	pre T cell antigen receptor alpha [Source:HGNC Symbol;Acc:HGNC:21290]	43.47843495	-8.831045901	1.112441852	-7.938433714	2.05E-15	2.64E-12	8.831045901
ENST00000380675	ENSG00000145734	BDP1	B double prime 1, subunit of RNA polymerase III transcription initiation factor IIIB [Source:HGNC Symbol;Acc:HGNC:13652]	38.9330262	8.830622271	1.427530008	6.185945108	6.17E-10	1.97E-07	8.830622271
ENST00000163678	ENSG00000067365	METTL22	methyltransferase like 22 [Source:HGNC Symbol;Acc:HGNC:28368]	42.9771773	-8.811531548	1.182201535	-7.453493577	9.09E-14	8.19E-11	8.811531548
ENST00000318201	ENSG00000149091	DGKZ	diacylglycerol kinase zeta [Source:HGNC Symbol;Acc:HGNC:2857]	42.8700691	-8.811115042	1.620121171	-5.438553116	5.37E-08	1.01E-05	8.811115042
ENST00000443808	ENSG00000069020	MAST4	microtubule associated serine/threonine kinase family member 4 [Source:HGNC Symbol;Acc:HGNC:19037]	38.05497087	8.79981372	2.359493609	3.729534883	0.000191834	0.009039831	8.79981372
ENST00000524984	ENSG00000149091	DGKZ	diacylglycerol kinase zeta [Source:HGNC Symbol;Acc:HGNC:2857]	40.90883558	-8.743333345	1.869519769	-4.676780363	2.91E-06	0.000331572	8.743333345
ENST00000357121	ENSG00000122126	OCRL	OCRL inositol polyphosphate-5-phosphatase [Source:HGNC Symbol;Acc:HGNC:8108]	38.84140606	-8.667871487	1.294656028	-6.695115381	2.16E-11	9.43E-09	8.667871487
ENST00000392813	ENSG00000118855	MFSD1	major facilitator superfamily domain containing 1 [Source:HGNC Symbol;Acc:HGNC:25874]	38.07621835	-8.64059267	1.54963754	-5.575879807	2.46E-08	5.21E-06	8.64059267
ENST00000483359	ENSG00000214078	CPNE1	copine 1 [Source:HGNC Symbol;Acc:HGNC:2314]	33.88899869	8.63151176	1.764831013	4.890843202	1.00E-06	0.000134242	8.63151176
ENST00000547104	ENSG00000185432	METTL7A	methyltransferase like 7A [Source:HGNC Symbol;Acc:HGNC:24550]	37.0792166	-8.604712917	1.114965416	-7.717470686	1.19E-14	1.37E-11	8.604712917
ENST00000367545	ENSG00000152818	UTRN	utrophin [Source:HGNC Symbol;Acc:HGNC:12635]	115.1344837	-8.59720669	2.318581866	-3.707959084	0.000208936	0.009645541	8.59720669
ENST00000162044	ENSG00000064545	TMEM161A	transmembrane protein 161A [Source:HGNC Symbol;Acc:HGNC:26020]	36.92243393	-8.592164272	1.098773164	-7.819779875	5.29E-15	6.44E-12	8.592164272
ENST00000510573	ENSG00000065882	TBC1D1	TBC1 domain family member 1 [Source:HGNC Symbol;Acc:HGNC:11578]	36.68091644	-8.584275717	1.536802471	-5.585802912	2.33E-08	5.06E-06	8.584275717
ENST00000612871	ENSG00000136250	AOAH	acyloxyacyl hydrolase [Source:HGNC Symbol;Acc:HGNC:548]	36.00489549	-8.555516297	1.338587747	-6.39144973	1.64E-10	5.92E-08	8.555516297
ENST00000310706	ENSG00000173801	JUP	junction plakoglobin [Source:HGNC Symbol;Acc:HGNC:6207]	58.45225809	-8.531613207	2.230301953	-3.825317553	0.000130604	0.006702287	8.531613207
ENST00000525680	ENSG00000175274	TP53I11	tumor protein p53 inducible protein 11 [Source:HGNC Symbol;Acc:HGNC:16842]	32.40773464	-8.404612488	1.483503963	-5.665379194	1.47E-08	3.39E-06	8.404612488
ENST00000564349	ENSG00000196678	ERI2	ERI1 exoribonuclease family member 2 [Source:HGNC Symbol;Acc:HGNC:30541]	30.58640116	-8.323564373	2.159947349	-3.853595958	0.000116396	0.0060911	8.323564373
ENST00000251607	ENSG00000072756	TRNT1	tRNA nucleotidyl transferase 1 [Source:HGNC Symbol;Acc:HGNC:17341]	50.52708567	-8.320913411	2.153784855	-3.863391179	0.000111824	0.005892914	8.320913411
ENST00000402126	ENSG00000186951	PPARA	peroxisome proliferator activated receptor alpha [Source:HGNC Symbol;Acc:HGNC:9232]	102.4384263	-8.270042463	1.993898694	-4.147674346	3.36E-05	0.002417457	8.270042463
ENST00000355938	ENSG00000159199	ATP5MC1	ATP synthase membrane subunit c locus 1 [Source:HGNC Symbol;Acc:HGNC:841]	47.7459655	-8.239364795	2.081873385	-3.957668538	7.57E-05	0.004487018	8.239364795
ENST00000359548	ENSG00000186281	GPAT2	glycerol-3-phosphate acyltransferase 2, mitochondrial [Source:HGNC Symbol;Acc:HGNC:27168]	28.16771807	-8.205118249	1.80386799	-4.548624565	5.40E-06	0.000552948	8.205118249
ENST00000584031	ENSG00000008283	CYB561	cytochrome b561 [Source:HGNC Symbol;Acc:HGNC:2571]	27.88224337	-8.188161159	2.203044548	-3.716747883	0.000201804	0.009402964	8.188161159
ENST00000558311	ENSG00000140395	WDR61	WD repeat domain 61 [Source:HGNC Symbol;Acc:HGNC:30300]	81.85262917	8.152904114	1.87220652	4.354703409	1.33E-05	0.001165185	8.152904114
ENST00000602305	ENSG00000065559	MAP2K4	mitogen-activated protein kinase kinase 4 [Source:HGNC Symbol;Acc:HGNC:6844]	26.59959159	-8.116983195	1.285280038	-6.315342147	2.70E-10	9.34E-08	8.116983195
ENST00000366558	ENSG00000117009	KMO	kynurenine 3-monooxygenase [Source:HGNC Symbol;Acc:HGNC:6381]	43.47482424	-8.100631496	1.290450738	-6.277365929	3.44E-10	1.17E-07	8.100631496
ENST00000437314	ENSG00000140876	NUDT7	nudix hydrolase 7 [Source:HGNC Symbol;Acc:HGNC:8054]	25.94567204	-8.084858522	1.247424055	-6.481243078	9.10E-11	3.47E-08	8.084858522
ENST00000426821	ENSG00000147394	ZNF185	zinc finger protein 185 with LIM domain [Source:HGNC Symbol;Acc:HGNC:12976]	23.8774918	-7.967564987	1.374773372	-5.795547942	6.81E-09	1.82E-06	7.967564987
ENST00000584265	ENSG00000011028	MRC2	mannose receptor C type 2 [Source:HGNC Symbol;Acc:HGNC:16875]	23.64736039	-7.952972892	1.512585711	-5.257865941	1.46E-07	2.47E-05	7.952972892
ENST00000545339	ENSG00000215039	CD27-AS1	CD27 antisense RNA 1 [Source:HGNC Symbol;Acc:HGNC:43896]	23.67367069	-7.951165251	1.330601153	-5.975618791	2.29E-09	6.62E-07	7.951165251
ENST00000604499	ENSG00000130517	PGPEP1	pyroglutamyl-peptidase I [Source:HGNC Symbol;Acc:HGNC:13568]	22.93804563	-7.90018984	1.122094022	-7.040577427	1.91E-12	1.12E-09	7.90018984
ENST00000307407	ENSG00000169429	CXCL8	C-X-C motif chemokine ligand 8 [Source:HGNC Symbol;Acc:HGNC:6025]	18891.95788	7.870545992	1.457737536	5.39915163	6.70E-08	1.22E-05	7.870545992
ENST00000397863	ENSG00000197971	MBP	myelin basic protein [Source:HGNC Symbol;Acc:HGNC:6925]	256.0764376	-7.847780644	1.518398919	-5.168457738	2.36E-07	3.78E-05	7.847780644
ENST00000393208	ENSG00000172530	BANP	BTG3 associated nuclear protein [Source:HGNC Symbol;Acc:HGNC:13450]	32.06821779	7.825355772	1.99598147	3.920555321	8.83E-05	0.005032323	7.825355772
ENST00000619675	ENSG00000006534	ALDH3B1	aldehyde dehydrogenase 3 family member B1 [Source:HGNC Symbol;Acc:HGNC:410]	21.4319977	-7.811185156	1.226983583	-6.36616925	1.94E-10	6.93E-08	7.811185156
ENST00000544910	ENSG00000004766	VPS50	VPS50 subunit of EARP/GARPII complex [Source:HGNC Symbol;Acc:HGNC:25956]	79.68039255	7.807497753	1.116832352	6.990751778	2.73E-12	1.54E-09	7.807497753
ENST00000323816	ENSG00000007237	GAS7	growth arrest specific 7 [Source:HGNC Symbol;Acc:HGNC:4169]	90.95829349	7.779377588	1.984420499	3.920226379	8.85E-05	0.005032834	7.779377588
ENST00000301335	ENSG00000167703	SLC43A2	solute carrier family 43 member 2 [Source:HGNC Symbol;Acc:HGNC:23087]	146.1094025	-7.721293979	2.088353236	-3.697312239	0.000217894	0.009916831	7.721293979
ENST00000610561	None	None	None	20.21624994	-7.720905242	1.060658	-7.279354179	3.35E-13	2.52E-10	7.720905242
ENST00000436847	None	None	None	284.001414	-7.685696554	1.059545529	-7.25376715	4.05E-13	2.95E-10	7.685696554
ENST00000597975	ENSG00000213762	ZNF134	zinc finger protein 134 [Source:HGNC Symbol;Acc:HGNC:12918]	30.48107492	-7.598093183	1.10551254	-6.872914514	6.29E-12	2.83E-09	7.598093183
ENST00000396051	ENSG00000173542	MOB1B	MOB kinase activator 1B [Source:HGNC Symbol;Acc:HGNC:29801]	194.5142938	7.594900959	1.642681915	4.623476333	3.77E-06	0.00041169	7.594900959
ENST00000613521	None	None	None	18.31054932	-7.578914966	1.358312263	-5.57965585	2.41E-08	5.15E-06	7.578914966
ENST00000533599	ENSG00000120457	KCNJ5	potassium inwardly rectifying channel subfamily J member 5 [Source:HGNC Symbol;Acc:HGNC:6266]	18.19085597	-7.571130893	1.17630037	-6.436392513	1.22E-10	4.45E-08	7.571130893
ENST00000307768	None	None	None	17.98773316	-7.556064595	1.979432494	-3.817288349	0.000134926	0.006860252	7.556064595
ENST00000481285	ENSG00000175556	LONRF3	LON peptidase N-terminal domain and ring finger 3 [Source:HGNC Symbol;Acc:HGNC:21152]	26.15186109	7.530009505	1.922573789	3.91662965	8.98E-05	0.005069485	7.530009505
ENST00000480583	ENSG00000177483	RBM44	RNA binding motif protein 44 [Source:HGNC Symbol;Acc:HGNC:24756]	15.25086315	7.484296025	1.801246338	4.155065227	3.25E-05	0.002364535	7.484296025
ENST00000574129	ENSG00000183048	SLC25A10	solute carrier family 25 member 10 [Source:HGNC Symbol;Acc:HGNC:10980]	15.28855542	7.477886819	1.639077463	4.562253456	5.06E-06	0.000520599	7.477886819
ENST00000531879	ENSG00000149091	DGKZ	diacylglycerol kinase zeta [Source:HGNC Symbol;Acc:HGNC:2857]	16.71671291	-7.455631504	1.564091815	-4.766747982	1.87E-06	0.000232151	7.455631504
ENST00000560573	ENSG00000172183	ISG20	interferon stimulated exonuclease gene 20 [Source:HGNC Symbol;Acc:HGNC:6130]	14.88471105	7.450020557	1.779360368	4.186909348	2.83E-05	0.002116472	7.450020557
ENST00000417758	ENSG00000105993	DNAJB6	DnaJ heat shock protein family (Hsp40) member B6 [Source:HGNC Symbol;Acc:HGNC:14888]	24.5487322	7.442401394	1.995314618	3.729938791	0.000191526	0.009036231	7.442401394
ENST00000316081	ENSG00000180113	TDRD6	tudor domain containing 6 [Source:HGNC Symbol;Acc:HGNC:21339]	16.51048257	-7.432080307	1.141081951	-6.513187157	7.36E-11	2.91E-08	7.432080307
ENST00000445506	ENSG00000038945	MSR1	macrophage scavenger receptor 1 [Source:HGNC Symbol;Acc:HGNC:7376]	27.26845506	-7.426563801	1.443211493	-5.14585966	2.66E-07	4.20E-05	7.426563801
ENST00000346301	ENSG00000165533	TTC8	tetratricopeptide repeat domain 8 [Source:HGNC Symbol;Acc:HGNC:20087]	16.24303719	-7.406024794	1.815687876	-4.078908546	4.52E-05	0.003035112	7.406024794
ENST00000511834	ENSG00000113761	ZNF346	zinc finger protein 346 [Source:HGNC Symbol;Acc:HGNC:16403]	15.93051593	-7.375933256	1.427608862	-5.16663454	2.38E-07	3.81E-05	7.375933256
ENST00000353159	ENSG00000165271	NOL6	nucleolar protein 6 [Source:HGNC Symbol;Acc:HGNC:19910]	15.6974784	-7.364181185	1.657135317	-4.443922661	8.83E-06	0.000808951	7.364181185
ENST00000518051	ENSG00000164935	DCSTAMP	dendrocyte expressed seven transmembrane protein [Source:HGNC Symbol;Acc:HGNC:18549]	15.7301842	-7.361167368	1.138283308	-6.466902675	1.00E-10	3.77E-08	7.361167368
ENST00000547226	ENSG00000135473	PAN2	poly(A) specific ribonuclease subunit PAN2 [Source:HGNC Symbol;Acc:HGNC:20074]	15.32114169	-7.328792083	1.6972956	-4.317923221	1.58E-05	0.001304534	7.328792083
ENST00000355491	ENSG00000141759	TXNL4A	thioredoxin like 4A [Source:HGNC Symbol;Acc:HGNC:30551]	14.55429794	-7.252522044	1.097780782	-6.606530344	3.93E-11	1.63E-08	7.252522044
ENST00000304952	ENSG00000188290	HES4	hes family bHLH transcription factor 4 [Source:HGNC Symbol;Acc:HGNC:24149]	13.013019	7.250438372	1.566795824	4.627557886	3.70E-06	0.000405626	7.250438372
ENST00000356385	ENSG00000142046	TMEM91	transmembrane protein 91 [Source:HGNC Symbol;Acc:HGNC:32393]	14.57009613	-7.249577416	1.597493107	-4.53809621	5.68E-06	0.000576102	7.249577416
ENST00000548180	ENSG00000075089	ACTR6	actin related protein 6 [Source:HGNC Symbol;Acc:HGNC:24025]	14.26203737	-7.233729126	1.11864767	-6.466494607	1.00E-10	3.77E-08	7.233729126
ENST00000272732	ENSG00000144306	SCRN3	secernin 3 [Source:HGNC Symbol;Acc:HGNC:30382]	14.42842866	-7.232957055	1.185555037	-6.10090365	1.05E-09	3.19E-07	7.232957055
ENST00000410081	ENSG00000138078	PREPL	prolyl endopeptidase like [Source:HGNC Symbol;Acc:HGNC:30228]	13.92496032	-7.177825577	1.165261076	-6.159843252	7.28E-10	2.31E-07	7.177825577
ENST00000353609	ENSG00000125740	FOSB	FosB proto-oncogene, AP-1 transcription factor subunit [Source:HGNC Symbol;Acc:HGNC:3797]	12.33730187	7.16718899	1.545715194	4.636810853	3.54E-06	0.000389788	7.16718899
ENST00000395706	ENSG00000177427	MIEF2	mitochondrial elongation factor 2 [Source:HGNC Symbol;Acc:HGNC:17920]	13.57952484	-7.147361069	1.807023966	-3.955321681	7.64E-05	0.004519403	7.147361069
ENST00000263341	ENSG00000125538	IL1B	interleukin 1 beta [Source:HGNC Symbol;Acc:HGNC:5992]	6912.605193	7.104589972	1.486247686	4.780219367	1.75E-06	0.000220382	7.104589972
ENST00000377685	ENSG00000174437	ATP2A2	ATPase sarcoplasmic/endoplasmic reticulum Ca2+ transporting 2 [Source:HGNC Symbol;Acc:HGNC:812]	19.28397422	7.096691672	1.535550381	4.621594812	3.81E-06	0.00041344	7.096691672
ENST00000367468	ENSG00000073756	PTGS2	prostaglandin-endoperoxide synthase 2 [Source:HGNC Symbol;Acc:HGNC:9605]	2396.597952	7.08701143	1.06470678	6.656303469	2.81E-11	1.20E-08	7.08701143
ENST00000511108	ENSG00000164116	GUCY1A1	guanylate cyclase 1 soluble subunit alpha 1 [Source:HGNC Symbol;Acc:HGNC:4685]	33.76088695	-7.07544479	1.544350354	-4.581502359	4.62E-06	0.000483731	7.07544479
ENST00000559345	ENSG00000185787	MORF4L1	mortality factor 4 like 1 [Source:HGNC Symbol;Acc:HGNC:16989]	107.218179	-7.061562731	1.76063121	-4.010813106	6.05E-05	0.003791932	7.061562731
ENST00000338971	ENSG00000261052	SULT1A3	sulfotransferase family 1A member 3 [Source:HGNC Symbol;Acc:HGNC:11455]	12.79775307	-7.061004016	1.740961059	-4.05580813	5.00E-05	0.003257749	7.061004016
ENST00000537911	ENSG00000165275	TRMT10B	tRNA methyltransferase 10B [Source:HGNC Symbol;Acc:HGNC:26454]	11.37345414	7.059192787	1.269099787	5.562362283	2.66E-08	5.50E-06	7.059192787
ENST00000433496	ENSG00000163918	RFC4	replication factor C subunit 4 [Source:HGNC Symbol;Acc:HGNC:9972]	11.151372	7.039748936	1.217888521	5.780290078	7.46E-09	1.98E-06	7.039748936
ENST00000417912	ENSG00000128805	ARHGAP22	Rho GTPase activating protein 22 [Source:HGNC Symbol;Acc:HGNC:30320]	20.76817506	-7.028291312	1.582651722	-4.440832569	8.96E-06	0.000818991	7.028291312
ENST00000331849	ENSG00000183549	ACSM5	acyl-CoA synthetase medium chain family member 5 [Source:HGNC Symbol;Acc:HGNC:26060]	12.41980862	-7.017415925	1.258803974	-5.574669347	2.48E-08	5.21E-06	7.017415925
ENST00000480726	ENSG00000220201	ZGLP1	zinc finger GATA like protein 1 [Source:HGNC Symbol;Acc:HGNC:37245]	12.2774721	-6.999932217	1.145504413	-6.110785901	9.91E-10	3.04E-07	6.999932217
ENST00000542503	ENSG00000127334	DYRK2	dual specificity tyrosine phosphorylation regulated kinase 2 [Source:HGNC Symbol;Acc:HGNC:3093]	30.87645272	-6.952684772	1.771785499	-3.92411202	8.71E-05	0.004972121	6.952684772
ENST00000558249	ENSG00000169758	TMEM266	transmembrane protein 266 [Source:HGNC Symbol;Acc:HGNC:26763]	11.72889449	-6.95073786	1.237111468	-5.618521889	1.93E-08	4.27E-06	6.95073786
ENST00000622196	ENSG00000017483	SLC38A5	solute carrier family 38 member 5 [Source:HGNC Symbol;Acc:HGNC:18070]	10.37582606	6.919095923	1.613688122	4.287752898	1.80E-05	0.001470583	6.919095923
ENST00000244869	ENSG00000124882	EREG	epiregulin [Source:HGNC Symbol;Acc:HGNC:3443]	981.0591073	6.883168549	1.707156649	4.031949003	5.53E-05	0.003545351	6.883168549
ENST00000378697	ENSG00000139684	ESD	esterase D [Source:HGNC Symbol;Acc:HGNC:3465]	89.37907729	-6.874312872	1.579169754	-4.353118373	1.34E-05	0.001165185	6.874312872
ENST00000393937	ENSG00000115318	LOXL3	lysyl oxidase like 3 [Source:HGNC Symbol;Acc:HGNC:13869]	11.18875414	-6.867479023	1.17206463	-5.859300626	4.65E-09	1.28E-06	6.867479023
ENST00000527328	ENSG00000185122	HSF1	heat shock transcription factor 1 [Source:HGNC Symbol;Acc:HGNC:5224]	10.02875398	6.865211419	1.207130862	5.687213901	1.29E-08	3.09E-06	6.865211419
ENST00000231228	ENSG00000113302	IL12B	interleukin 12B [Source:HGNC Symbol;Acc:HGNC:5970]	154.1582048	6.856209122	1.649368767	4.156868531	3.23E-05	0.002352293	6.856209122
ENST00000562415	ENSG00000205918	PDPK2P	3-phosphoinositide dependent protein kinase 2, pseudogene [Source:HGNC Symbol;Acc:HGNC:49897]	10.8983314	-6.842744509	1.226115747	-5.580830785	2.39E-08	5.14E-06	6.842744509
ENST00000579953	ENSG00000198265	HELZ	helicase with zinc finger [Source:HGNC Symbol;Acc:HGNC:16878]	9.655009009	6.82796643	1.50057293	4.550239643	5.36E-06	0.000549971	6.82796643
ENST00000634635	ENSG00000226822	LINC02785	long intergenic non-protein coding RNA 2785 [Source:HGNC Symbol;Acc:HGNC:54305]	10.84732187	-6.818295123	1.337180929	-5.099007155	3.41E-07	5.18E-05	6.818295123
ENST00000461361	ENSG00000075914	EXOSC7	exosome component 7 [Source:HGNC Symbol;Acc:HGNC:28112]	10.7000892	-6.808368696	1.761055621	-3.866072494	0.000110602	0.005855931	6.808368696
ENST00000395336	ENSG00000110514	MADD	MAP kinase activating death domain [Source:HGNC Symbol;Acc:HGNC:6766]	9.365713188	6.770213625	1.566946432	4.3206414	1.56E-05	0.001295712	6.770213625
ENST00000543365	ENSG00000180448	ARHGAP45	Rho GTPase activating protein 45 [Source:HGNC Symbol;Acc:HGNC:17102]	104.3363296	-6.758593024	1.435786621	-4.707240564	2.51E-06	0.000293095	6.758593024
ENST00000428183	ENSG00000170632	ARMC10	armadillo repeat containing 10 [Source:HGNC Symbol;Acc:HGNC:21706]	10.34384298	-6.752999857	1.194499012	-5.653416024	1.57E-08	3.58E-06	6.752999857
ENST00000571843	ENSG00000140750	ARHGAP17	Rho GTPase activating protein 17 [Source:HGNC Symbol;Acc:HGNC:18239]	10.31088876	-6.749897041	1.59927015	-4.22061091	2.44E-05	0.001889456	6.749897041
ENST00000396659	ENSG00000171766	GATM	glycine amidinotransferase [Source:HGNC Symbol;Acc:HGNC:4175]	36.31424884	-6.743018725	1.775394751	-3.798039125	0.000145845	0.007325922	6.743018725
ENST00000417302	ENSG00000174775	HRAS	HRas proto-oncogene, GTPase [Source:HGNC Symbol;Acc:HGNC:5173]	10.11631974	-6.734285636	1.636064354	-4.1161496	3.85E-05	0.002687059	6.734285636
ENST00000506560	ENSG00000189308	LIN54	lin-54 DREAM MuvB core complex component [Source:HGNC Symbol;Acc:HGNC:25397]	9.00573587	6.727493866	1.725315871	3.899282433	9.65E-05	0.005321289	6.727493866
ENST00000546093	ENSG00000103248	MTHFSD	methenyltetrahydrofolate synthetase domain containing [Source:HGNC Symbol;Acc:HGNC:25778]	10.07548618	-6.706540637	1.171086399	-5.726768445	1.02E-08	2.62E-06	6.706540637
ENST00000375238	ENSG00000125967	NECAB3	N-terminal EF-hand calcium binding protein 3 [Source:HGNC Symbol;Acc:HGNC:15851]	26.11695173	-6.70486656	1.643084388	-4.080658674	4.49E-05	0.003020047	6.70486656
ENST00000356994	ENSG00000180900	SCRIB	scribble planar cell polarity protein [Source:HGNC Symbol;Acc:HGNC:30377]	82.81041366	-6.695851165	1.704802052	-3.927641427	8.58E-05	0.004930005	6.695851165
ENST00000508487	ENSG00000081041	CXCL2	C-X-C motif chemokine ligand 2 [Source:HGNC Symbol;Acc:HGNC:4603]	443.1024221	6.693879852	1.537588957	4.353491109	1.34E-05	0.001165185	6.693879852
ENST00000572902	ENSG00000187531	SIRT7	sirtuin 7 [Source:HGNC Symbol;Acc:HGNC:14935]	9.699123006	-6.673091121	1.303479971	-5.119442775	3.06E-07	4.76E-05	6.673091121
ENST00000390237	ENSG00000211592	IGKC	immunoglobulin kappa constant [Source:HGNC Symbol;Acc:HGNC:5716]	752.9945505	6.654750289	0.767392485	8.671899213	4.25E-18	8.62E-15	6.654750289
ENST00000228534	ENSG00000110944	IL23A	interleukin 23 subunit alpha [Source:HGNC Symbol;Acc:HGNC:15488]	1219.068379	6.608724905	1.048364866	6.303840502	2.90E-10	9.99E-08	6.608724905
ENST00000503689	ENSG00000124882	EREG	epiregulin [Source:HGNC Symbol;Acc:HGNC:3443]	70.49324053	6.585022609	1.572472286	4.187687546	2.82E-05	0.002112739	6.585022609
ENST00000495956	ENSG00000151474	FRMD4A	FERM domain containing 4A [Source:HGNC Symbol;Acc:HGNC:25491]	8.506466062	-6.480603463	1.1218011	-5.776963011	7.61E-09	2.00E-06	6.480603463
ENST00000415496	ENSG00000102858	MGRN1	mahogunin ring finger 1 [Source:HGNC Symbol;Acc:HGNC:20254]	8.482084964	-6.465874182	1.489131099	-4.342044958	1.41E-05	0.0012069	6.465874182
ENST00000593919	ENSG00000105053	VRK3	VRK serine/threonine kinase 3 [Source:HGNC Symbol;Acc:HGNC:18996]	12.26634493	6.442696734	1.577494577	4.084132415	4.42E-05	0.002993097	6.442696734
ENST00000429448	ENSG00000136295	TTYH3	tweety family member 3 [Source:HGNC Symbol;Acc:HGNC:22222]	13.736306	-6.433332453	1.122917039	-5.729125333	1.01E-08	2.60E-06	6.433332453
ENST00000469204	ENSG00000198246	SLC29A3	solute carrier family 29 member 3 [Source:HGNC Symbol;Acc:HGNC:23096]	40.43322274	-6.40828103	1.098406616	-5.834160992	5.41E-09	1.47E-06	6.40828103
ENST00000610546	ENSG00000135473	PAN2	poly(A) specific ribonuclease subunit PAN2 [Source:HGNC Symbol;Acc:HGNC:20074]	13.33923816	-6.400863032	1.622722295	-3.944521531	8.00E-05	0.004666754	6.400863032
ENST00000381117	ENSG00000064201	TSPAN32	tetraspanin 32 [Source:HGNC Symbol;Acc:HGNC:13410]	7.969945336	-6.384095322	1.711581507	-3.729939414	0.000191526	0.009036231	6.384095322
ENST00000427112	ENSG00000085982	USP40	ubiquitin specific peptidase 40 [Source:HGNC Symbol;Acc:HGNC:20069]	7.920316113	-6.381353154	1.292886636	-4.93574067	7.98E-07	0.000108038	6.381353154
ENST00000617612	ENSG00000187479	C11orf96	chromosome 11 open reading frame 96 [Source:HGNC Symbol;Acc:HGNC:38675]	63.98428571	6.366520848	1.372158022	4.639786925	3.49E-06	0.000385158	6.366520848
ENST00000368632	ENSG00000196591	HDAC2	histone deacetylase 2 [Source:HGNC Symbol;Acc:HGNC:4853]	49.84128166	6.356427774	1.561627196	4.070387471	4.69E-05	0.003109927	6.356427774
ENST00000263339	ENSG00000115008	IL1A	interleukin 1 alpha [Source:HGNC Symbol;Acc:HGNC:5991]	425.3612167	6.339758051	1.47991337	4.283871056	1.84E-05	0.001483081	6.339758051
ENST00000226760	ENSG00000109501	WFS1	wolframin ER transmembrane glycoprotein [Source:HGNC Symbol;Acc:HGNC:12762]	161.6366155	-6.332558042	1.701587644	-3.721558549	0.000197997	0.009263913	6.332558042
ENST00000467394	ENSG00000164877	MICALL2	MICAL like 2 [Source:HGNC Symbol;Acc:HGNC:29672]	7.726951495	-6.325912419	1.329876811	-4.756765715	1.97E-06	0.000240858	6.325912419
ENST00000295962	ENSG00000163686	ABHD6	abhydrolase domain containing 6, acylglycerol lipase [Source:HGNC Symbol;Acc:HGNC:21398]	67.6977137	-6.25633073	1.29825191	-4.819042193	1.44E-06	0.00018623	6.25633073
ENST00000395896	None	None	None	454.5071849	6.252718114	1.404082922	4.453239918	8.46E-06	0.000784179	6.252718114
ENST00000587602	ENSG00000180448	ARHGAP45	Rho GTPase activating protein 45 [Source:HGNC Symbol;Acc:HGNC:17102]	57.16639946	-6.24826993	1.345781017	-4.64285783	3.44E-06	0.000381345	6.24826993
ENST00000374228	ENSG00000119457	SLC46A2	solute carrier family 46 member 2 [Source:HGNC Symbol;Acc:HGNC:16055]	7.175864335	-6.216343396	1.225080595	-5.074232196	3.89E-07	5.80E-05	6.216343396
ENST00000443894	ENSG00000114735	HEMK1	HemK methyltransferase family member 1 [Source:HGNC Symbol;Acc:HGNC:24923]	7.036355582	-6.205323487	1.602037257	-3.873395241	0.00010733	0.005723015	6.205323487
ENST00000264318	ENSG00000109158	GABRA4	gamma-aminobutyric acid type A receptor subunit alpha4 [Source:HGNC Symbol;Acc:HGNC:4078]	7.000341063	-6.202376666	1.586082788	-3.910499951	9.21E-05	0.005135885	6.202376666
ENST00000433104	ENSG00000068745	IP6K2	inositol hexakisphosphate kinase 2 [Source:HGNC Symbol;Acc:HGNC:17313]	6.292670812	6.200340103	1.667492004	3.718362718	0.000200518	0.009352742	6.200340103
ENST00000554242	ENSG00000100453	GZMB	granzyme B [Source:HGNC Symbol;Acc:HGNC:4709]	46.91995048	6.185318457	1.66520743	3.714443225	0.000203652	0.009469483	6.185318457
ENST00000430296	ENSG00000226149	AL356124.1	novel transcript	6.97054142	-6.177519565	1.217723192	-5.073008057	3.92E-07	5.82E-05	6.177519565
ENST00000273179	ENSG00000144677	CTDSPL	CTD small phosphatase like [Source:HGNC Symbol;Acc:HGNC:16890]	39.64829942	-6.142082034	1.514863838	-4.054543965	5.02E-05	0.003267791	6.142082034
ENST00000307257	ENSG00000109944	JHY	junctional cadherin complex regulator [Source:HGNC Symbol;Acc:HGNC:26288]	6.660180462	-6.123061618	1.237435725	-4.948185586	7.49E-07	0.000101968	6.123061618
ENST00000393160	ENSG00000160271	RALGDS	ral guanine nucleotide dissociation stimulator [Source:HGNC Symbol;Acc:HGNC:9842]	76.65695504	6.120922547	0.70849748	8.639300373	5.66E-18	9.80E-15	6.120922547
ENST00000389022	ENSG00000205309	NT5M	5',3'-nucleotidase, mitochondrial [Source:HGNC Symbol;Acc:HGNC:15769]	6.589143291	-6.120054824	1.119464647	-5.46694783	4.58E-08	8.89E-06	6.120054824
ENST00000526202	ENSG00000136153	LMO7	LIM domain 7 [Source:HGNC Symbol;Acc:HGNC:6646]	9.607226512	6.081365977	1.503644398	4.044417673	5.25E-05	0.003385945	6.081365977
ENST00000383827	ENSG00000214021	TTLL3	tubulin tyrosine ligase like 3 [Source:HGNC Symbol;Acc:HGNC:24483]	16.63126712	-6.037359823	1.293050901	-4.669081331	3.03E-06	0.000343375	6.037359823
ENST00000611394	ENSG00000186654	PRR5	proline rich 5 [Source:HGNC Symbol;Acc:HGNC:31682]	5.616479213	6.023525623	1.465384706	4.110542167	3.95E-05	0.002719481	6.023525623
ENST00000612187	None	None	None	51.13153871	-6.008386891	1.533402805	-3.91833566	8.92E-05	0.005053326	6.008386891
ENST00000555641	ENSG00000166888	STAT6	signal transducer and activator of transcription 6 [Source:HGNC Symbol;Acc:HGNC:11368]	10.23910071	-6.005226368	1.53486914	-3.912533134	9.13E-05	0.005123027	6.005226368
ENST00000482746	ENSG00000213699	SLC35F6	solute carrier family 35 member F6 [Source:HGNC Symbol;Acc:HGNC:26055]	10.16372599	-6.003690358	1.394674385	-4.304725479	1.67E-05	0.00137217	6.003690358
ENST00000503427	ENSG00000113716	HMGXB3	HMG-box containing 3 [Source:HGNC Symbol;Acc:HGNC:28982]	69.31048282	5.987529618	1.561934273	3.833406899	0.000126381	0.00650038	5.987529618
ENST00000289429	ENSG00000158477	CD1A	CD1a molecule [Source:HGNC Symbol;Acc:HGNC:1634]	6.031600183	-5.974213277	1.320170095	-4.525336014	6.03E-06	0.000601553	5.974213277
ENST00000408938	ENSG00000221909	FAM200A	family with sequence similarity 200 member A [Source:HGNC Symbol;Acc:HGNC:25401]	6.035952456	-5.970296128	1.265572401	-4.717467071	2.39E-06	0.000282173	5.970296128
ENST00000496182	ENSG00000198242	RPL23A	ribosomal protein L23a [Source:HGNC Symbol;Acc:HGNC:10317]	124.0217809	5.969597564	1.390157453	4.29418808	1.75E-05	0.001436366	5.969597564
ENST00000437302	ENSG00000150093	ITGB1	integrin subunit beta 1 [Source:HGNC Symbol;Acc:HGNC:6153]	6.040957827	-5.967215472	1.156701296	-5.158821464	2.49E-07	3.96E-05	5.967215472
ENST00000566445	ENSG00000065457	ADAT1	adenosine deaminase tRNA specific 1 [Source:HGNC Symbol;Acc:HGNC:228]	16.92353813	-5.966841663	1.252000305	-4.765846813	1.88E-06	0.000232151	5.966841663
ENST00000619913	ENSG00000103415	HMOX2	heme oxygenase 2 [Source:HGNC Symbol;Acc:HGNC:5014]	5.862883184	-5.937608823	1.264885067	-4.694188411	2.68E-06	0.000311635	5.937608823
ENST00000523898	None	None	None	5.911551644	-5.9350525	1.42122529	-4.176011039	2.97E-05	0.002202118	5.9350525
ENST00000547408	ENSG00000092841	MYL6	myosin light chain 6 [Source:HGNC Symbol;Acc:HGNC:7587]	52.20225057	-5.916586053	0.672643888	-8.796015488	1.42E-18	3.55E-15	5.916586053
ENST00000520545	ENSG00000104361	NIPAL2	NIPA like domain containing 2 [Source:HGNC Symbol;Acc:HGNC:25854]	5.72385791	-5.914061363	1.295910762	-4.563633189	5.03E-06	0.00051956	5.914061363
ENST00000541584	ENSG00000137497	NUMA1	nuclear mitotic apparatus protein 1 [Source:HGNC Symbol;Acc:HGNC:8059]	39.72937837	5.873192068	1.41930972	4.138062318	3.50E-05	0.002488413	5.873192068
ENST00000504367	ENSG00000164342	TLR3	toll like receptor 3 [Source:HGNC Symbol;Acc:HGNC:11849]	5.565478472	-5.86007574	1.42259609	-4.119282896	3.80E-05	0.002654893	5.86007574
ENST00000578676	ENSG00000169733	RFNG	RFNG O-fucosylpeptide 3-beta-N-acetylglucosaminyltransferase [Source:HGNC Symbol;Acc:HGNC:9974]	5.499259161	-5.840763735	1.291602928	-4.522104751	6.12E-06	0.000608993	5.840763735
ENST00000577123	ENSG00000262370	AC108134.3	novel transcript	14.91786358	-5.82867329	1.036683453	-5.622423387	1.88E-08	4.20E-06	5.82867329
ENST00000558588	ENSG00000137841	PLCB2	phospholipase C beta 2 [Source:HGNC Symbol;Acc:HGNC:9055]	75.29954364	-5.819662247	1.021821949	-5.695377998	1.23E-08	2.97E-06	5.819662247
ENST00000579561	ENSG00000265743	AC138207.5	novel transcript	5.321728435	-5.805669643	1.261416433	-4.602500405	4.17E-06	0.000445711	5.805669643
ENST00000454212	ENSG00000164048	ZNF589	zinc finger protein 589 [Source:HGNC Symbol;Acc:HGNC:16747]	5.30618997	-5.777882388	1.145048829	-5.045970306	4.51E-07	6.58E-05	5.777882388
ENST00000622418	None	None	None	7.757288935	5.761845242	1.472993324	3.911657403	9.17E-05	0.005130614	5.761845242
ENST00000531914	ENSG00000110077	MS4A6A	membrane spanning 4-domains A6A [Source:HGNC Symbol;Acc:HGNC:13375]	5.179889623	-5.741298758	1.381972157	-4.154424334	3.26E-05	0.002364535	5.741298758
ENST00000376730	ENSG00000187210	GCNT1	glucosaminyl (N-acetyl) transferase 1 [Source:HGNC Symbol;Acc:HGNC:4203]	47.6641242	-5.716838525	1.120429436	-5.102363737	3.35E-07	5.11E-05	5.716838525
ENST00000306406	ENSG00000171227	TMEM37	transmembrane protein 37 [Source:HGNC Symbol;Acc:HGNC:18216]	5.074133112	-5.713774104	1.447762761	-3.946623201	7.93E-05	0.004648013	5.713774104
ENST00000302326	ENSG00000169184	MN1	MN1 proto-oncogene, transcriptional regulator [Source:HGNC Symbol;Acc:HGNC:7180]	4.44220786	5.699005691	1.28140722	4.447458702	8.69E-06	0.000799	5.699005691
ENST00000567449	ENSG00000285077	ARHGAP11B	Rho GTPase activating protein 11B [Source:HGNC Symbol;Acc:HGNC:15782]	4.848039435	-5.673171034	1.185833867	-4.784119591	1.72E-06	0.000217972	5.673171034
ENST00000361125	ENSG00000198742	SMURF1	SMAD specific E3 ubiquitin protein ligase 1 [Source:HGNC Symbol;Acc:HGNC:16807]	57.57555606	-5.669886688	1.458828109	-3.886603673	0.000101657	0.005505214	5.669886688
ENST00000355265	ENSG00000197993	KEL	Kell metallo-endopeptidase (Kell blood group) [Source:HGNC Symbol;Acc:HGNC:6308]	4.795938862	-5.635261122	1.250893396	-4.504989106	6.64E-06	0.000647342	5.635261122
ENST00000458726	ENSG00000182158	CREB3L2	cAMP responsive element binding protein 3 like 2 [Source:HGNC Symbol;Acc:HGNC:23720]	4.700667965	-5.60941614	1.438871341	-3.898483471	9.68E-05	0.005331764	5.60941614
ENST00000354868	ENSG00000152942	RAD17	RAD17 checkpoint clamp loader component [Source:HGNC Symbol;Acc:HGNC:9807]	20.94511388	5.601231584	1.465510094	3.822035487	0.000132355	0.006746044	5.601231584
ENST00000418970	ENSG00000228203	RNF144A-AS1	RNF144A antisense RNA 1 [Source:HGNC Symbol;Acc:HGNC:30963]	4.065843655	5.594435351	1.320372301	4.237013564	2.27E-05	0.001774952	5.594435351
ENST00000524750	ENSG00000085117	CD82	CD82 molecule [Source:HGNC Symbol;Acc:HGNC:6210]	6.917933915	5.581811003	1.171090825	4.766334844	1.88E-06	0.000232151	5.581811003
ENST00000521746	ENSG00000169499	PLEKHA2	pleckstrin homology domain containing A2 [Source:HGNC Symbol;Acc:HGNC:14336]	4.516498175	-5.577321016	1.374377854	-4.058069621	4.95E-05	0.003245155	5.577321016
ENST00000560829	ENSG00000028528	SNX1	sorting nexin 1 [Source:HGNC Symbol;Acc:HGNC:11172]	4.026527425	5.573526313	1.356916163	4.107494969	4.00E-05	0.002747196	5.573526313
ENST00000449773	None	None	None	4.566913181	-5.565938023	1.504206942	-3.700247532	0.000215389	0.009861579	5.565938023
ENST00000401931	ENSG00000169429	CXCL8	C-X-C motif chemokine ligand 8 [Source:HGNC Symbol;Acc:HGNC:6025]	17.14759597	5.545279057	1.348849035	4.111119118	3.94E-05	0.00271738	5.545279057
ENST00000404885	ENSG00000167065	DUSP18	dual specificity phosphatase 18 [Source:HGNC Symbol;Acc:HGNC:18484]	4.50091223	-5.544684409	1.381426283	-4.013738899	5.98E-05	0.003763955	5.544684409
ENST00000527531	ENSG00000166323	C11orf65	chromosome 11 open reading frame 65 [Source:HGNC Symbol;Acc:HGNC:28519]	4.470052397	-5.540295485	1.174513139	-4.717099623	2.39E-06	0.000282173	5.540295485
ENST00000518258	ENSG00000156170	NDUFAF6	NADH:ubiquinone oxidoreductase complex assembly factor 6 [Source:HGNC Symbol;Acc:HGNC:28625]	4.481047408	-5.539506657	1.325667792	-4.178653724	2.93E-05	0.002180281	5.539506657
ENST00000505959	ENSG00000164181	ELOVL7	ELOVL fatty acid elongase 7 [Source:HGNC Symbol;Acc:HGNC:26292]	33.23744987	-5.504407376	0.7986145	-6.892446073	5.48E-12	2.63E-09	5.504407376
ENST00000480824	ENSG00000198663	C6orf89	chromosome 6 open reading frame 89 [Source:HGNC Symbol;Acc:HGNC:21114]	204.9190427	-5.475296486	0.862881912	-6.345360136	2.22E-10	7.75E-08	5.475296486
ENST00000525108	ENSG00000148925	BTBD10	BTB domain containing 10 [Source:HGNC Symbol;Acc:HGNC:21445]	4.272021645	-5.467011646	1.206307866	-4.532020224	5.84E-06	0.000586265	5.467011646
ENST00000419562	ENSG00000136986	DERL1	derlin 1 [Source:HGNC Symbol;Acc:HGNC:28454]	3.799489192	5.449741535	1.251777837	4.353601232	1.34E-05	0.001165185	5.449741535
ENST00000458151	ENSG00000226754	AL606760.1	novel transcript, antisense to MAGOH	4.187270885	-5.437825579	1.235641224	-4.40081269	1.08E-05	0.000971845	5.437825579
ENST00000424869	ENSG00000148516	ZEB1	zinc finger E-box binding homeobox 1 [Source:HGNC Symbol;Acc:HGNC:11642]	3.747538491	5.434342012	1.256131105	4.326253836	1.52E-05	0.00126549	5.434342012
ENST00000014914	ENSG00000013588	GPRC5A	G protein-coupled receptor class C group 5 member A [Source:HGNC Symbol;Acc:HGNC:9836]	13.31570136	5.427882396	1.352501164	4.013218281	5.99E-05	0.003763955	5.427882396
ENST00000451520	ENSG00000064201	TSPAN32	tetraspanin 32 [Source:HGNC Symbol;Acc:HGNC:13410]	38.38199379	-5.415639473	1.253821614	-4.319306201	1.57E-05	0.00130117	5.415639473
ENST00000375642	ENSG00000204387	SNHG32	small nucleolar RNA host gene 32 [Source:HGNC Symbol;Acc:HGNC:19078]	3.681397061	5.415396349	1.266133126	4.277114499	1.89E-05	0.001526066	5.415396349
ENST00000561763	ENSG00000074696	HACD3	3-hydroxyacyl-CoA dehydratase 3 [Source:HGNC Symbol;Acc:HGNC:24175]	10.85222631	-5.41515771	1.449129179	-3.736835742	0.000186351	0.008866312	5.41515771
ENST00000574767	ENSG00000141564	RPTOR	regulatory associated protein of MTOR complex 1 [Source:HGNC Symbol;Acc:HGNC:30287]	3.88141886	-5.365106726	1.438001948	-3.730945381	0.000190763	0.009019087	5.365106726
ENST00000377462	ENSG00000102794	ACOD1	aconitate decarboxylase 1 [Source:HGNC Symbol;Acc:HGNC:33904]	13.5643084	5.363793029	1.382762778	3.879040653	0.000104869	0.005631815	5.363793029
ENST00000415826	ENSG00000176485	PLAAT3	phospholipase A and acyltransferase 3 [Source:HGNC Symbol;Acc:HGNC:17825]	14.84012965	5.347168742	0.947345254	5.644371702	1.66E-08	3.75E-06	5.347168742
ENST00000394353	ENSG00000148180	GSN	gelsolin [Source:HGNC Symbol;Acc:HGNC:4620]	703.4017934	-5.334330102	1.347271833	-3.959356955	7.52E-05	0.004473073	5.334330102
ENST00000447569	ENSG00000203666	EFCAB2	EF-hand calcium binding domain 2 [Source:HGNC Symbol;Acc:HGNC:28166]	10.93234435	-5.325113902	1.1517167	-4.62363175	3.77E-06	0.00041169	5.325113902
ENST00000563728	ENSG00000180209	MYLPF	myosin light chain, phosphorylatable, fast skeletal muscle [Source:HGNC Symbol;Acc:HGNC:29824]	3.840931873	-5.322042749	1.250404152	-4.25625806	2.08E-05	0.001651905	5.322042749
ENST00000435386	ENSG00000136250	AOAH	acyloxyacyl hydrolase [Source:HGNC Symbol;Acc:HGNC:548]	3.831570557	-5.305471463	1.411518165	-3.758698678	0.000170799	0.008239516	5.305471463
ENST00000620690	ENSG00000275801	AL121985.3	SLAM family member 9 (SLAMF9) pseudogene	3.782810809	-5.301510486	1.177529875	-4.502230133	6.72E-06	0.000651574	5.301510486
ENST00000383826	ENSG00000114026	OGG1	8-oxoguanine DNA glycosylase [Source:HGNC Symbol;Acc:HGNC:8125]	3.786500699	-5.295889521	1.251219404	-4.232582635	2.31E-05	0.001804021	5.295889521
ENST00000449762	ENSG00000164830	OXR1	oxidation resistance 1 [Source:HGNC Symbol;Acc:HGNC:15822]	6.291994214	-5.294142958	1.36693348	-3.873007015	0.000107501	0.005725367	5.294142958
ENST00000325602	ENSG00000181631	P2RY13	purinergic receptor P2Y13 [Source:HGNC Symbol;Acc:HGNC:4537]	67.89229255	-5.2895147	1.280211437	-4.131750857	3.60E-05	0.00253453	5.2895147
ENST00000530179	ENSG00000110077	MS4A6A	membrane spanning 4-domains A6A [Source:HGNC Symbol;Acc:HGNC:13375]	3.733275826	-5.283037548	1.332780169	-3.963922687	7.37E-05	0.004429292	5.283037548
ENST00000530797	ENSG00000177600	RPLP2	ribosomal protein lateral stalk subunit P2 [Source:HGNC Symbol;Acc:HGNC:10377]	452.6332821	-5.210984732	1.131058603	-4.607174834	4.08E-06	0.000436846	5.210984732
ENST00000517649	ENSG00000249437	NAIP	NLR family apoptosis inhibitory protein [Source:HGNC Symbol;Acc:HGNC:7634]	21.40087927	5.172447543	0.795508045	6.502068176	7.92E-11	3.08E-08	5.172447543
ENST00000370839	ENSG00000076770	MBNL3	muscleblind like splicing regulator 3 [Source:HGNC Symbol;Acc:HGNC:20564]	5.712576934	-5.133913181	1.355497848	-3.78747424	0.000152186	0.007512141	5.133913181
ENST00000490090	ENSG00000151136	BTBD11	BTB domain containing 11 [Source:HGNC Symbol;Acc:HGNC:23844]	21.05400369	5.126467566	1.375842494	3.726057007	0.000194498	0.009128662	5.126467566
ENST00000528965	ENSG00000164733	CTSB	cathepsin B [Source:HGNC Symbol;Acc:HGNC:2527]	14.71659977	-5.119522205	1.077028736	-4.753375686	2.00E-06	0.00024361	5.119522205
ENST00000216146	ENSG00000100316	RPL3	ribosomal protein L3 [Source:HGNC Symbol;Acc:HGNC:10332]	1528.520874	5.098274043	1.288022874	3.958217004	7.55E-05	0.004482628	5.098274043
ENST00000348403	ENSG00000165209	STRBP	spermatid perinuclear RNA binding protein [Source:HGNC Symbol;Acc:HGNC:16462]	58.37728431	-5.018384239	1.276449049	-3.93151943	8.44E-05	0.004869772	5.018384239
ENST00000619989	ENSG00000276085	CCL3L3	C-C motif chemokine ligand 3 like 3 [Source:HGNC Symbol;Acc:HGNC:30554]	1651.343766	4.988030955	1.237289585	4.031417555	5.54E-05	0.003548331	4.988030955
ENST00000465351	ENSG00000085662	AKR1B1	aldo-keto reductase family 1 member B [Source:HGNC Symbol;Acc:HGNC:381]	26.45631654	4.985316976	1.280192634	3.894192829	9.85E-05	0.005407183	4.985316976
ENST00000575424	ENSG00000262097	LINC02185	long intergenic non-protein coding RNA 2185 [Source:HGNC Symbol;Acc:HGNC:53047]	14.40632055	-4.910419016	1.210515089	-4.05647072	4.98E-05	0.003253233	4.910419016
ENST00000325656	ENSG00000175544	CABP4	calcium binding protein 4 [Source:HGNC Symbol;Acc:HGNC:1386]	10.83379771	-4.866332994	1.093861132	-4.448766716	8.64E-06	0.000795774	4.866332994
ENST00000375838	ENSG00000116138	DNAJC16	DnaJ heat shock protein family (Hsp40) member C16 [Source:HGNC Symbol;Acc:HGNC:29157]	7.383150237	-4.84347659	1.306956773	-3.705919498	0.000210625	0.009685568	4.84347659
ENST00000628272	ENSG00000124140	SLC12A5	solute carrier family 12 member 5 [Source:HGNC Symbol;Acc:HGNC:13818]	4.559773129	-4.828816852	1.132160753	-4.265133587	2.00E-05	0.001598864	4.828816852
ENST00000308611	ENSG00000163606	CD200R1	CD200 receptor 1 [Source:HGNC Symbol;Acc:HGNC:24235]	64.16659381	-4.807105955	1.179391452	-4.075920634	4.58E-05	0.00305938	4.807105955
ENST00000519010	ENSG00000156831	NSMCE2	NSE2 (MMS21) homolog, SMC5-SMC6 complex SUMO ligase [Source:HGNC Symbol;Acc:HGNC:26513]	4.527475677	-4.802936917	1.189025343	-4.039389863	5.36E-05	0.003454397	4.802936917
ENST00000616441	ENSG00000171611	PTCRA	pre T cell antigen receptor alpha [Source:HGNC Symbol;Acc:HGNC:21290]	10.11195729	4.792524276	1.00486364	4.769327984	1.85E-06	0.000230066	4.792524276
ENST00000305366	ENSG00000169908	TM4SF1	transmembrane 4 L six family member 1 [Source:HGNC Symbol;Acc:HGNC:11853]	67.04327261	4.79220729	1.223633348	3.916375192	8.99E-05	0.005069485	4.79220729
ENST00000527144	ENSG00000197858	GPAA1	glycosylphosphatidylinositol anchor attachment 1 [Source:HGNC Symbol;Acc:HGNC:4446]	4.464577943	-4.769815377	1.225169195	-3.893189118	9.89E-05	0.005423008	4.769815377
ENST00000278756	ENSG00000084234	APLP2	amyloid beta precursor like protein 2 [Source:HGNC Symbol;Acc:HGNC:598]	232.3318771	-4.769288518	0.859148648	-5.551179682	2.84E-08	5.81E-06	4.769288518
ENST00000436710	ENSG00000233901	LINC01503	long intergenic non-protein coding RNA 1503 [Source:HGNC Symbol;Acc:HGNC:51184]	10.42190671	-4.760279569	0.92662899	-5.137201208	2.79E-07	4.36E-05	4.760279569
ENST00000342628	ENSG00000111206	FOXM1	forkhead box M1 [Source:HGNC Symbol;Acc:HGNC:3818]	28.00672657	-4.739616459	1.153872838	-4.107572605	4.00E-05	0.002747196	4.739616459
ENST00000360900	ENSG00000103248	MTHFSD	methenyltetrahydrofolate synthetase domain containing [Source:HGNC Symbol;Acc:HGNC:25778]	6.465493243	4.709099879	1.218218845	3.86556151	0.000110834	0.005861319	4.709099879
ENST00000614113	ENSG00000105974	CAV1	caveolin 1 [Source:HGNC Symbol;Acc:HGNC:1527]	14.34323425	4.708675726	1.268295787	3.712600621	0.00020514	0.00952888	4.708675726
ENST00000407404	ENSG00000025434	NR1H3	nuclear receptor subfamily 1 group H member 3 [Source:HGNC Symbol;Acc:HGNC:7966]	36.23531845	-4.669866812	0.93412281	-4.999200065	5.76E-07	8.16E-05	4.669866812
ENST00000311946	ENSG00000172548	NIPAL4	NIPA like domain containing 4 [Source:HGNC Symbol;Acc:HGNC:28018]	98.51686301	4.665007315	0.458089884	10.18360692	2.35E-24	2.64E-20	4.665007315
ENST00000590068	ENSG00000198258	UBL5	ubiquitin like 5 [Source:HGNC Symbol;Acc:HGNC:13736]	39.70469305	-4.658984135	1.027749985	-4.53318823	5.81E-06	0.000586265	4.658984135
ENST00000373600	ENSG00000119408	NEK6	NIMA related kinase 6 [Source:HGNC Symbol;Acc:HGNC:7749]	59.63544478	-4.650124683	1.067710791	-4.355228701	1.33E-05	0.001165185	4.650124683
ENST00000374045	ENSG00000181634	TNFSF15	TNF superfamily member 15 [Source:HGNC Symbol;Acc:HGNC:11931]	1904.295388	4.598719864	0.909430689	5.056701868	4.27E-07	6.26E-05	4.598719864
ENST00000440787	ENSG00000241553	ARPC4	actin related protein 2/3 complex subunit 4 [Source:HGNC Symbol;Acc:HGNC:707]	89.29593327	4.586884023	0.839877288	5.461374044	4.72E-08	9.10E-06	4.586884023
ENST00000489749	ENSG00000134321	RSAD2	radical S-adenosyl methionine domain containing 2 [Source:HGNC Symbol;Acc:HGNC:30908]	51.44273786	4.583004217	1.012779954	4.525172718	6.03E-06	0.000601553	4.583004217
ENST00000367202	ENSG00000143845	ETNK2	ethanolamine kinase 2 [Source:HGNC Symbol;Acc:HGNC:25575]	14.3994476	-4.571220974	1.169002597	-3.910359982	9.22E-05	0.005135885	4.571220974
ENST00000301810	ENSG00000060971	ACAA1	acetyl-CoA acyltransferase 1 [Source:HGNC Symbol;Acc:HGNC:82]	27.80370028	-4.486541314	1.197744465	-3.745825128	0.000179802	0.008618436	4.486541314
ENST00000243347	ENSG00000123610	TNFAIP6	TNF alpha induced protein 6 [Source:HGNC Symbol;Acc:HGNC:11898]	2345.847368	4.415856654	0.817465489	5.401887556	6.59E-08	1.21E-05	4.415856654
ENST00000622669	ENSG00000118855	MFSD1	major facilitator superfamily domain containing 1 [Source:HGNC Symbol;Acc:HGNC:25874]	866.4109318	-4.325435026	0.510889314	-8.466481696	2.53E-17	3.95E-14	4.325435026
ENST00000556322	ENSG00000131981	LGALS3	galectin 3 [Source:HGNC Symbol;Acc:HGNC:6563]	5.426750098	-4.321779133	1.110962035	-3.890123152	0.000100193	0.005463564	4.321779133
ENST00000475881	ENSG00000170525	PFKFB3	6-phosphofructo-2-kinase/fructose-2,6-biphosphatase 3 [Source:HGNC Symbol;Acc:HGNC:8874]	7.581723372	4.311222205	1.004837566	4.290466787	1.78E-05	0.001457998	4.311222205
ENST00000340573	ENSG00000156587	UBE2L6	ubiquitin conjugating enzyme E2 L6 [Source:HGNC Symbol;Acc:HGNC:12490]	478.6139044	-4.263398754	0.899276387	-4.740921498	2.13E-06	0.000258377	4.263398754
ENST00000409614	ENSG00000140264	SERF2	small EDRK-rich factor 2 [Source:HGNC Symbol;Acc:HGNC:10757]	788.0996962	-4.261326853	0.793848848	-5.367932278	7.96E-08	1.44E-05	4.261326853
ENST00000530830	ENSG00000100453	GZMB	granzyme B [Source:HGNC Symbol;Acc:HGNC:4709]	15.12194783	4.249497243	0.844355353	5.032830345	4.83E-07	6.93E-05	4.249497243
ENST00000492816	ENSG00000115414	FN1	fibronectin 1 [Source:HGNC Symbol;Acc:HGNC:3778]	18.51421089	-4.248839494	0.981897591	-4.327171727	1.51E-05	0.001264914	4.248839494
ENST00000318493	ENSG00000105976	MET	MET proto-oncogene, receptor tyrosine kinase [Source:HGNC Symbol;Acc:HGNC:7029]	133.8628865	4.243720652	1.008820328	4.206616911	2.59E-05	0.001989739	4.243720652
ENST00000465518	ENSG00000188060	RAB42	RAB42, member RAS oncogene family [Source:HGNC Symbol;Acc:HGNC:28702]	15.27014189	-4.216112922	0.961417404	-4.38530955	1.16E-05	0.001031333	4.216112922
ENST00000530290	ENSG00000164733	CTSB	cathepsin B [Source:HGNC Symbol;Acc:HGNC:2527]	94.19452944	-4.095166029	1.10095111	-3.719662018	0.00019949	0.009324067	4.095166029
ENST00000563969	ENSG00000196155	PLEKHG4	pleckstrin homology and RhoGEF domain containing G4 [Source:HGNC Symbol;Acc:HGNC:24501]	45.27156516	4.08528498	0.973875053	4.19487589	2.73E-05	0.002064012	4.08528498
ENST00000531541	ENSG00000177963	RIC8A	RIC8 guanine nucleotide exchange factor A [Source:HGNC Symbol;Acc:HGNC:29550]	4.577943412	-4.067965388	1.087185191	-3.741740986	0.00018275	0.008740726	4.067965388
ENST00000409892	ENSG00000138069	RAB1A	RAB1A, member RAS oncogene family [Source:HGNC Symbol;Acc:HGNC:9758]	133.35736	-4.004722874	1.013526946	-3.9512742	7.77E-05	0.004584502	4.004722874
ENST00000397898	ENSG00000184900	SUMO3	small ubiquitin like modifier 3 [Source:HGNC Symbol;Acc:HGNC:11124]	7.748025134	3.999847101	0.846051251	4.72766525	2.27E-06	0.000273614	3.999847101
ENST00000369153	ENSG00000178096	BOLA1	bolA family member 1 [Source:HGNC Symbol;Acc:HGNC:24263]	18.82275162	3.959587629	1.008411936	3.926557676	8.62E-05	0.004940097	3.959587629
ENST00000513570	ENSG00000177311	ZBTB38	zinc finger and BTB domain containing 38 [Source:HGNC Symbol;Acc:HGNC:26636]	71.53102112	3.954715611	0.633760657	6.240077496	4.37E-10	1.45E-07	3.954715611
ENST00000521569	ENSG00000113140	SPARC	secreted protein acidic and cysteine rich [Source:HGNC Symbol;Acc:HGNC:11219]	17.17108826	-3.945031457	0.975265088	-4.045086309	5.23E-05	0.00338114	3.945031457
ENST00000438394	ENSG00000163563	MNDA	myeloid cell nuclear differentiation antigen [Source:HGNC Symbol;Acc:HGNC:7183]	6.411750261	-3.943809188	0.962534472	-4.097317347	4.18E-05	0.002853376	3.943809188
ENST00000274569	ENSG00000145882	PCYOX1L	prenylcysteine oxidase 1 like [Source:HGNC Symbol;Acc:HGNC:28477]	44.18248621	-3.931698603	0.936786427	-4.197006374	2.70E-05	0.002048135	3.931698603
ENST00000562024	ENSG00000154099	DNAAF1	dynein axonemal assembly factor 1 [Source:HGNC Symbol;Acc:HGNC:30539]	8.878575908	3.928357244	0.847625237	4.634544932	3.58E-06	0.000393121	3.928357244
ENST00000395002	ENSG00000138640	FAM13A	family with sequence similarity 13 member A [Source:HGNC Symbol;Acc:HGNC:19367]	60.18722748	-3.902651287	0.920204509	-4.241069512	2.22E-05	0.001752317	3.902651287
ENST00000395659	ENSG00000124172	ATP5F1E	ATP synthase F1 subunit epsilon [Source:HGNC Symbol;Acc:HGNC:838]	191.3678535	3.8346105	0.796303592	4.815513251	1.47E-06	0.000188472	3.8346105
ENST00000489905	ENSG00000227057	WDR46	WD repeat domain 46 [Source:HGNC Symbol;Acc:HGNC:13923]	11.09529344	3.820841065	0.99301576	3.847714427	0.000119225	0.006195983	3.820841065
ENST00000321725	ENSG00000010327	STAB1	stabilin 1 [Source:HGNC Symbol;Acc:HGNC:18628]	219.6257435	-3.755275204	0.419184773	-8.958520068	3.29E-19	1.19E-15	3.755275204
ENST00000609548	ENSG00000273179	AC092535.5	novel transcript, antisense to SPON2	10.84390602	-3.747784943	0.972935342	-3.852039063	0.000117138	0.006115761	3.747784943
ENST00000310826	ENSG00000173276	ZBTB21	zinc finger and BTB domain containing 21 [Source:HGNC Symbol;Acc:HGNC:13083]	27.29329688	3.739427397	1.008324918	3.70855399	0.000208446	0.009632781	3.739427397
ENST00000503833	ENSG00000101160	CTSZ	cathepsin Z [Source:HGNC Symbol;Acc:HGNC:2547]	80.42268132	-3.72597914	0.950679732	-3.919279034	8.88E-05	0.005046284	3.72597914
ENST00000534609	ENSG00000172243	CLEC7A	C-type lectin domain containing 7A [Source:HGNC Symbol;Acc:HGNC:14558]	120.2483528	-3.72058477	0.962933091	-3.863804044	0.000111635	0.005889846	3.72058477
ENST00000613549	ENSG00000272636	DOC2B	double C2 domain beta [Source:HGNC Symbol;Acc:HGNC:2986]	14.29460072	3.713482392	0.842981323	4.405177543	1.06E-05	0.000956306	3.713482392
ENST00000319340	ENSG00000180767	CHST13	carbohydrate sulfotransferase 13 [Source:HGNC Symbol;Acc:HGNC:21755]	33.01083745	-3.685333418	0.950955899	-3.875398871	0.00010645	0.005696349	3.685333418
ENST00000452684	ENSG00000112096	SOD2	superoxide dismutase 2 [Source:HGNC Symbol;Acc:HGNC:11180]	204.7005618	3.599899341	0.712665874	5.051314331	4.39E-07	6.42E-05	3.599899341
ENST00000457782	ENSG00000164048	ZNF589	zinc finger protein 589 [Source:HGNC Symbol;Acc:HGNC:16747]	65.08058912	3.481371557	0.90678288	3.839255937	0.000123408	0.006376585	3.481371557
ENST00000377495	ENSG00000148483	TMEM236	transmembrane protein 236 [Source:HGNC Symbol;Acc:HGNC:23473]	32.17004084	-3.478964847	0.66686801	-5.216871695	1.82E-07	3.01E-05	3.478964847
ENST00000624664	ENSG00000183935	HTR7P1	5-hydroxytryptamine receptor 7 pseudogene 1 [Source:HGNC Symbol;Acc:HGNC:30411]	22.94011881	-3.478826242	0.88264466	-3.941366669	8.10E-05	0.004716354	3.478826242
ENST00000173229	ENSG00000065320	NTN1	netrin 1 [Source:HGNC Symbol;Acc:HGNC:8029]	36.09215504	3.446588625	0.793293678	4.344656616	1.39E-05	0.001194899	3.446588625
ENST00000617959	ENSG00000278535	DHRS11	dehydrogenase/reductase 11 [Source:HGNC Symbol;Acc:HGNC:28639]	17.82954251	-3.443722996	0.880698994	-3.910215659	9.22E-05	0.005135885	3.443722996
ENST00000367049	ENSG00000203710	CR1	complement C3b/C4b receptor 1 (Knops blood group) [Source:HGNC Symbol;Acc:HGNC:2334]	346.1068016	-3.406057479	0.765414326	-4.449952612	8.59E-06	0.000793015	3.406057479
ENST00000586778	ENSG00000161547	SRSF2	serine and arginine rich splicing factor 2 [Source:HGNC Symbol;Acc:HGNC:10783]	29.27490919	3.398533012	0.823433817	4.127269176	3.67E-05	0.002576366	3.398533012
ENST00000453096	ENSG00000110768	GTF2H1	general transcription factor IIH subunit 1 [Source:HGNC Symbol;Acc:HGNC:4655]	64.21702694	-3.395841402	0.593494286	-5.721776063	1.05E-08	2.65E-06	3.395841402
ENST00000561311	ENSG00000171914	TLN2	talin 2 [Source:HGNC Symbol;Acc:HGNC:15447]	267.4612012	-3.355946514	0.377843193	-8.881849877	6.58E-19	1.98E-15	3.355946514
ENST00000261590	ENSG00000046604	DSG2	desmoglein 2 [Source:HGNC Symbol;Acc:HGNC:3049]	146.8534419	3.303263631	0.82547679	4.001643255	6.29E-05	0.003871953	3.303263631
ENST00000465122	ENSG00000170248	PDCD6IP	programmed cell death 6 interacting protein [Source:HGNC Symbol;Acc:HGNC:8766]	10.01993034	3.300385209	0.854607281	3.861873496	0.000112521	0.005915812	3.300385209
ENST00000528851	ENSG00000110077	MS4A6A	membrane spanning 4-domains A6A [Source:HGNC Symbol;Acc:HGNC:13375]	30.10685213	-3.276711217	0.721188302	-4.54348914	5.53E-06	0.000565314	3.276711217
ENST00000542557	ENSG00000151490	PTPRO	protein tyrosine phosphatase receptor type O [Source:HGNC Symbol;Acc:HGNC:9678]	419.2535284	-3.273441002	0.533328211	-6.137760827	8.37E-10	2.62E-07	3.273441002
ENST00000613696	ENSG00000278727	AC000403.1	novel transcript	7.89289241	-3.26625118	0.803657849	-4.064231045	4.82E-05	0.003174481	3.26625118
ENST00000588454	ENSG00000179218	CALR	calreticulin [Source:HGNC Symbol;Acc:HGNC:1455]	9.009888003	-3.250252508	0.855921131	-3.797373838	0.000146237	0.007329263	3.250252508
ENST00000589881	ENSG00000172466	ZNF24	zinc finger protein 24 [Source:HGNC Symbol;Acc:HGNC:13032]	39.81418386	3.218239168	0.820487347	3.922350757	8.77E-05	0.005001282	3.218239168
ENST00000473593	ENSG00000170248	PDCD6IP	programmed cell death 6 interacting protein [Source:HGNC Symbol;Acc:HGNC:8766]	51.45386939	3.215575024	0.570639139	5.635041143	1.75E-08	3.94E-06	3.215575024
ENST00000304905	ENSG00000172123	SLFN12	schlafen family member 12 [Source:HGNC Symbol;Acc:HGNC:25500]	30.45352217	-3.177987645	0.569828253	-5.577097359	2.45E-08	5.20E-06	3.177987645
ENST00000623406	ENSG00000154099	DNAAF1	dynein axonemal assembly factor 1 [Source:HGNC Symbol;Acc:HGNC:30539]	13.52484768	3.169680211	0.809760771	3.914341524	9.07E-05	0.005094149	3.169680211
ENST00000554990	ENSG00000012983	MAP4K5	mitogen-activated protein kinase kinase kinase kinase 5 [Source:HGNC Symbol;Acc:HGNC:6867]	39.21661691	3.110623414	0.780769745	3.984047067	6.78E-05	0.004130821	3.110623414
ENST00000403999	ENSG00000186575	NF2	neurofibromin 2 [Source:HGNC Symbol;Acc:HGNC:7773]	25.2479736	3.10873823	0.564749147	5.504635548	3.70E-08	7.38E-06	3.10873823
ENST00000451152	ENSG00000225434	LINC01504	long intergenic non-protein coding RNA 1504 [Source:HGNC Symbol;Acc:HGNC:51185]	12.06150845	-3.097922447	0.609567359	-5.082165898	3.73E-07	5.62E-05	3.097922447
ENST00000524500	ENSG00000164733	CTSB	cathepsin B [Source:HGNC Symbol;Acc:HGNC:2527]	21.95531171	-3.079687183	0.538500623	-5.719003936	1.07E-08	2.68E-06	3.079687183
ENST00000398776	ENSG00000137225	CAPN11	calpain 11 [Source:HGNC Symbol;Acc:HGNC:1478]	28.89254319	-3.056696419	0.802866808	-3.807227287	0.000140534	0.007082798	3.056696419
ENST00000427908	ENSG00000213347	MXD3	MAX dimerization protein 3 [Source:HGNC Symbol;Acc:HGNC:14008]	17.37209677	3.036845257	0.708346068	4.287233875	1.81E-05	0.001471361	3.036845257
ENST00000381998	ENSG00000038945	MSR1	macrophage scavenger receptor 1 [Source:HGNC Symbol;Acc:HGNC:7376]	1565.569631	-3.034681398	0.53620877	-5.659514667	1.52E-08	3.49E-06	3.034681398
ENST00000325147	ENSG00000177951	BET1L	Bet1 golgi vesicular membrane trafficking protein like [Source:HGNC Symbol;Acc:HGNC:19348]	24.77657388	3.023237267	0.750107294	4.030406438	5.57E-05	0.003558576	3.023237267
ENST00000368141	ENSG00000163563	MNDA	myeloid cell nuclear differentiation antigen [Source:HGNC Symbol;Acc:HGNC:7183]	1080.057843	-3.01796906	0.408043625	-7.396192155	1.40E-13	1.19E-10	3.01796906
ENST00000345598	ENSG00000084234	APLP2	amyloid beta precursor like protein 2 [Source:HGNC Symbol;Acc:HGNC:598]	28.61129012	-3.006874536	0.529890914	-5.674516128	1.39E-08	3.26E-06	3.006874536
ENST00000526405	ENSG00000134955	SLC37A2	solute carrier family 37 member 2 [Source:HGNC Symbol;Acc:HGNC:20644]	46.20813261	-2.991462229	0.523287509	-5.716670434	1.09E-08	2.70E-06	2.991462229
ENST00000435224	ENSG00000166016	ABTB2	ankyrin repeat and BTB domain containing 2 [Source:HGNC Symbol;Acc:HGNC:23842]	152.4572183	2.91996064	0.580320161	5.03163742	4.86E-07	6.96E-05	2.91996064
ENST00000330753	ENSG00000185070	FLRT2	fibronectin leucine rich transmembrane protein 2 [Source:HGNC Symbol;Acc:HGNC:3761]	137.9293701	-2.885579325	0.772704319	-3.734390056	0.000188171	0.008934042	2.885579325
ENST00000249363	ENSG00000128594	LRRC4	leucine rich repeat containing 4 [Source:HGNC Symbol;Acc:HGNC:15586]	56.59782656	-2.871468667	0.65864479	-4.359662008	1.30E-05	0.001148587	2.871468667
ENST00000514265	ENSG00000248187	AC078850.1	novel transcript	197.2191056	-2.869627976	0.750427516	-3.823990878	0.000131309	0.006723564	2.869627976
ENST00000488625	ENSG00000148516	ZEB1	zinc finger E-box binding homeobox 1 [Source:HGNC Symbol;Acc:HGNC:11642]	116.9771914	-2.868472832	0.40131783	-7.147633667	8.83E-13	5.85E-10	2.868472832
ENST00000483519	ENSG00000085982	USP40	ubiquitin specific peptidase 40 [Source:HGNC Symbol;Acc:HGNC:20069]	19.59568327	2.85892093	0.727156164	3.931646419	8.44E-05	0.004869772	2.85892093
ENST00000369168	ENSG00000150337	FCGR1A	Fc fragment of IgG receptor Ia [Source:HGNC Symbol;Acc:HGNC:3613]	498.2259708	-2.829479077	0.616320256	-4.590923384	4.41E-06	0.000467839	2.829479077
ENST00000605476	ENSG00000266028	SRGAP2	SLIT-ROBO Rho GTPase activating protein 2 [Source:HGNC Symbol;Acc:HGNC:19751]	40.77048594	2.817362379	0.507692747	5.549345342	2.87E-08	5.85E-06	2.817362379
ENST00000412145	ENSG00000070159	PTPN3	protein tyrosine phosphatase non-receptor type 3 [Source:HGNC Symbol;Acc:HGNC:9655]	47.40845197	2.817244103	0.630779399	4.466290605	7.96E-06	0.000745525	2.817244103
ENST00000338447	ENSG00000110583	NAA40	N-alpha-acetyltransferase 40, NatD catalytic subunit [Source:HGNC Symbol;Acc:HGNC:25845]	39.50408011	-2.809948278	0.709477806	-3.96058658	7.48E-05	0.004467478	2.809948278
ENST00000449264	ENSG00000232810	TNF	tumor necrosis factor [Source:HGNC Symbol;Acc:HGNC:11892]	978.8818451	2.809386231	0.689723861	4.073204348	4.64E-05	0.003090717	2.809386231
ENST00000511830	ENSG00000179978	NAIPP2	NAIP pseudogene 2 [Source:HGNC Symbol;Acc:HGNC:16042]	126.1053391	-2.758551819	0.434348458	-6.351010969	2.14E-10	7.53E-08	2.758551819
ENST00000474002	ENSG00000137959	IFI44L	interferon induced protein 44 like [Source:HGNC Symbol;Acc:HGNC:17817]	6.89121256	2.756865074	0.743783374	3.706543023	0.000210108	0.009685568	2.756865074
ENST00000260447	ENSG00000137880	GCHFR	GTP cyclohydrolase I feedback regulator [Source:HGNC Symbol;Acc:HGNC:4194]	237.5551344	-2.728027947	0.476700505	-5.722729306	1.05E-08	2.65E-06	2.728027947
ENST00000579737	ENSG00000265531	FCGR1CP	Fc fragment of IgG receptor Ic, pseudogene [Source:HGNC Symbol;Acc:HGNC:3615]	187.7392514	-2.719168787	0.634016343	-4.288799201	1.80E-05	0.001466325	2.719168787
ENST00000305097	ENSG00000169860	P2RY1	purinergic receptor P2Y1 [Source:HGNC Symbol;Acc:HGNC:8539]	60.11137443	-2.706320071	0.484836703	-5.581920791	2.38E-08	5.13E-06	2.706320071
ENST00000367855	ENSG00000118515	SGK1	serum/glucocorticoid regulated kinase 1 [Source:HGNC Symbol;Acc:HGNC:10810]	1114.326341	-2.702119113	0.641561302	-4.211786314	2.53E-05	0.00195808	2.702119113
ENST00000454558	ENSG00000196843	ARID5A	AT-rich interaction domain 5A [Source:HGNC Symbol;Acc:HGNC:17361]	97.42542093	2.701881703	0.729003962	3.706264772	0.000210338	0.009685568	2.701881703
ENST00000436170	ENSG00000142046	TMEM91	transmembrane protein 91 [Source:HGNC Symbol;Acc:HGNC:32393]	59.67411609	-2.681197852	0.68466829	-3.91605379	9.00E-05	0.005069485	2.681197852
ENST00000256458	ENSG00000134070	IRAK2	interleukin 1 receptor associated kinase 2 [Source:HGNC Symbol;Acc:HGNC:6113]	374.2587337	2.676692899	0.505681698	5.293236653	1.20E-07	2.07E-05	2.676692899
ENST00000585334	ENSG00000176490	DIRAS1	DIRAS family GTPase 1 [Source:HGNC Symbol;Acc:HGNC:19127]	16.81302179	-2.651628488	0.49114316	-5.398891204	6.71E-08	1.22E-05	2.651628488
ENST00000514554	ENSG00000120708	TGFBI	transforming growth factor beta induced [Source:HGNC Symbol;Acc:HGNC:11771]	64.21052798	-2.645689735	0.648642706	-4.078809043	4.53E-05	0.003035112	2.645689735
ENST00000381990	ENSG00000136235	GPNMB	glycoprotein nmb [Source:HGNC Symbol;Acc:HGNC:4462]	3228.597683	-2.620481217	0.639558059	-4.097331244	4.18E-05	0.002853376	2.620481217
ENST00000380833	ENSG00000073464	CLCN4	chloride voltage-gated channel 4 [Source:HGNC Symbol;Acc:HGNC:2022]	80.35541955	-2.617883611	0.679692571	-3.851570141	0.000117363	0.006120394	2.617883611
ENST00000389253	ENSG00000079805	DNM2	dynamin 2 [Source:HGNC Symbol;Acc:HGNC:2974]	43.89375888	-2.593712823	0.654683402	-3.961781858	7.44E-05	0.004457317	2.593712823
ENST00000352527	ENSG00000069424	KCNAB2	potassium voltage-gated channel subfamily A regulatory beta subunit 2 [Source:HGNC Symbol;Acc:HGNC:6229]	830.6310961	-2.563952341	0.411304455	-6.233709142	4.56E-10	1.49E-07	2.563952341
ENST00000464434	ENSG00000136286	MYO1G	myosin IG [Source:HGNC Symbol;Acc:HGNC:13880]	38.20521806	2.557450241	0.462305739	5.531945689	3.17E-08	6.40E-06	2.557450241
ENST00000498907	ENSG00000245848	CEBPA	CCAAT enhancer binding protein alpha [Source:HGNC Symbol;Acc:HGNC:1833]	836.6897181	-2.541715726	0.510979434	-4.974203574	6.55E-07	9.11E-05	2.541715726
ENST00000354434	ENSG00000159840	ZYX	zyxin [Source:HGNC Symbol;Acc:HGNC:13200]	589.086079	-2.529077096	0.668940054	-3.780723071	0.000156374	0.007658394	2.529077096
ENST00000350896	ENSG00000038945	MSR1	macrophage scavenger receptor 1 [Source:HGNC Symbol;Acc:HGNC:7376]	767.5443592	-2.526635455	0.450071505	-5.613853419	1.98E-08	4.37E-06	2.526635455
ENST00000447544	ENSG00000135218	CD36	CD36 molecule [Source:HGNC Symbol;Acc:HGNC:1663]	437.8339696	-2.515933661	0.555055367	-4.532761613	5.82E-06	0.000586265	2.515933661
ENST00000266534	ENSG00000139173	TMEM117	transmembrane protein 117 [Source:HGNC Symbol;Acc:HGNC:25308]	149.4430178	-2.504497809	0.577578161	-4.336205866	1.45E-05	0.001223147	2.504497809
ENST00000340650	ENSG00000187566	NHLRC1	NHL repeat containing E3 ubiquitin protein ligase 1 [Source:HGNC Symbol;Acc:HGNC:21576]	16.72287858	-2.485932752	0.497001215	-5.001864541	5.68E-07	8.07E-05	2.485932752
ENST00000541509	ENSG00000107242	PIP5K1B	phosphatidylinositol-4-phosphate 5-kinase type 1 beta [Source:HGNC Symbol;Acc:HGNC:8995]	33.42572789	2.47903421	0.598004942	4.145507895	3.39E-05	0.002428074	2.47903421
ENST00000497320	ENSG00000242474	AC093627.5	novel transcript	22.62037049	-2.46180072	0.581338644	-4.234710259	2.29E-05	0.001790129	2.46180072
ENST00000296464	ENSG00000164070	HSPA4L	heat shock protein family A (Hsp70) member 4 like [Source:HGNC Symbol;Acc:HGNC:17041]	19.28892875	2.4615775	0.628547038	3.916297988	8.99E-05	0.005069485	2.4615775
ENST00000558955	ENSG00000160199	PKNOX1	PBX/knotted 1 homeobox 1 [Source:HGNC Symbol;Acc:HGNC:9022]	25.47091566	2.439641277	0.597152006	4.085461078	4.40E-05	0.002980495	2.439641277
ENST00000528037	ENSG00000149503	INCENP	inner centromere protein [Source:HGNC Symbol;Acc:HGNC:6058]	9.702081821	2.433399709	0.597470653	4.072835541	4.64E-05	0.003091045	2.433399709
ENST00000377252	ENSG00000120594	PLXDC2	plexin domain containing 2 [Source:HGNC Symbol;Acc:HGNC:21013]	2996.748624	-2.422666701	0.49138339	-4.930298319	8.21E-07	0.000110759	2.422666701
ENST00000378943	ENSG00000198814	GK	glycerol kinase [Source:HGNC Symbol;Acc:HGNC:4289]	314.3672045	2.416559325	0.602259693	4.012487227	6.01E-05	0.003770375	2.416559325
ENST00000404286	ENSG00000169026	SLC49A3	solute carrier family 49 member 3 [Source:HGNC Symbol;Acc:HGNC:26177]	122.8411936	-2.404604689	0.413259246	-5.818634939	5.93E-09	1.60E-06	2.404604689
ENST00000362032	ENSG00000198829	SUCNR1	succinate receptor 1 [Source:HGNC Symbol;Acc:HGNC:4542]	1791.763511	-2.396449402	0.562527555	-4.260145803	2.04E-05	0.0016263	2.396449402
ENST00000256637	ENSG00000134243	SORT1	sortilin 1 [Source:HGNC Symbol;Acc:HGNC:11186]	1643.999709	-2.39442134	0.400904852	-5.972542688	2.34E-09	6.70E-07	2.39442134
ENST00000280886	ENSG00000151240	DIP2C	disco interacting protein 2 homolog C [Source:HGNC Symbol;Acc:HGNC:29150]	89.7469329	-2.393912799	0.514658268	-4.651460879	3.30E-06	0.000369413	2.393912799
ENST00000372491	ENSG00000188483	IER5L	immediate early response 5 like [Source:HGNC Symbol;Acc:HGNC:23679]	232.994876	-2.393107418	0.450956601	-5.306735528	1.12E-07	1.94E-05	2.393107418
ENST00000273347	ENSG00000144815	NXPE3	neurexophilin and PC-esterase domain family member 3 [Source:HGNC Symbol;Acc:HGNC:28238]	84.77301911	-2.37297812	0.291053063	-8.153077292	3.55E-16	4.84E-13	2.37297812
ENST00000355371	ENSG00000187164	SHTN1	shootin 1 [Source:HGNC Symbol;Acc:HGNC:29319]	305.9882476	-2.369812	0.47977115	-4.939463324	7.83E-07	0.000106315	2.369812
ENST00000248598	ENSG00000127951	FGL2	fibrinogen like 2 [Source:HGNC Symbol;Acc:HGNC:3696]	5320.467395	-2.36528505	0.493223209	-4.795567217	1.62E-06	0.000206467	2.36528505
ENST00000374867	ENSG00000099250	NRP1	neuropilin 1 [Source:HGNC Symbol;Acc:HGNC:8004]	952.4947892	-2.358202663	0.596890581	-3.950812324	7.79E-05	0.004587355	2.358202663
ENST00000528931	ENSG00000133816	MICAL2	microtubule associated monooxygenase, calponin and LIM domain containing 2 [Source:HGNC Symbol;Acc:HGNC:24693]	49.75652101	-2.332832778	0.599776706	-3.889502132	0.00010045	0.005463564	2.332832778
ENST00000524230	ENSG00000197763	TXNRD3	thioredoxin reductase 3 [Source:HGNC Symbol;Acc:HGNC:20667]	46.26693821	-2.329149196	0.400618095	-5.813889144	6.10E-09	1.64E-06	2.329149196
ENST00000374044	ENSG00000181634	TNFSF15	TNF superfamily member 15 [Source:HGNC Symbol;Acc:HGNC:11931]	17.78723207	2.327718975	0.582529123	3.995884297	6.45E-05	0.003945745	2.327718975
ENST00000222122	ENSG00000105516	DBP	D-box binding PAR bZIP transcription factor [Source:HGNC Symbol;Acc:HGNC:2697]	103.6640266	-2.323160994	0.616952829	-3.765540708	0.000166189	0.008086371	2.323160994
ENST00000332281	ENSG00000185669	SNAI3	snail family transcriptional repressor 3 [Source:HGNC Symbol;Acc:HGNC:18411]	169.1722471	-2.317826795	0.5545832	-4.179403186	2.92E-05	0.002176701	2.317826795
ENST00000551954	ENSG00000092841	MYL6	myosin light chain 6 [Source:HGNC Symbol;Acc:HGNC:7587]	20.63572447	2.317082744	0.582448747	3.978174485	6.94E-05	0.004205708	2.317082744
ENST00000354764	ENSG00000197121	PGAP1	post-GPI attachment to proteins inositol deacylase 1 [Source:HGNC Symbol;Acc:HGNC:25712]	132.0104637	2.303030068	0.566910181	4.062424957	4.86E-05	0.00319112	2.303030068
ENST00000339659	None	None	None	308.2318026	2.298661248	0.552555781	4.160052844	3.18E-05	0.002331051	2.298661248
ENST00000279249	ENSG00000149798	CDC42EP2	CDC42 effector protein 2 [Source:HGNC Symbol;Acc:HGNC:16263]	28.81520624	2.297708158	0.570496888	4.027555986	5.64E-05	0.003586719	2.297708158
ENST00000471843	ENSG00000244165	P2RY11	purinergic receptor P2Y11 [Source:HGNC Symbol;Acc:HGNC:8540]	60.65740289	-2.295974058	0.610595049	-3.760223837	0.000169761	0.008207016	2.295974058
ENST00000556009	ENSG00000119655	NPC2	NPC intracellular cholesterol transporter 2 [Source:HGNC Symbol;Acc:HGNC:14537]	21.80224371	-2.294038297	0.568931265	-4.032188836	5.53E-05	0.003545351	2.294038297
ENST00000315580	ENSG00000182196	ARL6IP4	ADP ribosylation factor like GTPase 6 interacting protein 4 [Source:HGNC Symbol;Acc:HGNC:18076]	48.00450101	-2.292271994	0.559802115	-4.094789809	4.23E-05	0.002877752	2.292271994
ENST00000359322	ENSG00000177791	MYOZ1	myozenin 1 [Source:HGNC Symbol;Acc:HGNC:13752]	92.28132472	-2.285101909	0.609478456	-3.749274296	0.000177347	0.008518897	2.285101909
ENST00000471859	ENSG00000117410	ATP6V0B	ATPase H+ transporting V0 subunit b [Source:HGNC Symbol;Acc:HGNC:861]	430.6938964	-2.285076246	0.58878833	-3.880980869	0.000104036	0.005607276	2.285076246
ENST00000403714	ENSG00000084710	EFR3B	EFR3 homolog B [Source:HGNC Symbol;Acc:HGNC:29155]	60.4942343	-2.281993982	0.570573771	-3.99947228	6.35E-05	0.00390231	2.281993982
ENST00000548900	ENSG00000257764	AC020656.1	novel transcript, antisense to LYZ	382.6394299	-2.280969706	0.522440225	-4.365991741	1.27E-05	0.001118008	2.280969706
ENST00000229416	None	None	None	1459.201614	-2.277672414	0.457586894	-4.977573538	6.44E-07	9.01E-05	2.277672414
ENST00000339562	ENSG00000153234	NR4A2	nuclear receptor subfamily 4 group A member 2 [Source:HGNC Symbol;Acc:HGNC:7981]	48.90625931	2.274994654	0.576561604	3.94579632	7.95E-05	0.004648013	2.274994654
ENST00000589852	ENSG00000105058	FAM32A	family with sequence similarity 32 member A [Source:HGNC Symbol;Acc:HGNC:24563]	167.5744132	-2.27023097	0.514070492	-4.416186119	1.00E-05	0.000914408	2.27023097
ENST00000308031	ENSG00000196263	ZNF471	zinc finger protein 471 [Source:HGNC Symbol;Acc:HGNC:23226]	18.91125008	-2.261260276	0.392202058	-5.765549236	8.14E-09	2.13E-06	2.261260276
ENST00000361024	ENSG00000137145	DENND4C	DENN domain containing 4C [Source:HGNC Symbol;Acc:HGNC:26079]	80.15604601	-2.260676154	0.405559481	-5.574216016	2.49E-08	5.21E-06	2.260676154
ENST00000393700	ENSG00000102032	RENBP	renin binding protein [Source:HGNC Symbol;Acc:HGNC:9959]	144.16477	-2.260626396	0.446777782	-5.059845152	4.20E-07	6.18E-05	2.260626396
ENST00000393161	ENSG00000131558	EXOC4	exocyst complex component 4 [Source:HGNC Symbol;Acc:HGNC:30389]	38.88462731	-2.247755421	0.517174993	-4.346218303	1.39E-05	0.001188687	2.247755421
ENST00000369705	ENSG00000065833	ME1	malic enzyme 1 [Source:HGNC Symbol;Acc:HGNC:6983]	370.2852961	-2.241763915	0.502804068	-4.458523824	8.25E-06	0.000766675	2.241763915
ENST00000406785	ENSG00000183023	SLC8A1	solute carrier family 8 member A1 [Source:HGNC Symbol;Acc:HGNC:11068]	1821.045435	-2.229670175	0.530318371	-4.20439928	2.62E-05	0.001999129	2.229670175
ENST00000222792	ENSG00000106069	CHN2	chimerin 2 [Source:HGNC Symbol;Acc:HGNC:1944]	73.44941407	-2.229463926	0.472601446	-4.717429336	2.39E-06	0.000282173	2.229463926
ENST00000256722	ENSG00000134326	CMPK2	cytidine/uridine monophosphate kinase 2 [Source:HGNC Symbol;Acc:HGNC:27015]	926.2648355	2.215784774	0.416638559	5.318242221	1.05E-07	1.83E-05	2.215784774
ENST00000425497	ENSG00000224397	PELATON	plaque enriched lncRNA in atherosclerotic and inflammatory bowel macrophage regulation [Source:HGNC Symbol;Acc:HGNC:50328]	217.4380917	-2.215451573	0.334297269	-6.627190161	3.42E-11	1.43E-08	2.215451573
ENST00000600751	ENSG00000268758	ADGRE4P	adhesion G protein-coupled receptor E4, pseudogene [Source:HGNC Symbol;Acc:HGNC:19240]	60.3438933	-2.211535425	0.517682087	-4.27199527	1.94E-05	0.001556896	2.211535425
ENST00000245817	ENSG00000125657	TNFSF9	TNF superfamily member 9 [Source:HGNC Symbol;Acc:HGNC:11939]	73.1373204	2.210324178	0.505439818	4.373070934	1.23E-05	0.001084474	2.210324178
ENST00000227507	ENSG00000110092	CCND1	cyclin D1 [Source:HGNC Symbol;Acc:HGNC:1582]	2342.588027	-2.207588053	0.559711758	-3.944151647	8.01E-05	0.004667915	2.207588053
ENST00000403796	ENSG00000134955	SLC37A2	solute carrier family 37 member 2 [Source:HGNC Symbol;Acc:HGNC:20644]	1140.829815	-2.197034564	0.330637888	-6.644836078	3.04E-11	1.29E-08	2.197034564
ENST00000377474	ENSG00000178695	KCTD12	potassium channel tetramerization domain containing 12 [Source:HGNC Symbol;Acc:HGNC:14678]	1107.6479	-2.195130878	0.54811483	-4.004874082	6.21E-05	0.00385697	2.195130878
ENST00000409921	ENSG00000042493	CAPG	capping actin protein, gelsolin like [Source:HGNC Symbol;Acc:HGNC:1474]	1178.24495	-2.185806127	0.534195821	-4.091769422	4.28E-05	0.002909297	2.185806127
ENST00000256460	ENSG00000134072	CAMK1	calcium/calmodulin dependent protein kinase I [Source:HGNC Symbol;Acc:HGNC:1459]	442.9715042	-2.182148912	0.334700088	-6.519714197	7.04E-11	2.81E-08	2.182148912
ENST00000464591	ENSG00000143110	C1orf162	chromosome 1 open reading frame 162 [Source:HGNC Symbol;Acc:HGNC:28344]	24.5020968	-2.17733415	0.559870089	-3.888998881	0.000100659	0.005464306	2.17733415
ENST00000590487	ENSG00000197808	ZNF461	zinc finger protein 461 [Source:HGNC Symbol;Acc:HGNC:21629]	13.45252873	-2.176571006	0.502421548	-4.332160942	1.48E-05	0.001241194	2.176571006
ENST00000462927	ENSG00000100055	CYTH4	cytohesin 4 [Source:HGNC Symbol;Acc:HGNC:9505]	100.0992644	-2.158781313	0.565973217	-3.814281752	0.00013658	0.006930029	2.158781313
ENST00000464025	ENSG00000135363	LMO2	LIM domain only 2 [Source:HGNC Symbol;Acc:HGNC:6642]	136.8647549	-2.14681301	0.376964894	-5.694994535	1.23E-08	2.97E-06	2.14681301
ENST00000225328	ENSG00000083454	P2RX5	purinergic receptor P2X 5 [Source:HGNC Symbol;Acc:HGNC:8536]	124.8096178	2.13909524	0.516490903	4.141593256	3.45E-05	0.002462794	2.13909524
ENST00000313005	ENSG00000186318	BACE1	beta-secretase 1 [Source:HGNC Symbol;Acc:HGNC:933]	276.956182	-2.137599905	0.244901144	-8.728419447	2.58E-18	5.82E-15	2.137599905
ENST00000312438	ENSG00000175505	CLCF1	cardiotrophin like cytokine factor 1 [Source:HGNC Symbol;Acc:HGNC:17412]	208.2136577	2.133536267	0.565165953	3.775061567	0.000159968	0.007800525	2.133536267
ENST00000461556	ENSG00000213145	CRIP1	cysteine rich protein 1 [Source:HGNC Symbol;Acc:HGNC:2360]	94.57647645	-2.126231799	0.287158883	-7.404374099	1.32E-13	1.14E-10	2.126231799
ENST00000313010	ENSG00000137509	PRCP	prolylcarboxypeptidase [Source:HGNC Symbol;Acc:HGNC:9344]	1630.57222	-2.120993239	0.369006815	-5.747842994	9.04E-09	2.34E-06	2.120993239
ENST00000262134	ENSG00000087253	LPCAT2	lysophosphatidylcholine acyltransferase 2 [Source:HGNC Symbol;Acc:HGNC:26032]	890.6517208	-2.118084368	0.437575518	-4.840500164	1.30E-06	0.000169144	2.118084368
ENST00000250559	ENSG00000127314	RAP1B	RAP1B, member of RAS oncogene family [Source:HGNC Symbol;Acc:HGNC:9857]	1146.173036	-2.10705487	0.317192279	-6.642831523	3.08E-11	1.30E-08	2.10705487
ENST00000246657	ENSG00000126353	CCR7	C-C motif chemokine receptor 7 [Source:HGNC Symbol;Acc:HGNC:1608]	1241.148742	2.105779422	0.466956479	4.509583905	6.50E-06	0.000635679	2.105779422
ENST00000247470	ENSG00000103490	PYCARD	PYD and CARD domain containing [Source:HGNC Symbol;Acc:HGNC:16608]	377.4727327	-2.102412622	0.273896679	-7.675933225	1.64E-14	1.80E-11	2.102412622
ENST00000621465	ENSG00000005243	COPZ2	COPI coat complex subunit zeta 2 [Source:HGNC Symbol;Acc:HGNC:19356]	40.21855027	-2.088752425	0.546784015	-3.820068558	0.000133415	0.006792385	2.088752425
ENST00000587743	ENSG00000163597	SNHG16	small nucleolar RNA host gene 16 [Source:HGNC Symbol;Acc:HGNC:44352]	13.64291483	2.086519256	0.507314155	4.112874114	3.91E-05	0.002710198	2.086519256
ENST00000506974	ENSG00000164258	NDUFS4	NADH:ubiquinone oxidoreductase subunit S4 [Source:HGNC Symbol;Acc:HGNC:7711]	18.90350783	-2.075120204	0.560898646	-3.699634894	0.00021591	0.00986638	2.075120204
ENST00000395148	ENSG00000003402	CFLAR	CASP8 and FADD like apoptosis regulator [Source:HGNC Symbol;Acc:HGNC:1876]	350.349742	2.064481952	0.457279513	4.514704664	6.34E-06	0.0006265	2.064481952
ENST00000229829	ENSG00000204252	HLA-DOA	major histocompatibility complex, class II, DO alpha [Source:HGNC Symbol;Acc:HGNC:4936]	726.999553	-2.061812224	0.489962919	-4.208098497	2.58E-05	0.001980114	2.061812224
ENST00000497354	ENSG00000132716	DCAF8	DDB1 and CUL4 associated factor 8 [Source:HGNC Symbol;Acc:HGNC:24891]	11.55232106	2.046221583	0.501157278	4.08299285	4.45E-05	0.00299433	2.046221583
ENST00000530275	ENSG00000127603	MACF1	microtubule actin crosslinking factor 1 [Source:HGNC Symbol;Acc:HGNC:13664]	44.19141722	2.031844297	0.450588929	4.509308081	6.50E-06	0.000635679	2.031844297
ENST00000555629	ENSG00000100906	NFKBIA	NFKB inhibitor alpha [Source:HGNC Symbol;Acc:HGNC:7797]	15.01596979	2.026436044	0.543558418	3.728092465	0.000192935	0.009064707	2.026436044
ENST00000284727	ENSG00000154518	ATP5MC3	ATP synthase membrane subunit c locus 3 [Source:HGNC Symbol;Acc:HGNC:843]	560.9066347	-2.026035436	0.488179872	-4.150182246	3.32E-05	0.002394947	2.026035436
ENST00000267484	ENSG00000139970	RTN1	reticulon 1 [Source:HGNC Symbol;Acc:HGNC:10467]	285.0208173	-2.024882363	0.266771708	-7.590318999	3.19E-14	3.34E-11	2.024882363
ENST00000397615	ENSG00000023191	RNH1	ribonuclease/angiogenin inhibitor 1 [Source:HGNC Symbol;Acc:HGNC:10074]	495.5443235	-2.020366193	0.522582743	-3.866117322	0.000110582	0.005855931	2.020366193
ENST00000368924	ENSG00000203797	DDO	D-aspartate oxidase [Source:HGNC Symbol;Acc:HGNC:2727]	116.6018872	-2.020107885	0.479827812	-4.210068353	2.55E-05	0.00196965	2.020107885
ENST00000561559	ENSG00000260101	AC008074.2	novel transcript	87.8342229	-2.019678051	0.434071865	-4.652865609	3.27E-06	0.000368739	2.019678051
ENST00000555122	ENSG00000185567	AHNAK2	AHNAK nucleoprotein 2 [Source:HGNC Symbol;Acc:HGNC:20125]	64.06022048	-2.01820409	0.544127622	-3.709063843	0.000208027	0.009632781	2.01820409
ENST00000587840	ENSG00000129351	ILF3	interleukin enhancer binding factor 3 [Source:HGNC Symbol;Acc:HGNC:6038]	11.51110871	2.015863424	0.516906452	3.899861212	9.62E-05	0.005321289	2.015863424
ENST00000605830	ENSG00000271270	TMCC1-AS1	TMCC1 antisense RNA 1 (head to head) [Source:HGNC Symbol;Acc:HGNC:49060]	19.73985449	-2.005247894	0.521974323	-3.841660033	0.000122205	0.00632169	2.005247894
ENST00000615249	None	None	None	19.62019671	1.988521647	0.433992238	4.581929061	4.61E-06	0.000483731	1.988521647
ENST00000216797	ENSG00000100906	NFKBIA	NFKB inhibitor alpha [Source:HGNC Symbol;Acc:HGNC:7797]	2753.13419	1.988119363	0.380192712	5.229241126	1.70E-07	2.84E-05	1.988119363
ENST00000528489	ENSG00000110031	LPXN	leupaxin [Source:HGNC Symbol;Acc:HGNC:14061]	34.13640365	-1.97561479	0.492922319	-4.007963757	6.12E-05	0.003829215	1.97561479
ENST00000566244	ENSG00000186187	ZNRF1	zinc and ring finger 1 [Source:HGNC Symbol;Acc:HGNC:18452]	18.09151102	1.97220994	0.491180656	4.015243507	5.94E-05	0.003752714	1.97220994
ENST00000319481	ENSG00000141447	OSBPL1A	oxysterol binding protein like 1A [Source:HGNC Symbol;Acc:HGNC:16398]	230.8938818	-1.968249342	0.48794399	-4.033760805	5.49E-05	0.003528149	1.968249342
ENST00000525402	ENSG00000167797	CDK2AP2	cyclin dependent kinase 2 associated protein 2 [Source:HGNC Symbol;Acc:HGNC:30833]	31.79815385	1.965127402	0.473309223	4.151889095	3.30E-05	0.002384781	1.965127402
ENST00000221363	ENSG00000104774	MAN2B1	mannosidase alpha class 2B member 1 [Source:HGNC Symbol;Acc:HGNC:6826]	675.9507416	-1.953897849	0.470341971	-4.154206877	3.26E-05	0.002364535	1.953897849
ENST00000296522	ENSG00000164120	HPGD	15-hydroxyprostaglandin dehydrogenase [Source:HGNC Symbol;Acc:HGNC:5154]	1072.773011	-1.952631081	0.328175855	-5.94995352	2.68E-09	7.60E-07	1.952631081
ENST00000414425	ENSG00000224809	BEND3P2	BEN domain containing 3 pseudogene 2 [Source:HGNC Symbol;Acc:HGNC:45015]	14.97666565	-1.951532088	0.505836655	-3.858028216	0.000114305	0.006001067	1.951532088
ENST00000373826	ENSG00000188060	RAB42	RAB42, member RAS oncogene family [Source:HGNC Symbol;Acc:HGNC:28702]	147.6285465	-1.948943884	0.501068777	-3.889573594	0.000100421	0.005463564	1.948943884
ENST00000345146	ENSG00000138413	IDH1	isocitrate dehydrogenase (NADP(+)) 1 [Source:HGNC Symbol;Acc:HGNC:5382]	2812.619025	-1.944551942	0.375225835	-5.182350896	2.19E-07	3.53E-05	1.944551942
ENST00000367466	ENSG00000116711	PLA2G4A	phospholipase A2 group IVA [Source:HGNC Symbol;Acc:HGNC:9035]	335.257832	-1.940781042	0.40630772	-4.776628516	1.78E-06	0.000223106	1.940781042
ENST00000320246	ENSG00000119408	NEK6	NIMA related kinase 6 [Source:HGNC Symbol;Acc:HGNC:7749]	635.4642186	-1.939674208	0.348404596	-5.567303725	2.59E-08	5.37E-06	1.939674208
ENST00000350605	ENSG00000103490	PYCARD	PYD and CARD domain containing [Source:HGNC Symbol;Acc:HGNC:16608]	80.6726172	-1.936583331	0.281481446	-6.879967961	5.99E-12	2.74E-09	1.936583331
ENST00000278559	None	None	None	33.59136705	-1.936430528	0.446944927	-4.332593145	1.47E-05	0.001241074	1.936430528
ENST00000268389	ENSG00000140749	IGSF6	immunoglobulin superfamily member 6 [Source:HGNC Symbol;Acc:HGNC:5953]	3818.785789	-1.932256111	0.339205426	-5.696418634	1.22E-08	2.97E-06	1.932256111
ENST00000310128	ENSG00000175538	KCNE3	potassium voltage-gated channel subfamily E regulatory subunit 3 [Source:HGNC Symbol;Acc:HGNC:6243]	352.2156123	-1.918081108	0.485529573	-3.950492855	7.80E-05	0.004587486	1.918081108
ENST00000167106	ENSG00000071246	VASH1	vasohibin 1 [Source:HGNC Symbol;Acc:HGNC:19964]	349.1411554	-1.90838352	0.347524702	-5.491360778	3.99E-08	7.85E-06	1.90838352
ENST00000317643	ENSG00000168995	SIGLEC7	sialic acid binding Ig like lectin 7 [Source:HGNC Symbol;Acc:HGNC:10876]	186.8049576	-1.88656856	0.357516455	-5.276871972	1.31E-07	2.24E-05	1.88656856
ENST00000530691	ENSG00000133816	MICAL2	microtubule associated monooxygenase, calponin and LIM domain containing 2 [Source:HGNC Symbol;Acc:HGNC:24693]	78.60308607	-1.880013076	0.508253824	-3.698964945	0.00021648	0.009882433	1.880013076
ENST00000264350	ENSG00000138646	HERC5	HECT and RLD domain containing E3 ubiquitin protein ligase 5 [Source:HGNC Symbol;Acc:HGNC:24368]	595.9516562	1.87826004	0.419271312	4.479820072	7.47E-06	0.000711634	1.87826004
ENST00000329493	ENSG00000183397	C19orf71	chromosome 19 open reading frame 71 [Source:HGNC Symbol;Acc:HGNC:34496]	185.4577062	-1.874778036	0.48161429	-3.892696032	9.91E-05	0.005427443	1.874778036
ENST00000423218	ENSG00000137809	ITGA11	integrin subunit alpha 11 [Source:HGNC Symbol;Acc:HGNC:6136]	35.98797589	-1.866860037	0.332675667	-5.611651893	2.00E-08	4.40E-06	1.866860037
ENST00000297785	ENSG00000165092	ALDH1A1	aldehyde dehydrogenase 1 family member A1 [Source:HGNC Symbol;Acc:HGNC:402]	1552.353706	-1.86501097	0.394953593	-4.722101546	2.33E-06	0.000279713	1.86501097
ENST00000223642	ENSG00000106804	C5	complement C5 [Source:HGNC Symbol;Acc:HGNC:1331]	135.5046142	-1.862974086	0.271871767	-6.852399966	7.26E-12	3.24E-09	1.862974086
ENST00000330794	ENSG00000184584	STING1	stimulator of interferon response cGAMP interactor 1 [Source:HGNC Symbol;Acc:HGNC:27962]	332.612736	1.85930183	0.351162644	5.294702788	1.19E-07	2.06E-05	1.85930183
ENST00000476232	ENSG00000242193	CRYZL2P	crystallin zeta like 2, pseudogene [Source:HGNC Symbol;Acc:HGNC:52164]	36.49638882	-1.856123374	0.383238738	-4.843256151	1.28E-06	0.000167298	1.856123374
ENST00000215555	ENSG00000099785	MARCHF2	membrane associated ring-CH-type finger 2 [Source:HGNC Symbol;Acc:HGNC:28038]	335.8156839	-1.855576123	0.501405938	-3.700746211	0.000214966	0.009853246	1.855576123
ENST00000331872	ENSG00000135821	GLUL	glutamate-ammonia ligase [Source:HGNC Symbol;Acc:HGNC:4341]	1966.841355	-1.849383619	0.443246884	-4.172355601	3.01E-05	0.002234076	1.849383619
ENST00000496432	ENSG00000130940	CASZ1	castor zinc finger 1 [Source:HGNC Symbol;Acc:HGNC:26002]	18.30595989	1.848069766	0.38875915	4.753765321	2.00E-06	0.00024361	1.848069766
ENST00000353047	ENSG00000164733	CTSB	cathepsin B [Source:HGNC Symbol;Acc:HGNC:2527]	26531.78294	-1.846170486	0.402576048	-4.585892517	4.52E-06	0.000477004	1.846170486
ENST00000624624	ENSG00000279117	AP001972.5	TEC	645.4601256	-1.845808007	0.240859891	-7.663409616	1.81E-14	1.94E-11	1.845808007
ENST00000496121	ENSG00000156261	CCT8	chaperonin containing TCP1 subunit 8 [Source:HGNC Symbol;Acc:HGNC:1623]	15.8026468	1.833357047	0.495856962	3.697350621	0.000217861	0.009916831	1.833357047
ENST00000295958	ENSG00000163683	SMIM14	small integral membrane protein 14 [Source:HGNC Symbol;Acc:HGNC:27321]	1011.433802	-1.821143164	0.358717076	-5.076823168	3.84E-07	5.76E-05	1.821143164
ENST00000462589	ENSG00000090104	RGS1	regulator of G protein signaling 1 [Source:HGNC Symbol;Acc:HGNC:9991]	21.9043302	1.81996737	0.388223753	4.687934099	2.76E-06	0.000318838	1.81996737
ENST00000564956	ENSG00000261269	AC093278.2	novel transcript, overlapping ZNF366	213.9798983	-1.814461768	0.471025501	-3.852151879	0.000117084	0.006115761	1.814461768
ENST00000318631	ENSG00000180834	MAP6D1	MAP6 domain containing 1 [Source:HGNC Symbol;Acc:HGNC:25753]	26.21760694	-1.809504012	0.401757769	-4.503967692	6.67E-06	0.000649058	1.809504012
ENST00000370192	ENSG00000188641	DPYD	dihydropyrimidine dehydrogenase [Source:HGNC Symbol;Acc:HGNC:3012]	1747.968276	-1.806309563	0.414849198	-4.35413536	1.34E-05	0.001165185	1.806309563
ENST00000504192	ENSG00000185344	ATP6V0A2	ATPase H+ transporting V0 subunit a2 [Source:HGNC Symbol;Acc:HGNC:18481]	13.60893121	1.802279379	0.463172687	3.891160751	9.98E-05	0.005448664	1.802279379
ENST00000359031	ENSG00000104064	GABPB1	GA binding protein transcription factor subunit beta 1 [Source:HGNC Symbol;Acc:HGNC:4074]	21.95336476	1.796676387	0.480684873	3.737742722	0.00018568	0.008843737	1.796676387
ENST00000497075	ENSG00000154518	ATP5MC3	ATP synthase membrane subunit c locus 3 [Source:HGNC Symbol;Acc:HGNC:843]	247.3407966	-1.791218054	0.426120661	-4.203546592	2.63E-05	0.001999899	1.791218054
ENST00000046640	ENSG00000040531	CTNS	cystinosin, lysosomal cystine transporter [Source:HGNC Symbol;Acc:HGNC:2518]	572.4823704	-1.788234484	0.443187879	-4.034935446	5.46E-05	0.00351556	1.788234484
ENST00000302392	ENSG00000169964	TMEM42	transmembrane protein 42 [Source:HGNC Symbol;Acc:HGNC:28444]	36.17741373	-1.788004429	0.320149878	-5.58489804	2.34E-08	5.07E-06	1.788004429
ENST00000284818	ENSG00000154589	LY96	lymphocyte antigen 96 [Source:HGNC Symbol;Acc:HGNC:17156]	223.8595098	-1.78687111	0.365576763	-4.887813699	1.02E-06	0.00013592	1.78687111
ENST00000368149	ENSG00000146376	ARHGAP18	Rho GTPase activating protein 18 [Source:HGNC Symbol;Acc:HGNC:21035]	1100.479668	-1.780537587	0.31956632	-5.57173104	2.52E-08	5.26E-06	1.780537587
ENST00000448866	ENSG00000059377	TBXAS1	thromboxane A synthase 1 [Source:HGNC Symbol;Acc:HGNC:11609]	426.4761668	-1.780047002	0.39899477	-4.461329157	8.15E-06	0.000759839	1.780047002
ENST00000241393	ENSG00000121966	CXCR4	C-X-C motif chemokine receptor 4 [Source:HGNC Symbol;Acc:HGNC:2561]	1434.17327	1.775513058	0.381040319	4.659646157	3.17E-06	0.000357693	1.775513058
ENST00000565499	ENSG00000140749	IGSF6	immunoglobulin superfamily member 6 [Source:HGNC Symbol;Acc:HGNC:5953]	68.39645192	-1.769177454	0.424905252	-4.163698724	3.13E-05	0.002305367	1.769177454
ENST00000342179	ENSG00000178904	DPY19L3	dpy-19 like C-mannosyltransferase 3 [Source:HGNC Symbol;Acc:HGNC:27120]	166.2562735	-1.762173113	0.373450461	-4.718626158	2.37E-06	0.000282173	1.762173113
ENST00000373461	ENSG00000132821	VSTM2L	V-set and transmembrane domain containing 2 like [Source:HGNC Symbol;Acc:HGNC:16096]	26.34569853	-1.754412215	0.463137444	-3.788102728	0.000151802	0.007507955	1.754412215
ENST00000228740	ENSG00000111144	LTA4H	leukotriene A4 hydrolase [Source:HGNC Symbol;Acc:HGNC:6710]	1458.328313	-1.752745306	0.426166573	-4.11281742	3.91E-05	0.002710198	1.752745306
ENST00000352732	ENSG00000140526	ABHD2	abhydrolase domain containing 2, acylglycerol lipase [Source:HGNC Symbol;Acc:HGNC:18717]	3178.210223	-1.7419035	0.347161285	-5.017562659	5.23E-07	7.46E-05	1.7419035
ENST00000370664	ENSG00000165886	UBTD1	ubiquitin domain containing 1 [Source:HGNC Symbol;Acc:HGNC:25683]	321.3707429	-1.740129374	0.423175947	-4.112070608	3.92E-05	0.002713984	1.740129374
ENST00000453779	ENSG00000112531	QKI	QKI, KH domain containing RNA binding [Source:HGNC Symbol;Acc:HGNC:21100]	756.7302816	-1.738343143	0.443638997	-3.918373171	8.91E-05	0.005053326	1.738343143
ENST00000502773	ENSG00000145431	PDGFC	platelet derived growth factor C [Source:HGNC Symbol;Acc:HGNC:8801]	89.04018735	-1.730467536	0.467443244	-3.701984272	0.00021392	0.009815263	1.730467536
ENST00000344096	ENSG00000127334	DYRK2	dual specificity tyrosine phosphorylation regulated kinase 2 [Source:HGNC Symbol;Acc:HGNC:3093]	642.6177072	-1.713485389	0.247358942	-6.927121268	4.29E-12	2.15E-09	1.713485389
ENST00000581487	ENSG00000183723	CMTM4	CKLF like MARVEL transmembrane domain containing 4 [Source:HGNC Symbol;Acc:HGNC:19175]	41.06070456	-1.706651326	0.393360677	-4.338642434	1.43E-05	0.001214215	1.706651326
ENST00000457277	ENSG00000003402	CFLAR	CASP8 and FADD like apoptosis regulator [Source:HGNC Symbol;Acc:HGNC:1876]	31.11713175	1.701888777	0.410030554	4.150638925	3.32E-05	0.002394003	1.701888777
ENST00000258083	ENSG00000135617	PRADC1	protease associated domain containing 1 [Source:HGNC Symbol;Acc:HGNC:16047]	142.851638	-1.700320758	0.35589097	-4.77764513	1.77E-06	0.000222599	1.700320758
ENST00000072869	ENSG00000133597	ADCK2	aarF domain containing kinase 2 [Source:HGNC Symbol;Acc:HGNC:19039]	516.4792372	-1.699307318	0.29889182	-5.68535907	1.31E-08	3.11E-06	1.699307318
ENST00000469578	ENSG00000090104	RGS1	regulator of G protein signaling 1 [Source:HGNC Symbol;Acc:HGNC:9991]	46.91671966	1.695018606	0.308089431	5.501709684	3.76E-08	7.47E-06	1.695018606
ENST00000292432	ENSG00000160883	HK3	hexokinase 3 [Source:HGNC Symbol;Acc:HGNC:4925]	4967.713879	-1.694592985	0.355238969	-4.770290236	1.84E-06	0.000229604	1.694592985
ENST00000483815	ENSG00000101084	RAB5IF	RAB5 interacting factor [Source:HGNC Symbol;Acc:HGNC:15870]	404.48278	-1.681679819	0.302832013	-5.553177168	2.81E-08	5.77E-06	1.681679819
ENST00000368679	ENSG00000148848	ADAM12	ADAM metallopeptidase domain 12 [Source:HGNC Symbol;Acc:HGNC:190]	74.39938627	-1.677339047	0.434790778	-3.857807322	0.000114409	0.006001067	1.677339047
ENST00000585445	ENSG00000166770	ZNF667-AS1	ZNF667 antisense RNA 1 (head to head) [Source:HGNC Symbol;Acc:HGNC:44321]	17.94102705	-1.674303781	0.405054057	-4.133531691	3.57E-05	0.002522846	1.674303781
ENST00000225525	ENSG00000213977	TAX1BP3	Tax1 binding protein 3 [Source:HGNC Symbol;Acc:HGNC:30684]	553.6715256	-1.673375341	0.327416086	-5.110852564	3.21E-07	4.93E-05	1.673375341
ENST00000418107	ENSG00000242574	HLA-DMB	major histocompatibility complex, class II, DM beta [Source:HGNC Symbol;Acc:HGNC:4935]	3634.503656	-1.671844994	0.390122236	-4.285438874	1.82E-05	0.001477957	1.671844994
ENST00000264896	ENSG00000138760	SCARB2	scavenger receptor class B member 2 [Source:HGNC Symbol;Acc:HGNC:1665]	4034.823634	-1.667702729	0.447281049	-3.728534292	0.000192597	0.009058277	1.667702729
ENST00000525693	ENSG00000173039	RELA	RELA proto-oncogene, NF-kB subunit [Source:HGNC Symbol;Acc:HGNC:9955]	48.20558455	1.665384868	0.335421632	4.965049083	6.87E-07	9.46E-05	1.665384868
ENST00000528577	ENSG00000118515	SGK1	serum/glucocorticoid regulated kinase 1 [Source:HGNC Symbol;Acc:HGNC:10810]	53.05198429	-1.66537369	0.44813734	-3.716212735	0.000202231	0.009413158	1.66537369
ENST00000329542	ENSG00000113763	UNC5A	unc-5 netrin receptor A [Source:HGNC Symbol;Acc:HGNC:12567]	26.95103902	-1.66132455	0.357117153	-4.65204356	3.29E-06	0.000369289	1.66132455
ENST00000361851	ENSG00000228253	MT-ATP8	mitochondrially encoded ATP synthase membrane subunit 8 [Source:HGNC Symbol;Acc:HGNC:7415]	438.229087	1.660482953	0.362848785	4.576239535	4.73E-06	0.000492618	1.660482953
ENST00000266943	ENSG00000139508	SLC46A3	solute carrier family 46 member 3 [Source:HGNC Symbol;Acc:HGNC:27501]	203.1334745	-1.660162015	0.421381947	-3.939803368	8.15E-05	0.004741067	1.660162015
ENST00000388829	ENSG00000197582	GPX1P1	glutathione peroxidase pseudogene 1 [Source:HGNC Symbol;Acc:HGNC:4560]	401.8433635	-1.656572803	0.190720975	-8.685844878	3.76E-18	8.07E-15	1.656572803
ENST00000265498	ENSG00000085871	MGST2	microsomal glutathione S-transferase 2 [Source:HGNC Symbol;Acc:HGNC:7063]	148.4462206	-1.654110876	0.426507719	-3.878267146	0.000105203	0.005643022	1.654110876
ENST00000291565	ENSG00000160209	PDXK	pyridoxal kinase [Source:HGNC Symbol;Acc:HGNC:8819]	1493.129997	-1.651374431	0.352191797	-4.688849784	2.75E-06	0.000318231	1.651374431
ENST00000376355	ENSG00000125246	CLYBL	citramalyl-CoA lyase [Source:HGNC Symbol;Acc:HGNC:18355]	35.44114188	-1.646805728	0.365828694	-4.501576162	6.75E-06	0.00065218	1.646805728
ENST00000420843	ENSG00000137486	ARRB1	arrestin beta 1 [Source:HGNC Symbol;Acc:HGNC:711]	598.8359321	-1.637995551	0.28735446	-5.700261458	1.20E-08	2.93E-06	1.637995551
ENST00000334211	ENSG00000186635	ARAP1	ArfGAP with RhoGAP domain, ankyrin repeat and PH domain 1 [Source:HGNC Symbol;Acc:HGNC:16925]	454.337196	-1.629919537	0.394954944	-4.126849308	3.68E-05	0.002577059	1.629919537
ENST00000343958	ENSG00000180263	FGD6	FYVE, RhoGEF and PH domain containing 6 [Source:HGNC Symbol;Acc:HGNC:21740]	225.8350102	-1.62866835	0.248692192	-6.548932391	5.79E-11	2.34E-08	1.62866835
ENST00000434571	ENSG00000153029	MR1	major histocompatibility complex, class I-related [Source:HGNC Symbol;Acc:HGNC:4975]	58.57346733	-1.617752586	0.363345806	-4.452377209	8.49E-06	0.00078572	1.617752586
ENST00000368054	ENSG00000066294	CD84	CD84 molecule [Source:HGNC Symbol;Acc:HGNC:1704]	4437.737127	-1.615577177	0.248847162	-6.49224673	8.46E-11	3.26E-08	1.615577177
ENST00000312251	ENSG00000103174	NAGPA	N-acetylglucosamine-1-phosphodiester alpha-N-acetylglucosaminidase [Source:HGNC Symbol;Acc:HGNC:17378]	395.8870697	-1.605195239	0.340512683	-4.714054189	2.43E-06	0.000284934	1.605195239
ENST00000463851	ENSG00000135821	GLUL	glutamate-ammonia ligase [Source:HGNC Symbol;Acc:HGNC:4341]	446.6163715	-1.602969592	0.394593633	-4.062330096	4.86E-05	0.00319112	1.602969592
ENST00000590320	None	None	None	566.9799407	-1.602139172	0.225772924	-7.096241402	1.28E-12	7.81E-10	1.602139172
ENST00000437460	ENSG00000233870	AC007881.1	pseudogene similar to part of N-acetylglucosamine kinase (NAGK)	52.4862646	-1.60213536	0.351110232	-4.563055179	5.04E-06	0.000519801	1.60213536
ENST00000437150	ENSG00000115271	GCA	grancalcin [Source:HGNC Symbol;Acc:HGNC:15990]	290.0896619	-1.596184325	0.247620988	-6.446078483	1.15E-10	4.20E-08	1.596184325
ENST00000432045	ENSG00000226380	AC016831.1	novel transcript	45.21063186	1.595945178	0.340607834	4.685579769	2.79E-06	0.00032088	1.595945178
ENST00000295083	ENSG00000162976	SLC66A3	solute carrier family 66 member 3 [Source:HGNC Symbol;Acc:HGNC:28503]	343.6124268	-1.593134211	0.402625967	-3.956859072	7.59E-05	0.004496328	1.593134211
ENST00000536178	ENSG00000160999	SH2B2	SH2B adaptor protein 2 [Source:HGNC Symbol;Acc:HGNC:17381]	114.5713566	-1.588685706	0.429616514	-3.697915827	0.000217377	0.009913313	1.588685706
ENST00000332160	ENSG00000185432	METTL7A	methyltransferase like 7A [Source:HGNC Symbol;Acc:HGNC:24550]	637.6003593	-1.588390371	0.279888978	-5.675072952	1.39E-08	3.26E-06	1.588390371
ENST00000324093	ENSG00000004399	PLXND1	plexin D1 [Source:HGNC Symbol;Acc:HGNC:9107]	2008.119297	-1.587460525	0.382962498	-4.145211429	3.40E-05	0.002428074	1.587460525
ENST00000456829	ENSG00000110002	VWA5A	von Willebrand factor A domain containing 5A [Source:HGNC Symbol;Acc:HGNC:6658]	329.7638668	-1.583607105	0.24183757	-6.548226182	5.82E-11	2.34E-08	1.583607105
ENST00000376925	ENSG00000101439	CST3	cystatin C [Source:HGNC Symbol;Acc:HGNC:2475]	1623.706765	-1.582153691	0.413863222	-3.822890287	0.000131896	0.006730305	1.582153691
ENST00000319363	ENSG00000177663	IL17RA	interleukin 17 receptor A [Source:HGNC Symbol;Acc:HGNC:5985]	2517.670357	-1.581281405	0.370957981	-4.262696815	2.02E-05	0.001610684	1.581281405
ENST00000437550	ENSG00000126264	HCST	hematopoietic cell signal transducer [Source:HGNC Symbol;Acc:HGNC:16977]	347.1837922	-1.577691974	0.316772616	-4.980518807	6.34E-07	8.90E-05	1.577691974
ENST00000250340	ENSG00000105472	CLEC11A	C-type lectin domain containing 11A [Source:HGNC Symbol;Acc:HGNC:10576]	80.65116434	-1.572239828	0.379838183	-4.139235862	3.48E-05	0.002480374	1.572239828
ENST00000320239	ENSG00000105967	TFEC	transcription factor EC [Source:HGNC Symbol;Acc:HGNC:11754]	220.0717104	-1.572159958	0.341107607	-4.608985339	4.05E-06	0.000435127	1.572159958
ENST00000375322	ENSG00000107968	MAP3K8	mitogen-activated protein kinase kinase kinase 8 [Source:HGNC Symbol;Acc:HGNC:6860]	37.82772307	1.570365143	0.361832185	4.340037194	1.42E-05	0.001210328	1.570365143
ENST00000379287	ENSG00000145990	GFOD1	glucose-fructose oxidoreductase domain containing 1 [Source:HGNC Symbol;Acc:HGNC:21096]	473.6108218	-1.56230789	0.328269204	-4.759227705	1.94E-06	0.000239239	1.56230789
ENST00000248901	ENSG00000100055	CYTH4	cytohesin 4 [Source:HGNC Symbol;Acc:HGNC:9505]	1772.129125	-1.562028852	0.283463974	-5.510502191	3.58E-08	7.17E-06	1.562028852
ENST00000294507	ENSG00000162511	LAPTM5	lysosomal protein transmembrane 5 [Source:HGNC Symbol;Acc:HGNC:29612]	10327.88546	-1.560213246	0.272658351	-5.722227986	1.05E-08	2.65E-06	1.560213246
ENST00000618412	ENSG00000277053	GTF2IP1	general transcription factor IIi pseudogene 1 [Source:HGNC Symbol;Acc:HGNC:4660]	42.93739943	-1.554993531	0.259519995	-5.991806274	2.08E-09	6.03E-07	1.554993531
ENST00000515862	ENSG00000109586	GALNT7	polypeptide N-acetylgalactosaminyltransferase 7 [Source:HGNC Symbol;Acc:HGNC:4129]	17.75608658	1.553298329	0.416510778	3.729311249	0.000192004	0.009039831	1.553298329
ENST00000450195	ENSG00000006015	REX1BD	required for excision 1-B domain containing [Source:HGNC Symbol;Acc:HGNC:26098]	76.36008826	-1.548358153	0.400707605	-3.864059809	0.000111518	0.005889846	1.548358153
ENST00000369099	ENSG00000118292	C1orf54	chromosome 1 open reading frame 54 [Source:HGNC Symbol;Acc:HGNC:26258]	224.2484699	-1.547702183	0.397621433	-3.892401305	9.93E-05	0.005427448	1.547702183
ENST00000222219	ENSG00000105612	DNASE2	deoxyribonuclease 2, lysosomal [Source:HGNC Symbol;Acc:HGNC:2960]	803.4741112	-1.543189022	0.251568679	-6.13426532	8.56E-10	2.66E-07	1.543189022
ENST00000268296	ENSG00000140678	ITGAX	integrin subunit alpha X [Source:HGNC Symbol;Acc:HGNC:6152]	4111.975632	-1.543082688	0.315841691	-4.885620659	1.03E-06	0.000137036	1.543082688
ENST00000179259	ENSG00000078237	TIGAR	TP53 induced glycolysis regulatory phosphatase [Source:HGNC Symbol;Acc:HGNC:1185]	489.515288	-1.542577641	0.342883721	-4.498836036	6.83E-06	0.000657037	1.542577641
ENST00000501122	ENSG00000245532	NEAT1	nuclear paraspeckle assembly transcript 1 [Source:HGNC Symbol;Acc:HGNC:30815]	899.1249421	1.539366681	0.413891824	3.719248826	0.000199816	0.009329654	1.539366681
ENST00000328557	ENSG00000174004	NRROS	negative regulator of reactive oxygen species [Source:HGNC Symbol;Acc:HGNC:24613]	394.2015372	-1.539174723	0.174283928	-8.831420912	1.03E-18	2.83E-15	1.539174723
ENST00000632897	ENSG00000256671	LIMS4	LIM zinc finger domain containing 4 [Source:HGNC Symbol;Acc:HGNC:39941]	202.3696951	-1.531989679	0.297436528	-5.150644041	2.60E-07	4.10E-05	1.531989679
ENST00000440428	ENSG00000262919	CCNQ	cyclin Q [Source:HGNC Symbol;Acc:HGNC:28434]	81.1242863	-1.528810868	0.350991005	-4.355698145	1.33E-05	0.001165185	1.528810868
ENST00000264228	ENSG00000128039	SRD5A3	steroid 5 alpha-reductase 3 [Source:HGNC Symbol;Acc:HGNC:25812]	335.0739615	-1.52531387	0.362358418	-4.209406473	2.56E-05	0.001972052	1.52531387
ENST00000274217	ENSG00000145569	OTULINL	OTU deubiquitinase with linear linkage specificity like [Source:HGNC Symbol;Acc:HGNC:25629]	249.581368	-1.52445486	0.400143538	-3.809770035	0.000139096	0.007033954	1.52445486
ENST00000354817	ENSG00000197601	FAR1	fatty acyl-CoA reductase 1 [Source:HGNC Symbol;Acc:HGNC:26222]	829.8822982	-1.512851627	0.345430642	-4.379610383	1.19E-05	0.001054508	1.512851627
ENST00000303375	ENSG00000011028	MRC2	mannose receptor C type 2 [Source:HGNC Symbol;Acc:HGNC:16875]	278.0371029	-1.509578112	0.383248744	-3.938899043	8.19E-05	0.004752838	1.509578112
ENST00000371589	ENSG00000177239	MAN1B1	mannosidase alpha class 1B member 1 [Source:HGNC Symbol;Acc:HGNC:6823]	579.7800199	-1.506427006	0.218982532	-6.879210832	6.02E-12	2.74E-09	1.506427006
ENST00000394334	ENSG00000134602	STK26	serine/threonine kinase 26 [Source:HGNC Symbol;Acc:HGNC:18174]	508.8203258	1.506336617	0.29706842	5.070672334	3.96E-07	5.88E-05	1.506336617
ENST00000315480	ENSG00000136878	USP20	ubiquitin specific peptidase 20 [Source:HGNC Symbol;Acc:HGNC:12619]	225.6376068	1.50159414	0.370939716	4.048081329	5.16E-05	0.003342971	1.50159414
ENST00000272902	ENSG00000144455	SUMF1	sulfatase modifying factor 1 [Source:HGNC Symbol;Acc:HGNC:20376]	469.3629267	-1.489949413	0.337574902	-4.413685394	1.02E-05	0.000923174	1.489949413
ENST00000238647	ENSG00000119669	IRF2BPL	interferon regulatory factor 2 binding protein like [Source:HGNC Symbol;Acc:HGNC:14282]	673.6758555	-1.480344713	0.335548259	-4.411719251	1.03E-05	0.000929725	1.480344713
ENST00000232564	ENSG00000114450	GNB4	G protein subunit beta 4 [Source:HGNC Symbol;Acc:HGNC:20731]	1059.766322	-1.478469204	0.302214178	-4.892123905	9.98E-07	0.000133768	1.478469204
ENST00000236671	ENSG00000117984	CTSD	cathepsin D [Source:HGNC Symbol;Acc:HGNC:2529]	21112.55867	-1.476610088	0.349543068	-4.22440101	2.40E-05	0.001863432	1.476610088
ENST00000422725	ENSG00000228594	FNDC10	fibronectin type III domain containing 10 [Source:HGNC Symbol;Acc:HGNC:42951]	76.77786184	-1.465890093	0.315923823	-4.640011256	3.48E-06	0.000385158	1.465890093
ENST00000394817	ENSG00000120725	SIL1	SIL1 nucleotide exchange factor [Source:HGNC Symbol;Acc:HGNC:24624]	643.818282	-1.462241221	0.171758368	-8.513362324	1.69E-17	2.82E-14	1.462241221
ENST00000616978	ENSG00000065923	SLC9A7	solute carrier family 9 member A7 [Source:HGNC Symbol;Acc:HGNC:17123]	1059.625314	-1.461549338	0.299606802	-4.878224813	1.07E-06	0.000141857	1.461549338
ENST00000405912	ENSG00000171055	FEZ2	fasciculation and elongation protein zeta 2 [Source:HGNC Symbol;Acc:HGNC:3660]	287.6855817	-1.451646568	0.204390963	-7.102303101	1.23E-12	7.57E-10	1.451646568
ENST00000288828	ENSG00000157954	WIPI2	WD repeat domain, phosphoinositide interacting 2 [Source:HGNC Symbol;Acc:HGNC:32225]	69.45487299	-1.449580915	0.362162401	-4.002571531	6.27E-05	0.003865047	1.449580915
ENST00000295417	ENSG00000163251	FZD5	frizzled class receptor 5 [Source:HGNC Symbol;Acc:HGNC:4043]	79.86951116	-1.446649086	0.201747047	-7.170608484	7.47E-13	5.10E-10	1.446649086
ENST00000326442	ENSG00000106565	TMEM176B	transmembrane protein 176B [Source:HGNC Symbol;Acc:HGNC:29596]	1175.986663	-1.444569885	0.378451067	-3.817058564	0.000135052	0.006860252	1.444569885
ENST00000529901	ENSG00000137492	THAP12	THAP domain containing 12 [Source:HGNC Symbol;Acc:HGNC:9440]	49.66328947	-1.43642656	0.319302766	-4.498634884	6.84E-06	0.000657037	1.43642656
ENST00000263038	ENSG00000107537	PHYH	phytanoyl-CoA 2-hydroxylase [Source:HGNC Symbol;Acc:HGNC:8940]	155.2538372	-1.433884257	0.331400047	-4.326747288	1.51E-05	0.001265002	1.433884257
ENST00000313766	ENSG00000177706	FAM20C	FAM20C golgi associated secretory pathway kinase [Source:HGNC Symbol;Acc:HGNC:22140]	889.9235173	-1.425620998	0.328394726	-4.341181155	1.42E-05	0.001207075	1.425620998
ENST00000275428	ENSG00000006625	GGCT	gamma-glutamylcyclotransferase [Source:HGNC Symbol;Acc:HGNC:21705]	208.7849334	-1.424723276	0.364564073	-3.908018872	9.31E-05	0.005163579	1.424723276
ENST00000367080	ENSG00000123836	PFKFB2	6-phosphofructo-2-kinase/fructose-2,6-biphosphatase 2 [Source:HGNC Symbol;Acc:HGNC:8873]	152.3829093	-1.424025583	0.295644538	-4.816681521	1.46E-06	0.000187907	1.424025583
ENST00000370377	ENSG00000102181	CD99L2	CD99 molecule like 2 [Source:HGNC Symbol;Acc:HGNC:18237]	651.9789944	-1.413312133	0.346672347	-4.076795123	4.57E-05	0.003052424	1.413312133
ENST00000614679	None	None	None	4924.044384	-1.407869449	0.306313734	-4.596168223	4.30E-06	0.000457298	1.407869449
ENST00000550263	ENSG00000257605	MYG1-AS1	MYG1 antisense RNA 1 [Source:HGNC Symbol;Acc:HGNC:54810]	59.66924886	-1.407586182	0.34717384	-4.054413146	5.03E-05	0.003267791	1.407586182
ENST00000296456	ENSG00000164062	APEH	acylaminoacyl-peptide hydrolase [Source:HGNC Symbol;Acc:HGNC:586]	711.1856264	-1.404345055	0.335242931	-4.18903704	2.80E-05	0.002107228	1.404345055
ENST00000311148	ENSG00000184227	ACOT1	acyl-CoA thioesterase 1 [Source:HGNC Symbol;Acc:HGNC:33128]	134.8624109	-1.404109704	0.275896976	-5.089253697	3.59E-07	5.44E-05	1.404109704
ENST00000295887	ENSG00000163624	CDS1	CDP-diacylglycerol synthase 1 [Source:HGNC Symbol;Acc:HGNC:1800]	90.56087446	-1.400769059	0.228915033	-6.119165885	9.41E-10	2.90E-07	1.400769059
ENST00000295746	ENSG00000163507	CIP2A	cellular inhibitor of PP2A [Source:HGNC Symbol;Acc:HGNC:29302]	201.141164	1.400153893	0.350929299	3.989846098	6.61E-05	0.004036581	1.400153893
ENST00000619918	ENSG00000275793	RIMBP3	RIMS binding protein 3 [Source:HGNC Symbol;Acc:HGNC:29344]	33.82148987	-1.396508734	0.307731533	-4.538074856	5.68E-06	0.000576102	1.396508734
ENST00000285379	ENSG00000104267	CA2	carbonic anhydrase 2 [Source:HGNC Symbol;Acc:HGNC:1373]	1281.935758	-1.395527354	0.316880471	-4.403955058	1.06E-05	0.000959786	1.395527354
ENST00000404704	ENSG00000157954	WIPI2	WD repeat domain, phosphoinositide interacting 2 [Source:HGNC Symbol;Acc:HGNC:32225]	45.96944538	-1.394895363	0.356170829	-3.916366103	8.99E-05	0.005069485	1.394895363
ENST00000394957	ENSG00000107738	VSIR	V-set immunoregulatory receptor [Source:HGNC Symbol;Acc:HGNC:30085]	1709.534246	-1.393084935	0.367054889	-3.795304124	0.000147463	0.007356349	1.393084935
ENST00000367001	ENSG00000170385	SLC30A1	solute carrier family 30 member 1 [Source:HGNC Symbol;Acc:HGNC:11012]	1317.928375	-1.391446494	0.229955647	-6.050934236	1.44E-09	4.27E-07	1.391446494
ENST00000373537	ENSG00000166619	BLCAP	BLCAP apoptosis inducing factor [Source:HGNC Symbol;Acc:HGNC:1055]	579.7599993	-1.389081755	0.294237335	-4.720956822	2.35E-06	0.000280546	1.389081755
ENST00000327532	ENSG00000158163	DZIP1L	DAZ interacting zinc finger protein 1 like [Source:HGNC Symbol;Acc:HGNC:26551]	27.35894385	-1.388672294	0.341601667	-4.065180087	4.80E-05	0.00316622	1.388672294
ENST00000308731	ENSG00000010671	BTK	Bruton tyrosine kinase [Source:HGNC Symbol;Acc:HGNC:1133]	420.415105	-1.387704218	0.267366429	-5.190270982	2.10E-07	3.39E-05	1.387704218
ENST00000314340	ENSG00000177674	AGTRAP	angiotensin II receptor associated protein [Source:HGNC Symbol;Acc:HGNC:13539]	163.9145025	-1.385424241	0.300582699	-4.609128356	4.04E-06	0.000435127	1.385424241
ENST00000373783	ENSG00000181915	ADO	2-aminoethanethiol dioxygenase [Source:HGNC Symbol;Acc:HGNC:23506]	1294.381678	-1.376730256	0.282376537	-4.875512214	1.09E-06	0.000143398	1.376730256
ENST00000623196	ENSG00000180539	C9orf139	chromosome 9 open reading frame 139 [Source:HGNC Symbol;Acc:HGNC:31426]	24.45452029	-1.376130755	0.319472395	-4.307510681	1.65E-05	0.001357483	1.376130755
ENST00000241052	ENSG00000121691	CAT	catalase [Source:HGNC Symbol;Acc:HGNC:1516]	1000.322301	-1.376065479	0.124519401	-11.05101269	2.17E-28	4.88E-24	1.376065479
ENST00000331222	ENSG00000182372	CLN8	CLN8 transmembrane ER and ERGIC protein [Source:HGNC Symbol;Acc:HGNC:2079]	690.3348494	-1.375987107	0.298581097	-4.608420018	4.06E-06	0.000435272	1.375987107
ENST00000368842	ENSG00000107902	LHPP	phospholysine phosphohistidine inorganic pyrophosphate phosphatase [Source:HGNC Symbol;Acc:HGNC:30042]	58.44204718	-1.375869098	0.322745399	-4.263016922	2.02E-05	0.001610684	1.375869098
ENST00000379236	ENSG00000186827	TNFRSF4	TNF receptor superfamily member 4 [Source:HGNC Symbol;Acc:HGNC:11918]	354.3734771	1.371766481	0.278485325	4.925812456	8.40E-07	0.000112993	1.371766481
ENST00000480744	ENSG00000256977	LIMS3	LIM zinc finger domain containing 3 [Source:HGNC Symbol;Acc:HGNC:30047]	214.1528241	-1.365841196	0.28963217	-4.715778626	2.41E-06	0.000283269	1.365841196
ENST00000345317	ENSG00000005020	SKAP2	src kinase associated phosphoprotein 2 [Source:HGNC Symbol;Acc:HGNC:15687]	687.3486648	-1.365245498	0.262324689	-5.204410998	1.95E-07	3.17E-05	1.365245498
ENST00000415298	ENSG00000152056	AP1S3	adaptor related protein complex 1 subunit sigma 3 [Source:HGNC Symbol;Acc:HGNC:18971]	42.16029684	1.364330638	0.335403532	4.067728895	4.75E-05	0.003140993	1.364330638
ENST00000379516	ENSG00000205302	SNX2	sorting nexin 2 [Source:HGNC Symbol;Acc:HGNC:11173]	833.0162125	-1.357140289	0.332381391	-4.083081443	4.44E-05	0.00299433	1.357140289
ENST00000326656	ENSG00000110536	PTPMT1	protein tyrosine phosphatase mitochondrial 1 [Source:HGNC Symbol;Acc:HGNC:26965]	133.3844332	-1.354907038	0.305908792	-4.429120942	9.46E-06	0.000862996	1.354907038
ENST00000252891	ENSG00000105245	NUMBL	NUMB like endocytic adaptor protein [Source:HGNC Symbol;Acc:HGNC:8061]	90.61172341	-1.354868658	0.343334096	-3.946210623	7.94E-05	0.004648013	1.354868658
ENST00000318602	ENSG00000175899	A2M	alpha-2-macroglobulin [Source:HGNC Symbol;Acc:HGNC:7]	13081.70522	-1.352531356	0.313904954	-4.308728935	1.64E-05	0.001352496	1.352531356
ENST00000379982	ENSG00000164292	RHOBTB3	Rho related BTB domain containing 3 [Source:HGNC Symbol;Acc:HGNC:18757]	188.4885936	-1.350991781	0.335721078	-4.02414942	5.72E-05	0.003633895	1.350991781
ENST00000274793	ENSG00000146070	PLA2G7	phospholipase A2 group VII [Source:HGNC Symbol;Acc:HGNC:9040]	3838.200901	-1.34896897	0.330760902	-4.078380979	4.54E-05	0.003036186	1.34896897
ENST00000370205	ENSG00000172339	ALG14	ALG14 UDP-N-acetylglucosaminyltransferase subunit [Source:HGNC Symbol;Acc:HGNC:28287]	57.26206973	-1.348060101	0.357891075	-3.766677057	0.000165435	0.008058372	1.348060101
ENST00000564138	ENSG00000197943	PLCG2	phospholipase C gamma 2 [Source:HGNC Symbol;Acc:HGNC:9066]	583.6818855	-1.346168536	0.194757795	-6.912013658	4.78E-12	2.34E-09	1.346168536
ENST00000326317	ENSG00000181523	SGSH	N-sulfoglucosamine sulfohydrolase [Source:HGNC Symbol;Acc:HGNC:10818]	77.86909654	-1.343964497	0.24301483	-5.530380573	3.20E-08	6.43E-06	1.343964497
ENST00000475269	ENSG00000125826	RBCK1	RANBP2-type and C3HC4-type zinc finger containing 1 [Source:HGNC Symbol;Acc:HGNC:15864]	57.53177151	1.343307295	0.250493746	5.362638063	8.20E-08	1.47E-05	1.343307295
ENST00000261416	ENSG00000049860	HEXB	hexosaminidase subunit beta [Source:HGNC Symbol;Acc:HGNC:4879]	3317.293806	-1.34266021	0.308867278	-4.347045823	1.38E-05	0.001186473	1.34266021
ENST00000437811	ENSG00000231389	HLA-DPA1	major histocompatibility complex, class II, DP alpha 1 [Source:HGNC Symbol;Acc:HGNC:4938]	878.1731032	-1.338079039	0.259411697	-5.158129156	2.49E-07	3.96E-05	1.338079039
ENST00000457540	ENSG00000225630	MTND2P28	MT-ND2 pseudogene 28 [Source:HGNC Symbol;Acc:HGNC:42129]	103.7817484	1.336120683	0.352091687	3.794808943	0.000147757	0.007356349	1.336120683
ENST00000243997	ENSG00000124172	ATP5F1E	ATP synthase F1 subunit epsilon [Source:HGNC Symbol;Acc:HGNC:838]	1568.317885	-1.330977803	0.246931032	-5.390079144	7.04E-08	1.28E-05	1.330977803
ENST00000370550	ENSG00000153936	HS2ST1	heparan sulfate 2-O-sulfotransferase 1 [Source:HGNC Symbol;Acc:HGNC:5193]	477.2358257	-1.330285182	0.266753022	-4.986954492	6.13E-07	8.64E-05	1.330285182
ENST00000427242	ENSG00000226608	FTLP3	ferritin light chain pseudogene 3 [Source:HGNC Symbol;Acc:HGNC:4000]	1335.194145	-1.321856576	0.29543741	-4.4742356	7.67E-06	0.000723273	1.321856576
ENST00000478048	ENSG00000196873	CBWD3	COBW domain containing 3 [Source:HGNC Symbol;Acc:HGNC:18519]	27.95043506	1.319044556	0.33309155	3.960006056	7.49E-05	0.004467478	1.319044556
ENST00000380985	ENSG00000123213	NLN	neurolysin [Source:HGNC Symbol;Acc:HGNC:16058]	284.1711916	-1.318960076	0.314483574	-4.194050777	2.74E-05	0.002068068	1.318960076
ENST00000548925	ENSG00000135441	BLOC1S1	biogenesis of lysosomal organelles complex 1 subunit 1 [Source:HGNC Symbol;Acc:HGNC:4200]	591.1608968	-1.311944864	0.320404946	-4.094646104	4.23E-05	0.002877752	1.311944864
ENST00000299192	ENSG00000155393	HEATR3	HEAT repeat containing 3 [Source:HGNC Symbol;Acc:HGNC:26087]	511.7799392	-1.310462157	0.297987659	-4.397706143	1.09E-05	0.000981928	1.310462157
ENST00000361390	ENSG00000198888	MT-ND1	mitochondrially encoded NADH:ubiquinone oxidoreductase core subunit 1 [Source:HGNC Symbol;Acc:HGNC:7455]	389.2471788	1.307534409	0.3158565	4.139646989	3.48E-05	0.002479851	1.307534409
ENST00000430365	ENSG00000144560	VGLL4	vestigial like family member 4 [Source:HGNC Symbol;Acc:HGNC:28966]	91.02360469	-1.306795657	0.344885356	-3.789072612	0.000151211	0.007503415	1.306795657
ENST00000230124	ENSG00000112367	FIG4	FIG4 phosphoinositide 5-phosphatase [Source:HGNC Symbol;Acc:HGNC:16873]	521.0987152	-1.303594122	0.241039794	-5.40821123	6.37E-08	1.18E-05	1.303594122
ENST00000378438	ENSG00000182220	ATP6AP2	ATPase H+ transporting accessory protein 2 [Source:HGNC Symbol;Acc:HGNC:18305]	4611.995404	-1.301299417	0.306609222	-4.244162682	2.19E-05	0.001734387	1.301299417
ENST00000361453	ENSG00000198763	MT-ND2	mitochondrially encoded NADH:ubiquinone oxidoreductase core subunit 2 [Source:HGNC Symbol;Acc:HGNC:7456]	324.7055746	1.301228585	0.335794465	3.87507455	0.000106592	0.005697175	1.301228585
ENST00000613525	ENSG00000142347	MYO1F	myosin IF [Source:HGNC Symbol;Acc:HGNC:7600]	1655.902829	-1.297189844	0.239928728	-5.406563251	6.42E-08	1.19E-05	1.297189844
ENST00000339364	ENSG00000155629	PIK3AP1	phosphoinositide-3-kinase adaptor protein 1 [Source:HGNC Symbol;Acc:HGNC:30034]	4151.161527	-1.297050643	0.322547936	-4.021264738	5.79E-05	0.003668343	1.297050643
ENST00000263401	ENSG00000110442	COMMD9	COMM domain containing 9 [Source:HGNC Symbol;Acc:HGNC:25014]	300.5219141	-1.296347422	0.305910237	-4.237672574	2.26E-05	0.001772834	1.296347422
ENST00000368107	ENSG00000158716	DUSP23	dual specificity phosphatase 23 [Source:HGNC Symbol;Acc:HGNC:21480]	160.4196821	-1.295424961	0.319252832	-4.057677278	4.96E-05	0.003245885	1.295424961
ENST00000382172	ENSG00000027001	MIPEP	mitochondrial intermediate peptidase [Source:HGNC Symbol;Acc:HGNC:7104]	148.4193988	-1.293623797	0.323066335	-4.00420489	6.22E-05	0.00385697	1.293623797
ENST00000263372	ENSG00000099337	KCNK6	potassium two pore domain channel subfamily K member 6 [Source:HGNC Symbol;Acc:HGNC:6281]	384.6667685	-1.291940641	0.310518197	-4.160595595	3.17E-05	0.002329305	1.291940641
ENST00000361335	ENSG00000212907	MT-ND4L	mitochondrially encoded NADH:ubiquinone oxidoreductase core subunit 4L [Source:HGNC Symbol;Acc:HGNC:7460]	1527.270905	1.291569844	0.293853521	4.395284562	1.11E-05	0.000990965	1.291569844
ENST00000397532	ENSG00000155465	SLC7A7	solute carrier family 7 member 7 [Source:HGNC Symbol;Acc:HGNC:11065]	1429.277496	-1.286425244	0.32129657	-4.003856139	6.23E-05	0.00385697	1.286425244
ENST00000266659	ENSG00000139278	GLIPR1	GLI pathogenesis related 1 [Source:HGNC Symbol;Acc:HGNC:17001]	1684.025707	-1.28528476	0.259356798	-4.955662511	7.21E-07	9.86E-05	1.28528476
ENST00000374232	ENSG00000148158	SNX30	sorting nexin family member 30 [Source:HGNC Symbol;Acc:HGNC:23685]	415.0337302	-1.283942085	0.335153596	-3.830906489	0.000127672	0.006559314	1.283942085
ENST00000323588	ENSG00000164088	PPM1M	protein phosphatase, Mg2+/Mn2+ dependent 1M [Source:HGNC Symbol;Acc:HGNC:26506]	795.7806341	-1.282613866	0.244170672	-5.252939915	1.50E-07	2.52E-05	1.282613866
ENST00000310442	ENSG00000174165	ZDHHC24	zinc finger DHHC-type containing 24 [Source:HGNC Symbol;Acc:HGNC:27387]	275.0268634	-1.277734262	0.204971156	-6.233727166	4.55E-10	1.49E-07	1.277734262
ENST00000284290	ENSG00000154144	TBRG1	transforming growth factor beta regulator 1 [Source:HGNC Symbol;Acc:HGNC:29551]	103.9227813	-1.277232637	0.294472112	-4.337363661	1.44E-05	0.001219007	1.277232637
ENST00000599328	ENSG00000197928	ZNF677	zinc finger protein 677 [Source:HGNC Symbol;Acc:HGNC:28730]	26.76725526	-1.2770571	0.339586107	-3.760628222	0.000169487	0.00820256	1.2770571
ENST00000204566	ENSG00000090487	SPG21	SPG21 abhydrolase domain containing, maspardin [Source:HGNC Symbol;Acc:HGNC:20373]	1083.435162	-1.276715648	0.295873946	-4.315066146	1.60E-05	0.001319096	1.276715648
ENST00000220166	ENSG00000103811	CTSH	cathepsin H [Source:HGNC Symbol;Acc:HGNC:2535]	1927.223273	-1.275863324	0.340117526	-3.75124251	0.00017596	0.008479409	1.275863324
ENST00000225927	ENSG00000108784	NAGLU	N-acetyl-alpha-glucosaminidase [Source:HGNC Symbol;Acc:HGNC:7632]	368.5152755	-1.274066745	0.251789499	-5.060047189	4.19E-07	6.18E-05	1.274066745
ENST00000233114	ENSG00000014641	MDH1	malate dehydrogenase 1 [Source:HGNC Symbol;Acc:HGNC:6970]	2179.99162	-1.266958055	0.324070842	-3.909509561	9.25E-05	0.005144491	1.266958055
ENST00000247866	ENSG00000090266	NDUFB2	NADH:ubiquinone oxidoreductase subunit B2 [Source:HGNC Symbol;Acc:HGNC:7697]	309.6561353	-1.263788934	0.194328539	-6.503362507	7.85E-11	3.08E-08	1.263788934
ENST00000265395	ENSG00000106049	HIBADH	3-hydroxyisobutyrate dehydrogenase [Source:HGNC Symbol;Acc:HGNC:4907]	347.3369695	-1.256232825	0.317808402	-3.952799288	7.72E-05	0.004561341	1.256232825
ENST00000357484	ENSG00000242498	ARPIN	actin related protein 2/3 complex inhibitor [Source:HGNC Symbol;Acc:HGNC:28782]	190.5472107	-1.254602977	0.280850811	-4.467150984	7.93E-06	0.000744081	1.254602977
ENST00000380492	ENSG00000130150	MOSPD2	motile sperm domain containing 2 [Source:HGNC Symbol;Acc:HGNC:28381]	383.4183218	-1.241195394	0.288010753	-4.309545331	1.64E-05	0.001349981	1.241195394
ENST00000458640	ENSG00000198563	DDX39B	DExD-box helicase 39B [Source:HGNC Symbol;Acc:HGNC:13917]	259.8281867	-1.236899395	0.256966373	-4.813467931	1.48E-06	0.000189871	1.236899395
ENST00000372755	ENSG00000035403	VCL	vinculin [Source:HGNC Symbol;Acc:HGNC:12665]	702.9505693	-1.23283655	0.169607581	-7.268758536	3.63E-13	2.68E-10	1.23283655
ENST00000300527	ENSG00000142173	COL6A2	collagen type VI alpha 2 chain [Source:HGNC Symbol;Acc:HGNC:2212]	462.2873931	-1.228895943	0.256993379	-4.781819462	1.74E-06	0.000219247	1.228895943
ENST00000336138	ENSG00000130193	THEM6	thioesterase superfamily member 6 [Source:HGNC Symbol;Acc:HGNC:29656]	138.7944795	-1.228699289	0.262173491	-4.686588575	2.78E-06	0.00032012	1.228699289
ENST00000274031	ENSG00000145391	SETD7	SET domain containing 7, histone lysine methyltransferase [Source:HGNC Symbol;Acc:HGNC:30412]	1217.989823	-1.223920483	0.220952172	-5.539300525	3.04E-08	6.16E-06	1.223920483
ENST00000196061	ENSG00000083444	PLOD1	procollagen-lysine,2-oxoglutarate 5-dioxygenase 1 [Source:HGNC Symbol;Acc:HGNC:9081]	792.7536338	-1.219191188	0.221975863	-5.492449362	3.96E-08	7.83E-06	1.219191188
ENST00000307851	ENSG00000135077	HAVCR2	hepatitis A virus cellular receptor 2 [Source:HGNC Symbol;Acc:HGNC:18437]	2899.698416	-1.217776757	0.263419551	-4.622955108	3.78E-06	0.000411729	1.217776757
ENST00000484558	ENSG00000250479	CHCHD10	coiled-coil-helix-coiled-coil-helix domain containing 10 [Source:HGNC Symbol;Acc:HGNC:15559]	276.7522292	-1.21696195	0.245543995	-4.956186979	7.19E-07	9.86E-05	1.21696195
ENST00000262878	ENSG00000101347	SAMHD1	SAM and HD domain containing deoxynucleoside triphosphate triphosphohydrolase 1 [Source:HGNC Symbol;Acc:HGNC:15925]	4985.170582	-1.210998147	0.260626306	-4.646492382	3.38E-06	0.00037748	1.210998147
ENST00000078429	ENSG00000088256	GNA11	G protein subunit alpha 11 [Source:HGNC Symbol;Acc:HGNC:4379]	242.4716061	-1.207722976	0.309692974	-3.8997429	9.63E-05	0.005321289	1.207722976
ENST00000503176	ENSG00000005882	PDK2	pyruvate dehydrogenase kinase 2 [Source:HGNC Symbol;Acc:HGNC:8810]	146.6029367	-1.20614299	0.290013846	-4.158915193	3.20E-05	0.002338887	1.20614299
ENST00000338754	ENSG00000128294	TPST2	tyrosylprotein sulfotransferase 2 [Source:HGNC Symbol;Acc:HGNC:12021]	449.1762059	-1.203442858	0.210936436	-5.705239374	1.16E-08	2.86E-06	1.203442858
ENST00000220764	ENSG00000104325	DECR1	2,4-dienoyl-CoA reductase 1 [Source:HGNC Symbol;Acc:HGNC:2753]	710.0251876	-1.201546479	0.2541308	-4.728063189	2.27E-06	0.000273614	1.201546479
ENST00000248553	ENSG00000106211	HSPB1	heat shock protein family B (small) member 1 [Source:HGNC Symbol;Acc:HGNC:5246]	451.8254359	-1.193583513	0.101444162	-11.76591618	5.85E-32	2.64E-27	1.193583513
ENST00000285419	ENSG00000155099	PIP4P2	phosphatidylinositol-4,5-bisphosphate 4-phosphatase 2 [Source:HGNC Symbol;Acc:HGNC:25452]	83.68645643	-1.19000769	0.293563281	-4.053666675	5.04E-05	0.003273517	1.19000769
ENST00000318663	ENSG00000175938	ORAI3	ORAI calcium release-activated calcium modulator 3 [Source:HGNC Symbol;Acc:HGNC:28185]	223.4473927	-1.189665356	0.232723437	-5.11192758	3.19E-07	4.93E-05	1.189665356
ENST00000256366	ENSG00000213463	SYNJ2BP	synaptojanin 2 binding protein [Source:HGNC Symbol;Acc:HGNC:18955]	274.152528	-1.187138468	0.251186355	-4.726126408	2.29E-06	0.00027496	1.187138468
ENST00000323544	ENSG00000241839	PLEKHO2	pleckstrin homology domain containing O2 [Source:HGNC Symbol;Acc:HGNC:30026]	2475.278809	-1.183461792	0.248736137	-4.757900497	1.96E-06	0.000240161	1.183461792
ENST00000262430	ENSG00000103150	MLYCD	malonyl-CoA decarboxylase [Source:HGNC Symbol;Acc:HGNC:7150]	149.8006411	-1.170421127	0.221981277	-5.272611916	1.34E-07	2.29E-05	1.170421127
ENST00000337752	ENSG00000197536	IRF1-AS1	IRF1 antisense RNA 1 [Source:HGNC Symbol;Acc:HGNC:33838]	29.99279093	1.163505657	0.303367133	3.835305573	0.000125408	0.006465127	1.163505657
ENST00000299299	ENSG00000166228	PCBD1	pterin-4 alpha-carbinolamine dehydratase 1 [Source:HGNC Symbol;Acc:HGNC:8646]	266.6504803	-1.161168572	0.302814203	-3.834590854	0.000125773	0.006476543	1.161168572
ENST00000226004	ENSG00000108861	DUSP3	dual specificity phosphatase 3 [Source:HGNC Symbol;Acc:HGNC:3069]	1068.000673	-1.161084803	0.282313654	-4.112747607	3.91E-05	0.002710198	1.161084803
ENST00000600228	ENSG00000204611	ZNF616	zinc finger protein 616 [Source:HGNC Symbol;Acc:HGNC:28062]	181.506649	-1.160455627	0.283222538	-4.097327977	4.18E-05	0.002853376	1.160455627
ENST00000204961	ENSG00000090776	EFNB1	ephrin B1 [Source:HGNC Symbol;Acc:HGNC:3226]	145.7371512	-1.160433277	0.258088136	-4.496267425	6.92E-06	0.000662978	1.160433277
ENST00000354410	ENSG00000068305	MEF2A	myocyte enhancer factor 2A [Source:HGNC Symbol;Acc:HGNC:6993]	370.4941377	-1.156604763	0.295483367	-3.914280439	9.07E-05	0.005094149	1.156604763
ENST00000418931	ENSG00000223865	HLA-DPB1	major histocompatibility complex, class II, DP beta 1 [Source:HGNC Symbol;Acc:HGNC:4940]	6034.738983	-1.156087172	0.300733019	-3.844230921	0.000120931	0.00626298	1.156087172
ENST00000380291	ENSG00000182287	AP1S2	adaptor related protein complex 1 subunit sigma 2 [Source:HGNC Symbol;Acc:HGNC:560]	97.49921731	-1.154753344	0.266086872	-4.339760673	1.43E-05	0.001210328	1.154753344
ENST00000251654	ENSG00000114054	PCCB	propionyl-CoA carboxylase subunit beta [Source:HGNC Symbol;Acc:HGNC:8654]	341.530341	-1.151047591	0.164102296	-7.014207722	2.31E-12	1.32E-09	1.151047591
ENST00000466498	ENSG00000188186	LAMTOR4	late endosomal/lysosomal adaptor, MAPK and MTOR activator 4 [Source:HGNC Symbol;Acc:HGNC:33772]	331.153454	-1.147018942	0.272228655	-4.213439402	2.52E-05	0.001947137	1.147018942
ENST00000317096	ENSG00000175193	PARL	presenilin associated rhomboid like [Source:HGNC Symbol;Acc:HGNC:18253]	223.9703	-1.13638765	0.228812182	-4.966464818	6.82E-07	9.42E-05	1.13638765
ENST00000301281	ENSG00000167671	UBXN6	UBX domain protein 6 [Source:HGNC Symbol;Acc:HGNC:14928]	805.9685731	-1.127237911	0.199287049	-5.656353058	1.55E-08	3.54E-06	1.127237911
ENST00000218104	ENSG00000101986	ABCD1	ATP binding cassette subfamily D member 1 [Source:HGNC Symbol;Acc:HGNC:61]	753.2020036	-1.124353025	0.287388176	-3.912314834	9.14E-05	0.005123027	1.124353025
ENST00000216714	ENSG00000100823	APEX1	apurinic/apyrimidinic endodeoxyribonuclease 1 [Source:HGNC Symbol;Acc:HGNC:587]	310.8008761	-1.120910995	0.200446831	-5.592061438	2.24E-08	4.91E-06	1.120910995
ENST00000375549	ENSG00000204370	SDHD	succinate dehydrogenase complex subunit D [Source:HGNC Symbol;Acc:HGNC:10683]	1273.251589	-1.120386726	0.179368045	-6.246300582	4.20E-10	1.40E-07	1.120386726
ENST00000368376	ENSG00000173171	MTX1	metaxin 1 [Source:HGNC Symbol;Acc:HGNC:7504]	156.5001671	-1.119916895	0.239301044	-4.679949884	2.87E-06	0.000327313	1.119916895
ENST00000378386	ENSG00000124532	MRS2	magnesium transporter MRS2 [Source:HGNC Symbol;Acc:HGNC:13785]	310.9108147	-1.1147941	0.249116185	-4.474996671	7.64E-06	0.000723273	1.1147941
ENST00000604957	ENSG00000125962	ARMCX5	armadillo repeat containing X-linked 5 [Source:HGNC Symbol;Acc:HGNC:25772]	71.9447406	-1.112614465	0.255928989	-4.347356146	1.38E-05	0.001186473	1.112614465
ENST00000441908	ENSG00000162976	SLC66A3	solute carrier family 66 member 3 [Source:HGNC Symbol;Acc:HGNC:28503]	229.4565058	-1.103758667	0.295523314	-3.734929239	0.000187768	0.008924327	1.103758667
ENST00000335016	ENSG00000138756	BMP2K	BMP2 inducible kinase [Source:HGNC Symbol;Acc:HGNC:18041]	538.8620466	-1.103740893	0.268479949	-4.111073829	3.94E-05	0.00271738	1.103740893
ENST00000266037	ENSG00000088538	DOCK3	dedicator of cytokinesis 3 [Source:HGNC Symbol;Acc:HGNC:2989]	194.5493758	-1.103669704	0.212082676	-5.203959731	1.95E-07	3.17E-05	1.103669704
ENST00000356956	ENSG00000197081	IGF2R	insulin like growth factor 2 receptor [Source:HGNC Symbol;Acc:HGNC:5467]	5844.048974	-1.102531869	0.26220566	-4.204836259	2.61E-05	0.001998658	1.102531869
ENST00000255882	ENSG00000241973	PI4KA	phosphatidylinositol 4-kinase alpha [Source:HGNC Symbol;Acc:HGNC:8983]	1323.189862	-1.101354638	0.29095713	-3.785281488	0.000153535	0.007557415	1.101354638
ENST00000304895	ENSG00000169919	GUSB	glucuronidase beta [Source:HGNC Symbol;Acc:HGNC:4696]	1023.821871	-1.101035772	0.294501134	-3.738646971	0.000185013	0.008830662	1.101035772
ENST00000367582	ENSG00000112419	PHACTR2	phosphatase and actin regulator 2 [Source:HGNC Symbol;Acc:HGNC:20956]	936.3993624	-1.099161947	0.184619759	-5.953652818	2.62E-09	7.48E-07	1.099161947
ENST00000477586	ENSG00000162777	DENND2D	DENN domain containing 2D [Source:HGNC Symbol;Acc:HGNC:26192]	67.94207847	-1.098181451	0.283483978	-3.873874843	0.000107118	0.005718526	1.098181451
ENST00000337190	ENSG00000123933	MXD4	MAX dimerization protein 4 [Source:HGNC Symbol;Acc:HGNC:13906]	306.8143728	-1.096133344	0.269201167	-4.071800119	4.67E-05	0.003095675	1.096133344
ENST00000331768	ENSG00000183576	SETD3	SET domain containing 3, actin histidine methyltransferase [Source:HGNC Symbol;Acc:HGNC:20493]	943.9396764	-1.095783399	0.243458466	-4.50090489	6.77E-06	0.000652842	1.095783399
ENST00000230048	ENSG00000112304	ACOT13	acyl-CoA thioesterase 13 [Source:HGNC Symbol;Acc:HGNC:20999]	460.5700797	-1.094821732	0.249979451	-4.379646924	1.19E-05	0.001054508	1.094821732
ENST00000307650	ENSG00000172366	MCRIP2	MAPK regulated corepressor interacting protein 2 [Source:HGNC Symbol;Acc:HGNC:14142]	122.4200063	-1.094355004	0.288562629	-3.79243496	0.000149177	0.007418855	1.094355004
ENST00000600737	ENSG00000032444	PNPLA6	patatin like phospholipase domain containing 6 [Source:HGNC Symbol;Acc:HGNC:16268]	1120.097661	-1.093173013	0.264285835	-4.136328432	3.53E-05	0.002500146	1.093173013
ENST00000374767	ENSG00000136783	NIPSNAP3A	nipsnap homolog 3A [Source:HGNC Symbol;Acc:HGNC:23619]	176.4668151	-1.092474093	0.206221165	-5.297584715	1.17E-07	2.03E-05	1.092474093
ENST00000260762	ENSG00000138190	EXOC6	exocyst complex component 6 [Source:HGNC Symbol;Acc:HGNC:23196]	328.6170417	-1.091867025	0.28846377	-3.785109736	0.000153641	0.007557415	1.091867025
ENST00000618735	ENSG00000259642	ST20-AS1	ST20 antisense RNA 1 [Source:HGNC Symbol;Acc:HGNC:27521]	99.32868255	-1.091203741	0.240757376	-4.53237927	5.83E-06	0.000586265	1.091203741
ENST00000480745	ENSG00000101109	STK4	serine/threonine kinase 4 [Source:HGNC Symbol;Acc:HGNC:11408]	26.61096996	1.09081834	0.284232557	3.837767047	0.000124158	0.006408013	1.09081834
ENST00000373204	ENSG00000092847	AGO1	argonaute RISC component 1 [Source:HGNC Symbol;Acc:HGNC:3262]	760.788942	-1.083710769	0.252861327	-4.285790887	1.82E-05	0.001477957	1.083710769
ENST00000368547	ENSG00000127884	ECHS1	enoyl-CoA hydratase, short chain 1 [Source:HGNC Symbol;Acc:HGNC:3151]	741.4481414	-1.082742929	0.26117239	-4.14570211	3.39E-05	0.002428074	1.082742929
ENST00000265044	ENSG00000114850	SSR3	signal sequence receptor subunit 3 [Source:HGNC Symbol;Acc:HGNC:11325]	2037.79413	-1.08272945	0.241742586	-4.478852765	7.50E-06	0.000712168	1.08272945
ENST00000396398	ENSG00000198951	NAGA	alpha-N-acetylgalactosaminidase [Source:HGNC Symbol;Acc:HGNC:7631]	987.5887273	-1.08215728	0.248517732	-4.354446942	1.33E-05	0.001165185	1.08215728
ENST00000300030	ENSG00000166797	CIAO2A	cytosolic iron-sulfur assembly component 2A [Source:HGNC Symbol;Acc:HGNC:26235]	686.461105	-1.081526862	0.239728976	-4.511456562	6.44E-06	0.000632015	1.081526862
ENST00000414693	ENSG00000224183	SDHDP6	succinate dehydrogenase complex subunit D pseudogene 6 [Source:HGNC Symbol;Acc:HGNC:10689]	32.21415331	-1.079634585	0.287200681	-3.759164433	0.000170482	0.008233009	1.079634585
ENST00000395388	ENSG00000204287	HLA-DRA	major histocompatibility complex, class II, DR alpha [Source:HGNC Symbol;Acc:HGNC:4947]	25751.11135	-1.078515212	0.286478317	-3.764735921	0.000166725	0.008103708	1.078515212
ENST00000370474	ENSG00000154079	SDHAF4	succinate dehydrogenase complex assembly factor 4 [Source:HGNC Symbol;Acc:HGNC:20957]	51.11725312	-1.076021865	0.239549269	-4.491860349	7.06E-06	0.000675412	1.076021865
ENST00000591899	ENSG00000127540	UQCR11	ubiquinol-cytochrome c reductase, complex III subunit XI [Source:HGNC Symbol;Acc:HGNC:30862]	675.9253802	-1.07270141	0.199961322	-5.364544497	8.12E-08	1.46E-05	1.07270141
ENST00000264079	ENSG00000090674	MCOLN1	mucolipin 1 [Source:HGNC Symbol;Acc:HGNC:13356]	130.4621808	-1.071436488	0.252412819	-4.244778429	2.19E-05	0.001732671	1.071436488
ENST00000221462	ENSG00000104866	PPP1R37	protein phosphatase 1 regulatory subunit 37 [Source:HGNC Symbol;Acc:HGNC:27607]	306.4500471	-1.06557178	0.169393829	-6.290499398	3.16E-10	1.08E-07	1.06557178
ENST00000558173	ENSG00000185880	TRIM69	tripartite motif containing 69 [Source:HGNC Symbol;Acc:HGNC:17857]	44.51509879	1.064259146	0.264912084	4.017405056	5.88E-05	0.003723691	1.064259146
ENST00000162749	ENSG00000067182	TNFRSF1A	TNF receptor superfamily member 1A [Source:HGNC Symbol;Acc:HGNC:11916]	442.6701261	-1.064099639	0.268422523	-3.964271059	7.36E-05	0.004428734	1.064099639
ENST00000263856	ENSG00000115561	CHMP3	charged multivesicular body protein 3 [Source:HGNC Symbol;Acc:HGNC:29865]	585.7341492	-1.063033769	0.253020003	-4.201382325	2.65E-05	0.002013671	1.063033769
ENST00000361567	ENSG00000198786	MT-ND5	mitochondrially encoded NADH:ubiquinone oxidoreductase core subunit 5 [Source:HGNC Symbol;Acc:HGNC:7461]	886.3651008	1.060312344	0.266509347	3.978518416	6.93E-05	0.004205282	1.060312344
ENST00000367846	ENSG00000143158	MPC2	mitochondrial pyruvate carrier 2 [Source:HGNC Symbol;Acc:HGNC:24515]	1027.380321	-1.054880117	0.235380505	-4.48159509	7.41E-06	0.000707235	1.054880117
ENST00000002165	ENSG00000001036	FUCA2	alpha-L-fucosidase 2 [Source:HGNC Symbol;Acc:HGNC:4008]	1129.233026	-1.054718557	0.230564394	-4.574507528	4.77E-06	0.000495566	1.054718557
ENST00000373758	ENSG00000165476	REEP3	receptor accessory protein 3 [Source:HGNC Symbol;Acc:HGNC:23711]	890.326141	-1.054249818	0.20921091	-5.039172269	4.68E-07	6.73E-05	1.054249818
ENST00000216254	ENSG00000100412	ACO2	aconitase 2 [Source:HGNC Symbol;Acc:HGNC:118]	1890.299663	-1.049253829	0.218341209	-4.805569393	1.54E-06	0.000196964	1.049253829
ENST00000272252	ENSG00000143891	GALM	galactose mutarotase [Source:HGNC Symbol;Acc:HGNC:24063]	1835.722221	-1.039809806	0.226918855	-4.582297954	4.60E-06	0.000483731	1.039809806
ENST00000368910	ENSG00000163154	TNFAIP8L2	TNF alpha induced protein 8 like 2 [Source:HGNC Symbol;Acc:HGNC:26277]	210.2776437	-1.038340759	0.181898084	-5.708365573	1.14E-08	2.82E-06	1.038340759
ENST00000371019	ENSG00000181274	FRAT2	FRAT regulator of WNT signaling pathway 2 [Source:HGNC Symbol;Acc:HGNC:16048]	222.0252832	-1.037090318	0.253723349	-4.087484736	4.36E-05	0.002959073	1.037090318
ENST00000524315	ENSG00000019582	CD74	CD74 molecule [Source:HGNC Symbol;Acc:HGNC:1697]	299.4486686	-1.037078943	0.208693736	-4.969382221	6.72E-07	9.31E-05	1.037078943
ENST00000375499	ENSG00000117118	SDHB	succinate dehydrogenase complex iron sulfur subunit B [Source:HGNC Symbol;Acc:HGNC:10681]	1047.323657	-1.035509887	0.154793827	-6.68960713	2.24E-11	9.69E-09	1.035509887
ENST00000203407	ENSG00000010256	UQCRC1	ubiquinol-cytochrome c reductase core protein 1 [Source:HGNC Symbol;Acc:HGNC:12585]	1807.102977	-1.035343285	0.21649235	-4.782355064	1.73E-06	0.000219247	1.035343285
ENST00000294258	ENSG00000162300	ZFPL1	zinc finger protein like 1 [Source:HGNC Symbol;Acc:HGNC:12868]	121.416258	-1.031296153	0.228329328	-4.51670471	6.28E-06	0.000621979	1.031296153
ENST00000011653	ENSG00000010610	CD4	CD4 molecule [Source:HGNC Symbol;Acc:HGNC:1678]	1695.847324	-1.031140146	0.173861221	-5.930823108	3.01E-09	8.44E-07	1.031140146
ENST00000393885	ENSG00000168256	NKIRAS2	NFKB inhibitor interacting Ras like 2 [Source:HGNC Symbol;Acc:HGNC:17898]	195.2783751	-1.028371255	0.188417554	-5.457937606	4.82E-08	9.24E-06	1.028371255
ENST00000353334	ENSG00000019582	CD74	CD74 molecule [Source:HGNC Symbol;Acc:HGNC:1697]	26237.27746	-1.026633945	0.247120141	-4.154392032	3.26E-05	0.002364535	1.026633945
ENST00000395952	ENSG00000204427	ABHD16A	abhydrolase domain containing 16A, phospholipase [Source:HGNC Symbol;Acc:HGNC:13921]	633.2882028	-1.02532353	0.259837691	-3.946015399	7.95E-05	0.004648013	1.02532353
ENST00000249289	ENSG00000128524	ATP6V1F	ATPase H+ transporting V1 subunit F [Source:HGNC Symbol;Acc:HGNC:16832]	1028.175321	-1.022864881	0.230083201	-4.445630431	8.76E-06	0.000804185	1.022864881
ENST00000215565	ENSG00000099795	NDUFB7	NADH:ubiquinone oxidoreductase subunit B7 [Source:HGNC Symbol;Acc:HGNC:7702]	356.5564895	-1.021846628	0.19605372	-5.212074685	1.87E-07	3.07E-05	1.021846628
ENST00000318080	ENSG00000095321	CRAT	carnitine O-acetyltransferase [Source:HGNC Symbol;Acc:HGNC:2342]	241.6486853	-1.019784433	0.246849501	-4.131199089	3.61E-05	0.002536659	1.019784433
ENST00000284273	ENSG00000154127	UBASH3B	ubiquitin associated and SH3 domain containing B [Source:HGNC Symbol;Acc:HGNC:29884]	668.7340638	-1.014160579	0.259362018	-3.910212403	9.22E-05	0.005135885	1.014160579
ENST00000264065	ENSG00000077232	DNAJC10	DnaJ heat shock protein family (Hsp40) member C10 [Source:HGNC Symbol;Acc:HGNC:24637]	959.0652049	-1.002218133	0.161179155	-6.218038136	5.03E-10	1.62E-07	1.002218133
ENST00000305533	ENSG00000247596	TWF2	twinfilin actin binding protein 2 [Source:HGNC Symbol;Acc:HGNC:9621]	1488.814688	-1.000295782	0.195867649	-5.106998467	3.27E-07	5.00E-05	1.000295782
