# Supplementary material for: Key Macrophage Responses to Infection With Mycobacterium tuberculosis Are Co-Regulated by microRNAs and DNA Methylation
Source: Front Immunol. 2021 Jun 1;12:685237. doi: 10.3389/fimmu.2021.685237 (PMC8204050; doi:10.3389/fimmu.2021.685237)
Supplement: Supplementary Table 3 — Functional enrichment analysis of differentially expressed mRNAs. See attached Supplemental_Table_3_DEmiRs.csv file file. [file Table_3.csv]

source	term_name	term_id	adjusted_p_value	negative_log10_of_adjusted_p_value	term_size	query_size	intersection_size	effective_domain_size	intersections
GO:BP	leukocyte activation	GO:0045321	1.41E-12	11.84944109	1346	644	108	18092	CTSA,C5AR1,PHB,MR1,IL4R,ITGB8,SPN,CAPN1,AKT1,ZEB1,LOXL3,CD300LF,CD33,NFKBIZ,ARL8A,MAPK14,IL1B,CTSH,RAP1B,TCF7,PGM2,THEMIS,CPNE1,METTL7A,JUP,CXCL8,ALDH3B1,DCSTAMP,IL12B,ARHGAP45,SCRIB,IL23A,TSPAN32,IL1A,SLC46A2,STAT6,ITGB1,HMOX2,TLR3,GSN,CTSB,CAV1,NR1H3,RSAD2,ACAA1,TNFAIP6,LGALS3,MNDA,CTSZ,CLEC7A,CR1,TNF,GPNMB,KCNAB2,CEBPA,CD36,PKNOX1,SUCNR1,FGL2,NPC2,TNFSF9,CLCF1,PRCP,CCR7,PYCARD,HLA-DOA,MAN2B1,I…
GO:BP	cell activation	GO:0001775	2.31E-12	11.63729513	1510	644	116	18092	CTSA,C5AR1,PHB,MR1,IL4R,ITGB8,SPN,CAPN1,AKT1,ZEB1,LOXL3,CD300LF,CD33,NFKBIZ,ARL8A,MAPK14,IL1B,CTSH,RAP1B,TCF7,PGM2,THEMIS,DGKZ,CPNE1,METTL7A,JUP,CXCL8,ALDH3B1,DCSTAMP,IL12B,ARHGAP45,SCRIB,IL23A,TSPAN32,IL1A,SLC46A2,STAT6,ITGB1,HMOX2,TLR3,GSN,CTSB,CAV1,NR1H3,RSAD2,ACAA1,TNFAIP6,LGALS3,FN1,MNDA,CTSZ,CLEC7A,CR1,TNF,P2RY1,GPNMB,KCNAB2,CEBPA,CD36,PKNOX1,SUCNR1,FGL2,NPC2,TNFSF9,CLCF1,PRCP,CCR7,PYCARD,H…
GO:BP	myeloid leukocyte activation	GO:0002274	1.49E-11	10.82679343	673	644	68	18092	CTSA,C5AR1,IL4R,ITGB8,CAPN1,CD300LF,CD33,ARL8A,MAPK14,CTSH,RAP1B,PGM2,CPNE1,METTL7A,JUP,CXCL8,ALDH3B1,DCSTAMP,ARHGAP45,TSPAN32,HMOX2,TLR3,GSN,CTSB,NR1H3,ACAA1,TNFAIP6,LGALS3,MNDA,CTSZ,CR1,TNF,KCNAB2,CEBPA,CD36,SUCNR1,FGL2,NPC2,PRCP,PYCARD,MAN2B1,IDH1,PLA2G4A,STING1,CCT8,LTA4H,HK3,PDXK,CD84,GCA,CST3,ITGAX,CTSD,APEH,BTK,CAT,HEXB,ATP6AP2,COMMD9,GLIPR1,MOSPD2,VCL,HAVCR2,PLEKHO2,IGF2R,GUSB,FUCA2,CD74
GO:BP	immune response	GO:0006955	1.05E-10	9.978752943	2326	644	151	18092	CTSA,C5AR1,PHB,MR1,IL4R,PSMA4,ITGB8,SPN,IFIT2,CSF3,CAPN1,ELMO2,CCL20,PDE4B,LOXL3,CD300LF,CD33,NFKBIZ,ARL8A,BAIAP2,MAPK14,IL1B,CTSH,DOCK1,EVL,RAP1B,NLRP2,TCF7,PGM2,THEMIS,NAIP,DGKZ,CPNE1,METTL7A,JUP,MAP2K4,CXCL8,MBP,ALDH3B1,ISG20,EREG,IL12B,ARHGAP45,HRAS,CXCL2,IL23A,IL1A,IP6K2,GZMB,STAT6,CD1A,ITGB1,HMOX2,TLR3,ACOD1,GSN,MYLPF,CTSB,CCL3L3,CD200R1,NR1H3,TNFSF15,ARPC4,RSAD2,ACAA1,TNFAIP6,LGALS3,MNDA,C…
GO:BP	myeloid cell activation involved in immune response	GO:0002275	8.60E-10	9.065415217	549	644	57	18092	CTSA,C5AR1,IL4R,CAPN1,CD33,ARL8A,MAPK14,CTSH,RAP1B,PGM2,CPNE1,METTL7A,JUP,ALDH3B1,ARHGAP45,HMOX2,GSN,CTSB,ACAA1,TNFAIP6,LGALS3,MNDA,CTSZ,CR1,KCNAB2,CD36,SUCNR1,FGL2,NPC2,PRCP,PYCARD,MAN2B1,IDH1,STING1,CCT8,LTA4H,HK3,PDXK,CD84,GCA,CST3,ITGAX,CTSD,APEH,BTK,CAT,HEXB,ATP6AP2,COMMD9,GLIPR1,MOSPD2,VCL,HAVCR2,PLEKHO2,IGF2R,GUSB,FUCA2
GO:BP	leukocyte activation involved in immune response	GO:0002366	1.13E-09	8.945687323	719	644	67	18092	CTSA,C5AR1,IL4R,SPN,CAPN1,LOXL3,CD33,NFKBIZ,ARL8A,MAPK14,CTSH,RAP1B,PGM2,CPNE1,METTL7A,JUP,ALDH3B1,IL12B,ARHGAP45,IL23A,STAT6,HMOX2,GSN,CTSB,ACAA1,TNFAIP6,LGALS3,MNDA,CTSZ,CR1,KCNAB2,CD36,SUCNR1,FGL2,NPC2,CLCF1,PRCP,PYCARD,MAN2B1,IDH1,STING1,CCT8,LTA4H,HK3,HLA-DMB,PDXK,CD84,GCA,CST3,ITGAX,CTSD,APEH,BTK,CAT,PLCG2,HEXB,ATP6AP2,COMMD9,GLIPR1,MOSPD2,VCL,HAVCR2,PLEKHO2,IGF2R,GUSB,FUCA2,CD74
GO:BP	cell activation involved in immune response	GO:0002263	1.47E-09	8.83373181	723	644	67	18092	CTSA,C5AR1,IL4R,SPN,CAPN1,LOXL3,CD33,NFKBIZ,ARL8A,MAPK14,CTSH,RAP1B,PGM2,CPNE1,METTL7A,JUP,ALDH3B1,IL12B,ARHGAP45,IL23A,STAT6,HMOX2,GSN,CTSB,ACAA1,TNFAIP6,LGALS3,MNDA,CTSZ,CR1,KCNAB2,CD36,SUCNR1,FGL2,NPC2,CLCF1,PRCP,PYCARD,MAN2B1,IDH1,STING1,CCT8,LTA4H,HK3,HLA-DMB,PDXK,CD84,GCA,CST3,ITGAX,CTSD,APEH,BTK,CAT,PLCG2,HEXB,ATP6AP2,COMMD9,GLIPR1,MOSPD2,VCL,HAVCR2,PLEKHO2,IGF2R,GUSB,FUCA2,CD74
GO:BP	neutrophil degranulation	GO:0043312	2.62E-09	8.581005695	484	644	52	18092	CTSA,C5AR1,CAPN1,CD33,ARL8A,MAPK14,CTSH,RAP1B,PGM2,CPNE1,METTL7A,JUP,ALDH3B1,ARHGAP45,HMOX2,GSN,CTSB,ACAA1,TNFAIP6,LGALS3,MNDA,CTSZ,CR1,KCNAB2,CD36,FGL2,NPC2,PRCP,PYCARD,MAN2B1,IDH1,STING1,CCT8,LTA4H,HK3,PDXK,GCA,CST3,ITGAX,CTSD,APEH,CAT,HEXB,ATP6AP2,COMMD9,GLIPR1,MOSPD2,VCL,PLEKHO2,IGF2R,GUSB,FUCA2
GO:BP	neutrophil activation	GO:0042119	2.68E-09	8.571951221	500	644	53	18092	CTSA,C5AR1,CAPN1,CD33,ARL8A,MAPK14,CTSH,RAP1B,PGM2,CPNE1,METTL7A,JUP,CXCL8,ALDH3B1,ARHGAP45,HMOX2,GSN,CTSB,ACAA1,TNFAIP6,LGALS3,MNDA,CTSZ,CR1,KCNAB2,CD36,FGL2,NPC2,PRCP,PYCARD,MAN2B1,IDH1,STING1,CCT8,LTA4H,HK3,PDXK,GCA,CST3,ITGAX,CTSD,APEH,CAT,HEXB,ATP6AP2,COMMD9,GLIPR1,MOSPD2,VCL,PLEKHO2,IGF2R,GUSB,FUCA2
GO:BP	neutrophil activation involved in immune response	GO:0002283	3.33E-09	8.476927727	487	644	52	18092	CTSA,C5AR1,CAPN1,CD33,ARL8A,MAPK14,CTSH,RAP1B,PGM2,CPNE1,METTL7A,JUP,ALDH3B1,ARHGAP45,HMOX2,GSN,CTSB,ACAA1,TNFAIP6,LGALS3,MNDA,CTSZ,CR1,KCNAB2,CD36,FGL2,NPC2,PRCP,PYCARD,MAN2B1,IDH1,STING1,CCT8,LTA4H,HK3,PDXK,GCA,CST3,ITGAX,CTSD,APEH,CAT,HEXB,ATP6AP2,COMMD9,GLIPR1,MOSPD2,VCL,PLEKHO2,IGF2R,GUSB,FUCA2
GO:BP	leukocyte degranulation	GO:0043299	4.58E-09	8.339167247	539	644	55	18092	CTSA,C5AR1,IL4R,CAPN1,CD33,ARL8A,MAPK14,CTSH,RAP1B,PGM2,CPNE1,METTL7A,JUP,ALDH3B1,ARHGAP45,HMOX2,GSN,CTSB,ACAA1,TNFAIP6,LGALS3,MNDA,CTSZ,CR1,KCNAB2,CD36,FGL2,NPC2,PRCP,PYCARD,MAN2B1,IDH1,STING1,CCT8,LTA4H,HK3,PDXK,CD84,GCA,CST3,ITGAX,CTSD,APEH,BTK,CAT,HEXB,ATP6AP2,COMMD9,GLIPR1,MOSPD2,VCL,PLEKHO2,IGF2R,GUSB,FUCA2
GO:BP	granulocyte activation	GO:0036230	4.62E-09	8.335305714	507	644	53	18092	CTSA,C5AR1,CAPN1,CD33,ARL8A,MAPK14,CTSH,RAP1B,PGM2,CPNE1,METTL7A,JUP,CXCL8,ALDH3B1,ARHGAP45,HMOX2,GSN,CTSB,ACAA1,TNFAIP6,LGALS3,MNDA,CTSZ,CR1,KCNAB2,CD36,FGL2,NPC2,PRCP,PYCARD,MAN2B1,IDH1,STING1,CCT8,LTA4H,HK3,PDXK,GCA,CST3,ITGAX,CTSD,APEH,CAT,HEXB,ATP6AP2,COMMD9,GLIPR1,MOSPD2,VCL,PLEKHO2,IGF2R,GUSB,FUCA2
GO:BP	neutrophil mediated immunity	GO:0002446	7.88E-09	8.103442114	498	644	52	18092	CTSA,C5AR1,CAPN1,CD33,ARL8A,MAPK14,CTSH,RAP1B,PGM2,CPNE1,METTL7A,JUP,ALDH3B1,ARHGAP45,HMOX2,GSN,CTSB,ACAA1,TNFAIP6,LGALS3,MNDA,CTSZ,CR1,KCNAB2,CD36,FGL2,NPC2,PRCP,PYCARD,MAN2B1,IDH1,STING1,CCT8,LTA4H,HK3,PDXK,GCA,CST3,ITGAX,CTSD,APEH,CAT,HEXB,ATP6AP2,COMMD9,GLIPR1,MOSPD2,VCL,PLEKHO2,IGF2R,GUSB,FUCA2
GO:BP	phosphate-containing compound metabolic process	GO:0006796	9.79E-09	8.009333423	3098	644	179	18092	C5AR1,NCEH1,PHB,DOCK7,NDUFS7,MICAL1,SPN,APOC2,CSF3,MAP4K3,NT5E,AKT1,PDE4B,ELOVL7,FGFR1,CD33,APOC1,MAPKAPK3,MAPK14,IL1B,NSD1,ADNP,CRYL1,HDAC6,PGM2,ENO2,MKNK1,DGKZ,MAST4,OCRL,CPNE1,PPARA,ATP5MC1,GPAT2,MAP2K4,KMO,NUDT7,MOB1B,PTGS2,GUCY1A1,SULT1A3,ACSM5,DYRK2,EREG,HSF1,IL12B,MADD,HRAS,IL23A,VRK3,HDAC2,ABHD6,IP6K2,CTDSPL,NT5M,PRR5,TLR3,PLCB2,RAD17,DUSP18,BTBD10,GPRC5A,HACD3,RPTOR,PLAAT3,OGG1,GPAA1,CAV…
GO:BP	phosphorus metabolic process	GO:0006793	1.09E-08	7.963103712	3125	644	180	18092	C5AR1,NCEH1,PHB,DOCK7,NDUFS7,MICAL1,SPN,APOC2,CSF3,MAP4K3,NT5E,AKT1,PDE4B,ELOVL7,FGFR1,CD33,APOC1,MAPKAPK3,MAPK14,IL1B,NSD1,ADNP,CRYL1,HDAC6,PGM2,ENO2,MKNK1,DGKZ,MAST4,OCRL,CPNE1,PPARA,ATP5MC1,GPAT2,MAP2K4,KMO,NUDT7,MOB1B,PTGS2,GUCY1A1,SULT1A3,ACSM5,DYRK2,EREG,HSF1,IL12B,MADD,HRAS,IL23A,VRK3,HDAC2,ABHD6,IP6K2,CTDSPL,NT5M,PRR5,TLR3,PLCB2,RAD17,DUSP18,BTBD10,GPRC5A,HACD3,RPTOR,PLAAT3,OGG1,GPAA1,CAV…
GO:BP	immune system process	GO:0002376	1.43E-08	7.845172293	3322	644	188	18092	CTSA,C5AR1,PHB,EPS8,MR1,AIMP1,IL4R,PSMA4,ITGB8,SPN,IFIT2,CSF3,CAPN1,AKT1,ELMO2,CCL20,PDE4B,ZEB1,LOXL3,CD300LF,CD33,NFKBIZ,ARL8A,BAIAP2,MAPK14,IL1B,CTSH,DOCK1,EVL,RAP1B,NLRP2,TCF7,PGM2,THEMIS,NAIP,DGKZ,CPNE1,METTL7A,JUP,WDR61,MAP2K4,CXCL8,MBP,ALDH3B1,ISG20,DCSTAMP,EREG,IL12B,ARHGAP45,HRAS,SCRIB,CXCL2,IL23A,TSPAN32,IL1A,SLC46A2,IP6K2,GZMB,STAT6,CD1A,ITGB1,HMOX2,TLR3,GCNT1,ACOD1,GSN,MYLPF,CTSB,CCL3L…
GO:BP	myeloid leukocyte mediated immunity	GO:0002444	1.57E-08	7.803715316	556	644	55	18092	CTSA,C5AR1,IL4R,CAPN1,CD33,ARL8A,MAPK14,CTSH,RAP1B,PGM2,CPNE1,METTL7A,JUP,ALDH3B1,ARHGAP45,HMOX2,GSN,CTSB,ACAA1,TNFAIP6,LGALS3,MNDA,CTSZ,CR1,KCNAB2,CD36,FGL2,NPC2,PRCP,PYCARD,MAN2B1,IDH1,STING1,CCT8,LTA4H,HK3,PDXK,CD84,GCA,CST3,ITGAX,CTSD,APEH,BTK,CAT,HEXB,ATP6AP2,COMMD9,GLIPR1,MOSPD2,VCL,PLEKHO2,IGF2R,GUSB,FUCA2
GO:BP	regulated exocytosis	GO:0045055	1.74E-08	7.758745899	799	644	69	18092	CTSA,C5AR1,IL4R,MICAL1,CAPN1,CD33,ARL8A,MAPK14,CTSH,RAP1B,PGM2,CPNE1,METTL7A,JUP,ALDH3B1,PREPL,ATP2A2,ARHGAP45,ARHGAP17,SCRIB,HMOX2,GSN,CTSB,APLP2,ACAA1,TNFAIP6,LGALS3,FN1,SPARC,MNDA,PCYOX1L,CTSZ,DOC2B,CR1,P2RY1,KCNAB2,CD36,FGL2,NPC2,BACE1,PRCP,PYCARD,MAN2B1,IDH1,STING1,CCT8,LTA4H,HK3,PDXK,CD84,GCA,CST3,ITGAX,CTSD,APEH,BTK,CAT,A2M,HEXB,ATP6AP2,COMMD9,GLIPR1,MOSPD2,VCL,PLEKHO2,IGF2R,GUSB,PHACTR2,F…
GO:BP	export from cell	GO:0140352	8.42E-08	7.074884206	1450	644	101	18092	CTSA,C5AR1,AIMP1,MCTP2,IL4R,MICAL1,PTGES,CAPN1,ANKRD1,FGFR1,CD33,ARL8A,MAPK14,IL1B,CTSH,RAP1B,PGM2,KCNE1,CPNE1,METTL7A,JUP,KMO,ALDH3B1,PREPL,ATP2A2,IL12B,ARHGAP45,ARHGAP17,NECAB3,SCRIB,FRMD4A,IL1A,HMOX2,GSN,CTSB,APLP2,NR1H3,RSAD2,ACAA1,TNFAIP6,LGALS3,FN1,RAB1A,SPARC,MNDA,PCYOX1L,CTSZ,DOC2B,CR1,PDCD6IP,TNF,P2RY1,KCNAB2,MYO1G,CD36,SUCNR1,FGL2,MICAL2,NPC2,EXOC4,SLC8A1,BACE1,PRCP,PYCARD,MAN2B1,IDH1,P…
GO:BP	exocytosis	GO:0006887	8.93E-08	7.049233185	921	644	74	18092	CTSA,C5AR1,IL4R,MICAL1,CAPN1,CD33,ARL8A,MAPK14,CTSH,RAP1B,PGM2,CPNE1,METTL7A,JUP,ALDH3B1,PREPL,ATP2A2,ARHGAP45,ARHGAP17,SCRIB,HMOX2,GSN,CTSB,APLP2,ACAA1,TNFAIP6,LGALS3,FN1,SPARC,MNDA,PCYOX1L,CTSZ,DOC2B,CR1,PDCD6IP,P2RY1,KCNAB2,MYO1G,CD36,FGL2,MICAL2,NPC2,EXOC4,BACE1,PRCP,PYCARD,MAN2B1,IDH1,STING1,CCT8,LTA4H,HK3,PDXK,CD84,GCA,CST3,ITGAX,CTSD,APEH,BTK,CAT,A2M,HEXB,ATP6AP2,COMMD9,GLIPR1,MOSPD2,VCL,P…
GO:BP	immune effector process	GO:0002252	9.09E-08	7.04140547	1310	644	94	18092	CTSA,C5AR1,PHB,MR1,AIMP1,IL4R,SPN,IFIT2,CAPN1,ELMO2,LOXL3,CD33,NFKBIZ,ARL8A,BAIAP2,MAPK14,IL1B,CTSH,DOCK1,RAP1B,PGM2,CPNE1,METTL7A,JUP,ALDH3B1,ISG20,IL12B,ARHGAP45,IL23A,TSPAN32,GZMB,STAT6,CD1A,HMOX2,TLR3,ACOD1,GSN,CTSB,ARPC4,RSAD2,ACAA1,TNFAIP6,LGALS3,MNDA,CTSZ,CR1,FCGR1A,TNF,IFI44L,KCNAB2,MYO1G,CD36,SUCNR1,FGL2,NPC2,CLCF1,PRCP,PYCARD,ILF3,MAN2B1,IDH1,HERC5,C5,STING1,CCT8,LTA4H,HK3,HLA-DMB,RELA,…
GO:BP	localization	GO:0051179	1.02E-07	6.992061723	6935	644	327	18092	CTSA,C5AR1,PHB,EPS8,DOCK7,AIMP1,MGAT3,NDUFS7,AGTPBP1,ITSN2,MCTP2,IL4R,EMC10,PSMA4,MICAL1,ITGB8,SPN,KCNMA1,APOC2,PTGES,TPCN1,CAPN1,ANKRD1,AKT1,ELMO2,CCL20,PDE4B,SLC26A11,TBC1D4,FGFR1,LOXL3,CD300LF,CD33,ARL8A,APOC1,EPB41L2,MAPKAPK3,BAIAP2,MAPK14,IL1B,CTSH,NIPA1,DOCK1,RHCG,EVL,RAP1B,HDAC6,COX18,AP1G2,BCLAF1,PGM2,KCNE1,TTC8,PXN,NIPAL4,DGKZ,MFSD1,CPNE1,METTL7A,UTRN,TBC1D1,JUP,PPARA,ATP5MC1,KMO,NUDT7,M…
GO:BP	secretion by cell	GO:0032940	1.12E-07	6.949971856	1396	644	98	18092	CTSA,C5AR1,AIMP1,MCTP2,IL4R,MICAL1,PTGES,CAPN1,ANKRD1,FGFR1,CD33,ARL8A,MAPK14,IL1B,CTSH,RAP1B,PGM2,CPNE1,METTL7A,JUP,KMO,ALDH3B1,PREPL,ATP2A2,IL12B,ARHGAP45,ARHGAP17,NECAB3,SCRIB,FRMD4A,IL1A,HMOX2,GSN,CTSB,APLP2,NR1H3,RSAD2,ACAA1,TNFAIP6,LGALS3,FN1,RAB1A,SPARC,MNDA,PCYOX1L,CTSZ,DOC2B,CR1,PDCD6IP,TNF,P2RY1,KCNAB2,MYO1G,CD36,SUCNR1,FGL2,MICAL2,NPC2,EXOC4,BACE1,PRCP,PYCARD,MAN2B1,IDH1,PLA2G4A,STING1…
GO:BP	transport	GO:0006810	1.22E-07	6.91528489	5259	644	263	18092	CTSA,C5AR1,PHB,DOCK7,AIMP1,NDUFS7,AGTPBP1,ITSN2,MCTP2,IL4R,PSMA4,MICAL1,KCNMA1,APOC2,PTGES,TPCN1,CAPN1,ANKRD1,AKT1,ELMO2,PDE4B,SLC26A11,TBC1D4,FGFR1,LOXL3,CD300LF,CD33,ARL8A,APOC1,MAPKAPK3,BAIAP2,MAPK14,IL1B,CTSH,NIPA1,DOCK1,RHCG,RAP1B,HDAC6,COX18,AP1G2,BCLAF1,PGM2,KCNE1,TTC8,NIPAL4,MFSD1,CPNE1,METTL7A,UTRN,TBC1D1,JUP,PPARA,ATP5MC1,KMO,NUDT7,MRC2,CXCL8,ALDH3B1,VPS50,SLC43A2,KCNJ5,SLC25A10,MSR1,NO…
GO:BP	leukocyte mediated immunity	GO:0002443	1.30E-07	6.886445027	891	644	72	18092	CTSA,C5AR1,MR1,IL4R,SPN,CAPN1,CD33,ARL8A,MAPK14,IL1B,CTSH,RAP1B,PGM2,CPNE1,METTL7A,JUP,ALDH3B1,IL12B,ARHGAP45,IL23A,GZMB,STAT6,CD1A,HMOX2,TLR3,GSN,CTSB,RSAD2,ACAA1,TNFAIP6,LGALS3,MNDA,CTSZ,CR1,TNF,KCNAB2,MYO1G,CD36,FGL2,NPC2,CLCF1,PRCP,PYCARD,MAN2B1,IDH1,C5,STING1,CCT8,LTA4H,HK3,PDXK,CD84,GCA,CST3,ITGAX,CTSD,FZD5,APEH,BTK,CAT,HEXB,ATP6AP2,COMMD9,GLIPR1,MOSPD2,VCL,HAVCR2,PLEKHO2,IGF2R,GUSB,FUCA2,C…
GO:BP	secretion	GO:0046903	2.30E-07	6.638251242	1538	644	104	18092	CTSA,C5AR1,AIMP1,MCTP2,IL4R,MICAL1,PTGES,CAPN1,ANKRD1,FGFR1,CD33,ARL8A,MAPK14,IL1B,CTSH,RAP1B,PGM2,CPNE1,METTL7A,JUP,KMO,ALDH3B1,PREPL,ATP2A2,IL12B,ARHGAP45,ARHGAP17,NECAB3,SCRIB,FRMD4A,IL1A,HMOX2,GSN,CTSB,APLP2,CAV1,NR1H3,RSAD2,ACAA1,TNFAIP6,LGALS3,FN1,RAB1A,SPARC,MNDA,PCYOX1L,CTSZ,DOC2B,CR1,PDCD6IP,TNF,P2RY1,SGK1,KCNAB2,MYO1G,CD36,SUCNR1,FGL2,MICAL2,NPC2,EXOC4,CCND1,BACE1,PRCP,PYCARD,MAN2B1,IDH…
GO:BP	establishment of localization in cell	GO:0051649	4.34E-07	6.362771206	2840	644	162	18092	CTSA,C5AR1,DOCK7,AGTPBP1,ITSN2,MCTP2,IL4R,MICAL1,TPCN1,CAPN1,AKT1,TBC1D4,CD33,ARL8A,MAPK14,IL1B,CTSH,RAP1B,HDAC6,COX18,AP1G2,PGM2,KCNE1,CPNE1,METTL7A,TBC1D1,JUP,ATP5MC1,KMO,NUDT7,ALDH3B1,VPS50,KCNJ5,NOL6,PREPL,MIEF2,ATP2A2,PTGS2,ARHGAP45,HRAS,SCRIB,SIRT7,MGRN1,MICALL2,GZMB,RPL23A,ITGB1,HMOX2,NUMA1,SMURF1,CREB3L2,SNX1,C11ORF65,DERL1,GSN,RPLP2,CTSB,RPL3,APLP2,CAV1,UBL5,ACAA1,TNFAIP6,LGALS3,FN1,RAB1…
GO:BP	response to oxygen-containing compound	GO:1901700	1.14152E-06	5.942518108	1774	644	113	18092	C5AR1,EPS8,HPGD,KCNMA1,PTGES,CSF3,ANKRD1,AKT1,PDE4B,TBC1D4,ZEB1,MAPKAPK3,BAIAP2,MAPK14,IL1B,ADNP,CTSH,PDE3B,RAP1B,HDAC6,KCNE1,PXN,TMEM161A,JUP,PPARA,MAP2K4,KMO,CXCL8,FOSB,ATP2A2,PTGS2,SULT1A3,EREG,ESD,HSF1,IL12B,CXCL2,HDAC2,IL1A,IP6K2,STAT6,GCNT1,MN1,RPTOR,ACOD1,GSN,OGG1,OXR1,AKR1B1,CAV1,NR1H3,MET,SPARC,CLEC7A,SOD2,SRSF2,DSG2,CALR,TNF,P2RY1,SGK1,IRAK2,DNM2,CD36,SORT1,P2RY11,ATP6V0B,NR4A2,DENND4C,…
GO:BP	establishment of localization	GO:0051234	1.28618E-06	5.890696612	5398	644	264	18092	CTSA,C5AR1,PHB,DOCK7,AIMP1,NDUFS7,AGTPBP1,ITSN2,MCTP2,IL4R,PSMA4,MICAL1,KCNMA1,APOC2,PTGES,TPCN1,CAPN1,ANKRD1,AKT1,ELMO2,PDE4B,SLC26A11,TBC1D4,FGFR1,LOXL3,CD300LF,CD33,ARL8A,APOC1,MAPKAPK3,BAIAP2,MAPK14,IL1B,CTSH,NIPA1,DOCK1,RHCG,RAP1B,HDAC6,COX18,AP1G2,BCLAF1,PGM2,KCNE1,TTC8,NIPAL4,MFSD1,CPNE1,METTL7A,UTRN,TBC1D1,JUP,PPARA,ATP5MC1,KMO,NUDT7,MRC2,CXCL8,ALDH3B1,VPS50,SLC43A2,KCNJ5,SLC25A10,MSR1,NO…
GO:BP	regulation of catalytic activity	GO:0050790	1.60737E-06	5.79388534	2428	644	142	18092	CTSA,C5AR1,PHB,DOCK7,MCM2,ANP32E,MICAL1,APOC2,CAPN1,MAP4K3,AKT1,CCL20,HMGN1,TBC1D4,FGFR1,CD33,APOC1,MTRR,MAPKAPK3,MAPK14,IL1B,ADNP,CTSH,DOCK1,HDAC6,NLRP2,TTC8,NAIP,DGKZ,OCRL,TBC1D1,MAP2K4,MBP,MOB1B,DNAJB6,PTGS2,RFC4,ARHGAP22,EREG,HSF1,IL12B,MADD,ARHGAP45,ARHGAP17,HRAS,SCRIB,IL23A,VRK3,IL1A,RALGDS,PRR5,ITGB1,TLR3,PLCB2,ARHGAP11B,DUSP18,C6ORF89,GPRC5A,HACD3,RPTOR,GSN,P2RY13,CTSB,CCL3L3,APLP2,CAV1,N…
GO:BP	cellular localization	GO:0051641	1.88009E-06	5.725820234	3562	644	190	18092	CTSA,C5AR1,DOCK7,MGAT3,AGTPBP1,ITSN2,MCTP2,IL4R,MICAL1,TPCN1,CAPN1,AKT1,TBC1D4,CD33,ARL8A,EPB41L2,MAPK14,IL1B,CTSH,RAP1B,HDAC6,COX18,AP1G2,PGM2,KCNE1,TTC8,CPNE1,METTL7A,TBC1D1,JUP,ATP5MC1,KMO,NUDT7,BANP,ALDH3B1,VPS50,KCNJ5,DNAJB6,NOL6,PREPL,MIEF2,ATP2A2,PTGS2,ARHGAP45,HRAS,SCRIB,SIRT7,MGRN1,TSPAN32,MICALL2,GZMB,RPL23A,ITGB1,HMOX2,NUMA1,SMURF1,CREB3L2,SNX1,C11ORF65,DERL1,GSN,RPLP2,CTSB,RPL3,GPAA1,…
GO:BP	vesicle-mediated transport	GO:0016192	2.35813E-06	5.627433131	2193	644	131	18092	CTSA,C5AR1,ITSN2,IL4R,MICAL1,APOC2,CAPN1,ELMO2,TBC1D4,LOXL3,CD300LF,CD33,ARL8A,APOC1,MAPKAPK3,BAIAP2,MAPK14,IL1B,CTSH,DOCK1,RAP1B,AP1G2,PGM2,CPNE1,METTL7A,JUP,MRC2,CXCL8,ALDH3B1,VPS50,MSR1,PREPL,ATP2A2,ARHGAP45,ARHGAP17,HRAS,SCRIB,MGRN1,MICALL2,ITGB1,HMOX2,NUMA1,CREB3L2,SNX1,GSN,CTSB,APLP2,CAV1,NR1H3,ARPC4,ACAA1,TNFAIP6,LGALS3,FN1,MET,RAB1A,SPARC,MNDA,PCYOX1L,STAB1,CTSZ,CLEC7A,DOC2B,CR1,TLN2,PDCD…
GO:BP	cellular lipid metabolic process	GO:0044255	3.55441E-06	5.449232482	1078	644	78	18092	CTSA,NCEH1,HPGD,ITGB8,APOC2,PTGES,AKT1,ELOVL7,APOC1,AOAH,MAPK14,IL1B,CRYL1,TBCE,DGKZ,OCRL,CPNE1,PPARA,GPAT2,NUDT7,ALDH3B1,PTGS2,ACSM5,ABHD6,IP6K2,PLCB2,HACD3,PLAAT3,AKR1B1,GPAA1,CAV1,NR1H3,ETNK2,ACAA1,TNF,CD36,PIP5K1B,GK,PGAP1,NPC2,EFR3B,LPCAT2,IDH1,PLA2G4A,ALDH1A1,TBXAS1,LTA4H,ABHD2,QKI,MGST2,SRD5A3,FAR1,SUMF1,PHYH,ACOT1,CDS1,CAT,CLN8,PTPMT1,PLA2G7,ALG14,PLCG2,HEXB,FIG4,PDK2,DECR1,PIP4P2,MLYCD,P…
GO:BP	regulation of molecular function	GO:0065009	6.65538E-06	5.176827316	2969	644	163	18092	CTSA,C5AR1,PHB,DOCK7,MCM2,ANP32E,MICAL1,APOC2,IFIT2,CSF3,CAPN1,MAP4K3,AKT1,CCL20,PDE4B,HMGN1,TBC1D4,FGFR1,CD33,APOC1,MTRR,MAPKAPK3,MAPK14,IL1B,ADNP,CTSH,DOCK1,HDAC6,NLRP2,KCNE1,TTC8,NAIP,DGKZ,OCRL,CPNE1,UTRN,TBC1D1,JUP,PPARA,MAP2K4,MBP,MOB1B,DNAJB6,ATP2A2,PTGS2,RFC4,ARHGAP22,EREG,HSF1,IL12B,MADD,ARHGAP45,ARHGAP17,HRAS,SCRIB,IL23A,VRK3,HDAC2,WFS1,PRR5,ITGB1,TLR3,RFNG,PLCB2,ARHGAP11B,DUSP18,C6ORF89…
GO:BP	positive regulation of catalytic activity	GO:0043085	6.78839E-06	5.168233051	1485	644	97	18092	CTSA,C5AR1,PHB,DOCK7,APOC2,MAP4K3,AKT1,CCL20,HMGN1,TBC1D4,FGFR1,CD33,APOC1,MAPKAPK3,MAPK14,IL1B,ADNP,CTSH,DOCK1,NLRP2,DGKZ,OCRL,TBC1D1,MAP2K4,MBP,MOB1B,DNAJB6,RFC4,ARHGAP22,EREG,HSF1,IL12B,MADD,ARHGAP45,ARHGAP17,HRAS,SCRIB,IL23A,VRK3,PRR5,ITGB1,TLR3,PLCB2,ARHGAP11B,C6ORF89,GPRC5A,HACD3,RPTOR,GSN,CCL3L3,CAV1,NR1H3,TNFSF15,FN1,MET,PLEKHG4,RIC8A,RAB1A,FAM13A,CLEC7A,CR1,MAP4K5,FCGR1A,SRGAP2,TNF,IRAK2…
GO:BP	response to organic substance	GO:0010033	8.75956E-06	5.057517833	3459	644	183	18092	C5AR1,PHB,EPS8,HPGD,MCM2,IL4R,PSMA4,ITGB8,KCNMA1,IFIT2,PTGES,CSF3,MAP4K3,ANKRD1,AKT1,CCL20,PDE4B,TBC1D4,FGFR1,ZEB1,CD300LF,MAPKAPK3,BAIAP2,MAPK14,IL1B,ADNP,CTSH,PDE3B,EVL,RAP1B,HDAC6,BCLAF1,TCF7,KCNE1,PXN,CPNE1,TMEM161A,JUP,PPARA,MAP2K4,KMO,CXCL8,ISG20,MSR1,DCSTAMP,FOSB,ATP2A2,PTGS2,SULT1A3,EREG,ESD,HSF1,IL12B,MADD,CXCL2,IL23A,HDAC2,IL1A,WFS1,IP6K2,STAT6,ITGB1,NUMA1,TLR3,GCNT1,MN1,SMURF1,CREB3L2,…
GO:BP	regulation of immune system process	GO:0002682	1.01909E-05	4.991785341	1625	644	103	18092	C5AR1,PHB,MR1,IL4R,PSMA4,SPN,CSF3,AKT1,ELMO2,CCL20,PDE4B,ZEB1,LOXL3,CD300LF,CD33,NFKBIZ,BAIAP2,MAPK14,IL1B,CTSH,DOCK1,TCF7,THEMIS,DGKZ,WDR61,MAP2K4,CXCL8,DCSTAMP,EREG,IL12B,HRAS,SCRIB,IL23A,TSPAN32,IL1A,SLC46A2,STAT6,CD1A,ITGB1,TLR3,ACOD1,CD200R1,CAV1,NR1H3,ARPC4,RSAD2,LGALS3,MNDA,CLEC7A,CR1,CALR,FCGR1A,TNF,GPNMB,MYO1G,CEBPA,CD36,FGL2,TNFSF9,CLCF1,CCR7,PYCARD,HLA-DOA,NFKBIA,LPXN,PLA2G4A,SIGLEC7,H…
GO:BP	regulation of localization	GO:0032879	1.33795E-05	4.873561053	2903	644	159	18092	C5AR1,DOCK7,AIMP1,MGAT3,MCTP2,IL4R,EMC10,MICAL1,SPN,KCNMA1,APOC2,PTGES,TPCN1,CAPN1,ANKRD1,AKT1,CCL20,PDE4B,TBC1D4,FGFR1,CD300LF,CD33,APOC1,EPB41L2,MAPK14,IL1B,CTSH,DOCK1,EVL,RAP1B,HDAC6,KCNE1,TTC8,UTRN,TBC1D1,JUP,PPARA,KMO,CXCL8,SLC43A2,KCNJ5,DNAJB6,MSR1,PREPL,MIEF2,ATP2A2,PTGS2,EREG,IL12B,HRAS,SCRIB,SIRT7,IL23A,FRMD4A,IL1A,WFS1,MICALL2,ABHD6,GZMB,SLC35F6,ITGB1,NUMA1,TMEM37,KEL,C11ORF65,GSN,CD200…
GO:BP	positive regulation of molecular function	GO:0044093	2.0861E-05	4.680664166	1844	644	112	18092	CTSA,C5AR1,PHB,DOCK7,APOC2,CSF3,MAP4K3,AKT1,CCL20,HMGN1,TBC1D4,FGFR1,CD33,APOC1,MAPKAPK3,MAPK14,IL1B,ADNP,CTSH,DOCK1,NLRP2,DGKZ,OCRL,TBC1D1,JUP,MAP2K4,MBP,MOB1B,DNAJB6,RFC4,ARHGAP22,EREG,HSF1,IL12B,MADD,ARHGAP45,ARHGAP17,HRAS,SCRIB,IL23A,VRK3,PRR5,ITGB1,TLR3,RFNG,PLCB2,ARHGAP11B,C6ORF89,DERL1,GPRC5A,HACD3,RPTOR,GSN,CCL3L3,CAV1,NR1H3,TNFSF15,FN1,MET,PLEKHG4,RIC8A,RAB1A,FAM13A,CLEC7A,CR1,MAP4K5,FCG…
GO:BP	response to biotic stimulus	GO:0009607	3.8555E-05	4.413919225	1645	644	102	18092	C5AR1,PHB,HPGD,MR1,AIMP1,IL4R,PSMA4,ITGB8,SPN,IFIT2,PTGES,CSF3,ANKRD1,AKT1,CCL20,PDE4B,MAPKAPK3,BAIAP2,MAPK14,IL1B,EVL,NLRP2,NAIP,KMO,CXCL8,ISG20,ATP2A2,PTGS2,EREG,HSF1,IL12B,HRAS,SCRIB,CXCL2,IL23A,TSPAN32,HDAC2,IL1A,WFS1,IP6K2,GZMB,TLR3,ACOD1,PLAAT3,GSN,CCL3L3,CAV1,NR1H3,RSAD2,LGALS3,RAB1A,SPARC,MNDA,STAB1,CLEC7A,SOD2,CR1,FCGR1A,TNF,IFI44L,ARID5A,IRAK2,ZYX,CD36,FGL2,CDC42EP2,NPC2,CMPK2,CCR7,PYCA…
GO:BP	cellular response to chemical stimulus	GO:0070887	4.77468E-05	4.32105569	3438	644	179	18092	C5AR1,NCEH1,PHB,EPS8,HPGD,MGAT3,MCM2,IL4R,PSMA4,ITGB8,IFIT2,PTGES,CSF3,ANKRD1,AKT1,ELMO2,TXNRD1,CCL20,PDE4B,TBC1D4,FGFR1,ZEB1,CD300LF,BAIAP2,MAPK14,IL1B,CTSH,PDE3B,EVL,RAP1B,HDAC6,BCLAF1,TCF7,KCNE1,PXN,CPNE1,TMEM161A,JUP,PPARA,MAP2K4,KMO,CXCL8,ALDH3B1,ISG20,MSR1,DCSTAMP,FOSB,ATP2A2,PTGS2,SULT1A3,EREG,ESD,HSF1,IL12B,MADD,CXCL2,IL23A,HDAC2,IL1A,WFS1,IP6K2,STAT6,ITGB1,NUMA1,TLR3,MN1,SMURF1,CREB3L2,D…
GO:BP	catabolic process	GO:0009056	5.10118E-05	4.292329201	2746	644	150	18092	CTSA,FBXL5,NCEH1,UBE2E1,PHB,HPGD,TMEM41B,MGAT3,AGTPBP1,SUPT5H,PSMA4,CELF1,APOC2,TPCN1,CAPN1,NT5E,AKT1,PDE4B,APOC1,AOAH,MTRR,MAPK14,IL1B,CTSH,PDE3B,CRYL1,HDAC6,BCLAF1,PGM2,SECISBP2,ENO2,ZHX2,OCRL,ERI2,PPARA,WDR61,KMO,NUDT7,MRC2,BANP,ALDH3B1,ISG20,PAN2,SULT1A3,ESD,HSF1,EXOSC7,USP40,WFS1,ABHD6,GZMB,NT5M,RPL23A,ITGB1,HMOX2,PLCB2,SMURF1,SNX1,DERL1,RPTOR,PLAAT3,OGG1,RPLP2,CTSB,RPL3,CAV1,ACAA1,PFKFB3,UB…
GO:BP	positive regulation of immune system process	GO:0002684	6.53183E-05	4.184964991	1070	644	74	18092	C5AR1,PHB,MR1,IL4R,PSMA4,SPN,AKT1,ELMO2,CCL20,PDE4B,NFKBIZ,BAIAP2,MAPK14,IL1B,DOCK1,THEMIS,DGKZ,CXCL8,DCSTAMP,EREG,IL12B,HRAS,IL23A,IL1A,STAT6,CD1A,ACOD1,CAV1,ARPC4,RSAD2,LGALS3,MNDA,CLEC7A,CR1,CALR,FCGR1A,TNF,MYO1G,CEBPA,CD36,TNFSF9,CLCF1,CCR7,PYCARD,LPXN,PLA2G4A,C5,STING1,HLA-DMB,RELA,CD84,SH2B2,MAP3K8,LAPTM5,FZD5,CD99L2,CA2,VSIR,BTK,TNFRSF4,A2M,PLA2G7,PLCG2,RBCK1,HLA-DPA1,SPG21,MOSPD2,HAVCR2,D…
GO:BP	response to lipopolysaccharide	GO:0032496	9.55495E-05	4.019771442	351	644	35	18092	C5AR1,HPGD,PTGES,CSF3,ANKRD1,AKT1,PDE4B,MAPKAPK3,MAPK14,IL1B,KMO,CXCL8,ATP2A2,PTGS2,HSF1,IL12B,CXCL2,HDAC2,IL1A,ACOD1,NR1H3,SPARC,SOD2,TNF,IRAK2,CD36,CMPK2,CCR7,PYCARD,NFKBIA,LY96,RELA,MGST2,PLCG2,HAVCR2
GO:BP	response to other organism	GO:0051707	9.84202E-05	4.006915591	1610	644	99	18092	C5AR1,PHB,HPGD,MR1,AIMP1,IL4R,PSMA4,ITGB8,SPN,IFIT2,PTGES,CSF3,ANKRD1,AKT1,CCL20,PDE4B,MAPKAPK3,BAIAP2,MAPK14,IL1B,EVL,NLRP2,NAIP,KMO,CXCL8,ISG20,ATP2A2,PTGS2,EREG,HSF1,IL12B,HRAS,SCRIB,CXCL2,IL23A,TSPAN32,HDAC2,IL1A,IP6K2,GZMB,TLR3,ACOD1,PLAAT3,GSN,CCL3L3,CAV1,NR1H3,RSAD2,LGALS3,RAB1A,SPARC,MNDA,STAB1,CLEC7A,SOD2,CR1,FCGR1A,TNF,IFI44L,ARID5A,IRAK2,ZYX,CD36,FGL2,CDC42EP2,NPC2,CMPK2,CCR7,PYCARD,CF…
GO:BP	response to external biotic stimulus	GO:0043207	0.000104614	3.980412266	1612	644	99	18092	C5AR1,PHB,HPGD,MR1,AIMP1,IL4R,PSMA4,ITGB8,SPN,IFIT2,PTGES,CSF3,ANKRD1,AKT1,CCL20,PDE4B,MAPKAPK3,BAIAP2,MAPK14,IL1B,EVL,NLRP2,NAIP,KMO,CXCL8,ISG20,ATP2A2,PTGS2,EREG,HSF1,IL12B,HRAS,SCRIB,CXCL2,IL23A,TSPAN32,HDAC2,IL1A,IP6K2,GZMB,TLR3,ACOD1,PLAAT3,GSN,CCL3L3,CAV1,NR1H3,RSAD2,LGALS3,RAB1A,SPARC,MNDA,STAB1,CLEC7A,SOD2,CR1,FCGR1A,TNF,IFI44L,ARID5A,IRAK2,ZYX,CD36,FGL2,CDC42EP2,NPC2,CMPK2,CCR7,PYCARD,CF…
GO:BP	cellular response to cytokine stimulus	GO:0071345	0.000120799	3.917936376	1148	644	77	18092	PHB,EPS8,MCM2,IL4R,PSMA4,IFIT2,CSF3,ANKRD1,AKT1,CCL20,ZEB1,CD300LF,MAPK14,IL1B,EVL,RAP1B,BCLAF1,TCF7,CPNE1,KMO,CXCL8,ISG20,DCSTAMP,PTGS2,EREG,IL12B,MADD,CXCL2,IL23A,IL1A,IP6K2,STAT6,ITGB1,TLR3,ACOD1,GSN,RPL3,CCL3L3,CAV1,NR1H3,TNFSF15,RSAD2,FN1,MNDA,SOD2,FCGR1A,TNF,IRAK2,CEBPA,ZYX,CD36,CDC42EP2,TNFSF9,CCND1,CLCF1,CCR7,PYCARD,NFKBIA,STING1,CXCR4,RELA,SH2B2,IL17RA,MAP3K8,LAPTM5,ITGAX,BTK,TNFRSF4,NUM…
GO:BP	regulation of interferon-gamma production	GO:0032649	0.000122488	3.911904955	109	644	18	18092	PDE4B,IL1B,IL12B,HRAS,SCRIB,IL23A,TLR3,CLEC7A,CR1,TNF,CCR7,PYCARD,LAPTM5,FZD5,VSIR,HLA-DPA1,HAVCR2,HLA-DPB1
GO:BP	small molecule metabolic process	GO:0044281	0.000127101	3.895850585	1929	644	113	18092	NCEH1,HPGD,AIMP1,PSMA4,APOC2,PTGES,NT5E,AKT1,TXNRD1,PDE4B,ELOVL7,FGFR1,APOC1,AOAH,MTRR,MAPK14,IL1B,CRYL1,PGM2,ENO2,OCRL,PPARA,ATP5MC1,GPAT2,KMO,NUDT7,ALDH3B1,SLC25A10,PTGS2,GUCY1A1,SULT1A3,ACSM5,DYRK2,ESD,GATM,SIRT7,IP6K2,NT5M,PLCB2,HACD3,PLAAT3,OGG1,AKR1B1,CAV1,NR1H3,ACAA1,PFKFB3,ATP5F1E,TNF,P2RY1,CEBPA,CD36,GK,NPC2,RENBP,ME1,CMPK2,LPCAT2,ATP5MC3,DDO,OSBPL1A,MAN2B1,IDH1,PLA2G4A,ALDH1A1,GLUL,DPYD…
GO:BP	inflammatory response	GO:0006954	0.00012934	3.888267918	808	644	60	18092	C5AR1,AIMP1,IL4R,SPN,CELF1,PTGES,NT5E,AKT1,CCL20,LOXL3,NFKBIZ,AOAH,MAPK14,IL1B,NLRP2,NAIP,PPARA,CXCL8,PTGS2,IL12B,CXCL2,IL23A,IL1A,ITGB1,TLR3,ACOD1,OGG1,CCL3L3,CD200R1,NR1H3,TNFAIP6,FN1,STAB1,CLEC7A,TNF,IRAK2,CEBPA,ZYX,CD36,SUCNR1,PRCP,CCR7,PYCARD,NFKBIA,C5,STING1,LY96,CXCR4,RELA,MGST2,IL17RA,NRROS,BTK,TNFRSF4,PLA2G7,PIK3AP1,HAVCR2,ABCD1,TNFRSF1A,TNFAIP8L2
GO:BP	regulation of T cell activation	GO:0050863	0.00012966	3.887195316	339	644	34	18092	IL4R,SPN,AKT1,ZEB1,LOXL3,NFKBIZ,IL1B,TCF7,IL12B,SCRIB,IL23A,IL1A,SLC46A2,CAV1,LGALS3,CR1,GPNMB,FGL2,TNFSF9,CCR7,PYCARD,HLA-DOA,HLA-DMB,MAP3K8,LAPTM5,VSIR,HLA-DPA1,HAVCR2,DUSP3,EFNB1,HLA-DPB1,TNFAIP8L2,CD74,CD4
GO:BP	interferon-gamma production	GO:0032609	0.000139162	3.856478891	122	644	19	18092	SPN,PDE4B,IL1B,IL12B,HRAS,SCRIB,IL23A,TLR3,CLEC7A,CR1,TNF,CCR7,PYCARD,LAPTM5,FZD5,VSIR,HLA-DPA1,HAVCR2,HLA-DPB1
GO:BP	regulation of cell adhesion	GO:0030155	0.000141403	3.849540418	752	644	57	18092	IL4R,SPN,AKT1,LOXL3,NFKBIZ,MAPK14,IL1B,PDE3B,DOCK1,UTRN,JUP,PPARA,CXCL8,MBP,IL12B,SCRIB,IL23A,IL1A,LMO7,GSN,CAV1,LGALS3,FN1,CR1,PTPRO,CALR,NF2,TNF,TGFBI,GPNMB,DNM2,CD36,FGL2,NRP1,TNFSF9,CCR7,PYCARD,MACF1,LPXN,CXCR4,HLA-DMB,RELA,PLXND1,MAP3K8,LAPTM5,VSIR,HLA-DPA1,VCL,HAVCR2,DUSP3,EFNB1,HLA-DPB1,STK4,TNFAIP8L2,CD74,CD4,UBASH3B
GO:BP	positive regulation of interferon-gamma production	GO:0032729	0.000144776	3.839304841	66	644	14	18092	PDE4B,IL1B,IL12B,HRAS,SCRIB,IL23A,TLR3,CLEC7A,TNF,PYCARD,FZD5,HLA-DPA1,HAVCR2,HLA-DPB1
GO:BP	response to molecule of bacterial origin	GO:0002237	0.000150409	3.822725023	374	644	36	18092	C5AR1,HPGD,PTGES,CSF3,ANKRD1,AKT1,PDE4B,MAPKAPK3,MAPK14,IL1B,KMO,CXCL8,ATP2A2,PTGS2,HSF1,IL12B,CXCL2,HDAC2,IL1A,ACOD1,NR1H3,SPARC,SOD2,TNF,IRAK2,CD36,CMPK2,CCR7,PYCARD,NFKBIA,LY96,RELA,MGST2,FZD5,PLCG2,HAVCR2
GO:BP	T cell activation	GO:0042110	0.000156809	3.804627854	495	644	43	18092	MR1,IL4R,SPN,AKT1,ZEB1,LOXL3,NFKBIZ,IL1B,TCF7,THEMIS,IL12B,SCRIB,IL23A,IL1A,SLC46A2,STAT6,GSN,CAV1,RSAD2,LGALS3,CLEC7A,CR1,GPNMB,PKNOX1,FGL2,TNFSF9,CCR7,PYCARD,HLA-DOA,HLA-DMB,MAP3K8,LAPTM5,FZD5,VSIR,TNFRSF4,HLA-DPA1,HAVCR2,DUSP3,EFNB1,HLA-DPB1,TNFAIP8L2,CD74,CD4
GO:BP	leukocyte cell-cell adhesion	GO:0007159	0.000172067	3.764301984	376	644	36	18092	IL4R,SPN,NT5E,AKT1,LOXL3,NFKBIZ,IL1B,PPARA,IL12B,SCRIB,IL23A,IL1A,ITGB1,GCNT1,CAV1,LGALS3,CR1,TNF,GPNMB,FGL2,TNFSF9,CCR7,PYCARD,HLA-DMB,RELA,MAP3K8,LAPTM5,VSIR,HLA-DPA1,HAVCR2,DUSP3,EFNB1,HLA-DPB1,TNFAIP8L2,CD74,CD4
GO:BP	lipid metabolic process	GO:0006629	0.000175119	3.756666668	1455	644	91	18092	CTSA,NCEH1,HPGD,ITGB8,APOC2,PTGES,ANKRD1,AKT1,TXNRD1,ELOVL7,CHD9,FGFR1,APOC1,AOAH,MAPK14,IL1B,PDE3B,CRYL1,TBCE,DGKZ,OCRL,CPNE1,PPARA,GPAT2,NUDT7,ALDH3B1,PTGS2,SULT1A3,ACSM5,ABHD6,IP6K2,PLCB2,HACD3,PLAAT3,AKR1B1,GPAA1,CAV1,NR1H3,ETNK2,ACAA1,DHRS11,NAA40,TNF,CEBPA,CD36,PIP5K1B,GK,PGAP1,NPC2,EFR3B,ME1,LPCAT2,CCR7,OSBPL1A,IDH1,PLA2G4A,ALDH1A1,TBXAS1,LTA4H,ABHD2,QKI,MGST2,SRD5A3,FAR1,SUMF1,PHYH,ACOT1,…
GO:BP	response to cytokine	GO:0034097	0.000175308	3.756197816	1242	644	81	18092	PHB,EPS8,MCM2,IL4R,PSMA4,IFIT2,PTGES,CSF3,MAP4K3,ANKRD1,AKT1,CCL20,ZEB1,CD300LF,MAPKAPK3,MAPK14,IL1B,EVL,RAP1B,BCLAF1,TCF7,CPNE1,KMO,CXCL8,ISG20,DCSTAMP,PTGS2,EREG,IL12B,MADD,CXCL2,IL23A,IL1A,IP6K2,STAT6,ITGB1,TLR3,ACOD1,GSN,RPL3,CCL3L3,CAV1,NR1H3,TNFSF15,RSAD2,FN1,SPARC,MNDA,SOD2,FCGR1A,TNF,IRAK2,CEBPA,ZYX,CD36,CDC42EP2,TNFSF9,CCND1,CLCF1,CCR7,PYCARD,NFKBIA,STING1,CXCR4,RELA,SH2B2,IL17RA,MAP3K8,…
GO:BP	cellular response to biotic stimulus	GO:0071216	0.000196195	3.70731244	250	644	28	18092	CSF3,ANKRD1,AKT1,PDE4B,MAPK14,IL1B,KMO,CXCL8,HSF1,IL12B,CXCL2,IL1A,WFS1,ACOD1,NR1H3,CLEC7A,TNF,IRAK2,CD36,CMPK2,PYCARD,NFKBIA,LY96,RELA,TIGAR,FZD5,BTK,HAVCR2
GO:BP	organic substance catabolic process	GO:1901575	0.000231252	3.635913755	2271	644	127	18092	CTSA,FBXL5,NCEH1,UBE2E1,PHB,HPGD,MGAT3,AGTPBP1,PSMA4,CELF1,APOC2,CAPN1,NT5E,AKT1,PDE4B,APOC1,AOAH,MTRR,MAPK14,IL1B,CTSH,PDE3B,CRYL1,HDAC6,BCLAF1,PGM2,SECISBP2,ENO2,ZHX2,OCRL,ERI2,PPARA,WDR61,KMO,NUDT7,BANP,ALDH3B1,ISG20,PAN2,SULT1A3,ESD,HSF1,EXOSC7,USP40,WFS1,ABHD6,GZMB,NT5M,RPL23A,HMOX2,PLCB2,SMURF1,SNX1,DERL1,PLAAT3,OGG1,RPLP2,CTSB,RPL3,CAV1,ACAA1,PFKFB3,UBE2L6,PCYOX1L,CTSZ,PDCD6IP,PTPN3,TNF,CE…
GO:BP	phosphorylation	GO:0016310	0.00023792	3.623568707	2157	644	122	18092	C5AR1,PHB,DOCK7,NDUFS7,MICAL1,SPN,CSF3,MAP4K3,AKT1,FGFR1,MAPKAPK3,MAPK14,IL1B,NSD1,ADNP,HDAC6,ENO2,MKNK1,DGKZ,MAST4,PPARA,ATP5MC1,MAP2K4,MOB1B,PTGS2,DYRK2,EREG,HSF1,IL12B,MADD,HRAS,IL23A,VRK3,HDAC2,IP6K2,CTDSPL,PRR5,TLR3,RAD17,DUSP18,BTBD10,GPRC5A,HACD3,RPTOR,CAV1,NEK6,TNFSF15,ETNK2,PFKFB3,FN1,MET,ATP5F1E,GTF2H1,PTPRO,MAP4K5,NF2,FCGR1A,TNF,P2RY1,SGK1,IRAK2,GPNMB,CEBPA,CD36,NHLRC1,PIP5K1B,INCENP,G…
GO:BP	cell death	GO:0008219	0.000259777	3.58539852	2322	644	129	18092	C5AR1,PHB,HPGD,PUF60,AIMP1,MCM2,ANP32E,MICAL1,SPN,KCNMA1,CELF1,IFIT2,CSF3,CAPN1,ANKRD1,AKT1,ELMO2,RELT,FGFR1,MAPK14,RMDN3,IL1B,ADNP,CTSH,DOCK1,HDAC6,BCLAF1,NLRP2,NAIP,PTCRA,TMEM161A,JUP,PPARA,MAP2K4,KMO,DNAJB6,ZNF346,PTGS2,SULT1A3,DYRK2,HSF1,IL12B,MADD,ARMC10,HRAS,SCRIB,HDAC2,IL1A,WFS1,SLC46A2,IP6K2,GZMB,SLC35F6,ITGB1,TLR3,BTBD10,GSN,OGG1,OXR1,CTSB,AKR1B1,CD200R1,CAV1,NEK6,TNFSF15,LGALS3,MET,MNDA…
GO:BP	cell adhesion	GO:0007155	0.000299885	3.523044914	1494	644	92	18092	IL4R,ITGB8,SPN,NT5E,AKT1,ELMO2,LOXL3,CD33,NFKBIZ,BAIAP2,MAPK14,IL1B,PDE3B,DOCK1,PXN,UTRN,JUP,PPARA,CXCL8,MBP,DNAJB6,ATP2A2,IL12B,SCRIB,IL23A,TSPAN32,IL1A,MICALL2,LMO7,ITGB1,GCNT1,GSN,CD200R1,CAV1,TNFAIP6,LGALS3,FN1,RIC8A,RAB1A,STAB1,NTN1,CR1,TLN2,DSG2,PTPRO,CALR,NF2,FLRT2,LRRC4,SRGAP2,TNF,TGFBI,GPNMB,DNM2,MYO1G,ZYX,CD36,FGL2,NRP1,TNFSF9,CCR7,PYCARD,MACF1,LPXN,SIGLEC7,ITGA11,CXCR4,VSTM2L,ADAM12,HL…
GO:BP	cytokine production	GO:0001816	0.000349152	3.456985691	871	644	62	18092	C5AR1,PHB,MR1,IL4R,ITGB8,SPN,PDE4B,FGFR1,CD33,MAPK14,IL1B,NLRP2,PPARA,MBP,PTGS2,EREG,HSF1,IL12B,HRAS,SCRIB,IL23A,HDAC2,IL1A,STAT6,TLR3,ACOD1,CD200R1,RSAD2,UBE2L6,FN1,RAB1A,MNDA,CLEC7A,CR1,TNF,GPNMB,CD36,SUCNR1,CCR7,PYCARD,HERC5,C5,STING1,LY96,RELA,ARRB1,CD84,IL17RA,LAPTM5,NRROS,FZD5,VSIR,BTK,PLCG2,HLA-DPA1,ATP6AP2,HAVCR2,HSPB1,HLA-DPB1,ABCD1,CD74,CD4
GO:BP	biological adhesion	GO:0022610	0.000370866	3.430783561	1501	644	92	18092	IL4R,ITGB8,SPN,NT5E,AKT1,ELMO2,LOXL3,CD33,NFKBIZ,BAIAP2,MAPK14,IL1B,PDE3B,DOCK1,PXN,UTRN,JUP,PPARA,CXCL8,MBP,DNAJB6,ATP2A2,IL12B,SCRIB,IL23A,TSPAN32,IL1A,MICALL2,LMO7,ITGB1,GCNT1,GSN,CD200R1,CAV1,TNFAIP6,LGALS3,FN1,RIC8A,RAB1A,STAB1,NTN1,CR1,TLN2,DSG2,PTPRO,CALR,NF2,FLRT2,LRRC4,SRGAP2,TNF,TGFBI,GPNMB,DNM2,MYO1G,ZYX,CD36,FGL2,NRP1,TNFSF9,CCR7,PYCARD,MACF1,LPXN,SIGLEC7,ITGA11,CXCR4,VSTM2L,ADAM12,HL…
GO:BP	positive regulation of cytokine production	GO:0001819	0.000406617	3.390814029	441	644	39	18092	C5AR1,IL4R,SPN,PDE4B,MAPK14,IL1B,NLRP2,MBP,PTGS2,EREG,IL12B,HRAS,SCRIB,IL23A,HDAC2,IL1A,STAT6,TLR3,RSAD2,MNDA,CLEC7A,TNF,CD36,CCR7,PYCARD,C5,STING1,LY96,RELA,IL17RA,FZD5,PLCG2,HLA-DPA1,ATP6AP2,HAVCR2,HSPB1,HLA-DPB1,CD74,CD4
GO:BP	regulation of leukocyte cell-cell adhesion	GO:1903037	0.000410268	3.386932355	339	644	33	18092	IL4R,SPN,AKT1,LOXL3,NFKBIZ,IL1B,PPARA,IL12B,SCRIB,IL23A,IL1A,CAV1,LGALS3,CR1,TNF,GPNMB,FGL2,TNFSF9,CCR7,PYCARD,HLA-DMB,RELA,MAP3K8,LAPTM5,VSIR,HLA-DPA1,HAVCR2,DUSP3,EFNB1,HLA-DPB1,TNFAIP8L2,CD74,CD4
GO:BP	biological process involved in interspecies interaction between organisms	GO:0044419	0.000419852	3.37690349	2272	644	126	18092	C5AR1,PHB,HPGD,MR1,AIMP1,ITSN2,SUPT5H,IL4R,PSMA4,ITGB8,SPN,IFIT2,PTGES,CSF3,ANKRD1,AKT1,CCL20,PDE4B,MAPKAPK3,BAIAP2,MAPK14,IL1B,EVL,AP1G2,NLRP2,NAIP,PPARA,KMO,CXCL8,ISG20,ATP2A2,PTGS2,EREG,HSF1,IL12B,HRAS,SCRIB,CXCL2,IL23A,TSPAN32,HDAC2,IL1A,IP6K2,GZMB,RPL23A,ITGB1,TLR3,DERL1,HACD3,RPTOR,ACOD1,PLAAT3,GSN,RPLP2,CTSB,RPL3,CCL3L3,CD200R1,CAV1,NR1H3,RSAD2,LGALS3,FN1,MET,RAB1A,SPARC,MNDA,STAB1,CLEC7A,…
GO:BP	regulation of immune response	GO:0050776	0.000438109	3.358417999	998	644	68	18092	C5AR1,PHB,MR1,IL4R,PSMA4,SPN,ELMO2,PDE4B,LOXL3,CD300LF,CD33,NFKBIZ,BAIAP2,IL1B,CTSH,DOCK1,THEMIS,DGKZ,MAP2K4,EREG,IL12B,HRAS,IL23A,STAT6,CD1A,ITGB1,ACOD1,CD200R1,NR1H3,ARPC4,RSAD2,LGALS3,MNDA,CR1,FCGR1A,TNF,MYO1G,FGL2,CLCF1,CCR7,PYCARD,LPXN,PLA2G4A,SIGLEC7,C5,STING1,HLA-DMB,RELA,CD84,SH2B2,HCST,LAPTM5,DNASE2,FZD5,VSIR,BTK,A2M,PLCG2,RBCK1,HLA-DPA1,SPG21,HAVCR2,SAMHD1,DUSP3,HLA-DPB1,HLA-DRA,CD74,CD4
GO:BP	organophosphate metabolic process	GO:0019637	0.000453812	3.343123788	1040	644	70	18092	APOC2,NT5E,PDE4B,ELOVL7,APOC1,CRYL1,PGM2,ENO2,DGKZ,OCRL,CPNE1,PPARA,ATP5MC1,GPAT2,KMO,NUDT7,PTGS2,GUCY1A1,SULT1A3,ACSM5,ABHD6,IP6K2,NT5M,PLCB2,PLAAT3,OGG1,GPAA1,NR1H3,ETNK2,PFKFB3,ATP5F1E,P2RY1,PIP5K1B,GK,PGAP1,EFR3B,ME1,CMPK2,LPCAT2,ATP5MC3,IDH1,PLA2G4A,ALDH1A1,HK3,MT-ATP8,PDXK,TIGAR,SRD5A3,FAR1,PFKFB2,ACOT1,CDS1,CLN8,LHPP,PTPMT1,PLA2G7,PLCG2,HEXB,FIG4,SAMHD1,PDK2,TPST2,PIP4P2,MLYCD,ABCD1,PI4KA,…
GO:BP	regulation of response to stimulus	GO:0048583	0.000472865	3.32526239	4324	644	210	18092	C5AR1,PHB,EPS8,MR1,IL4R,EMC10,PSMA4,SPN,CELF1,PTGES,CXXC5,CSF3,CAPN1,MAP4K3,ANKRD1,NT5E,AKT1,ELMO2,CCL20,PDE4B,FGFR1,ZEB1,LOXL3,CD300LF,CD33,NFKBIZ,AOAH,MAPKAPK3,BAIAP2,MAPK14,IL1B,CTSH,PDE3B,DOCK1,RAP1B,HDAC6,BCLAF1,THEMIS,PXN,DGKZ,OCRL,CPNE1,UTRN,TMEM161A,JUP,PPARA,MAP2K4,CXCL8,BANP,DNAJB6,ATP2A2,PTGS2,GUCY1A1,RFC4,ARHGAP22,DYRK2,EREG,HSF1,IL12B,MADD,ARHGAP45,ARMC10,ARHGAP17,HRAS,SIRT7,IL23A,MG…
GO:BP	cellular catabolic process	GO:0044248	0.000511866	3.290843563	2350	644	129	18092	CTSA,FBXL5,UBE2E1,TMEM41B,MGAT3,AGTPBP1,SUPT5H,PSMA4,CELF1,APOC2,TPCN1,CAPN1,NT5E,AKT1,PDE4B,APOC1,AOAH,MTRR,MAPK14,IL1B,CTSH,CRYL1,HDAC6,BCLAF1,PGM2,SECISBP2,ZHX2,ERI2,PPARA,WDR61,KMO,NUDT7,ALDH3B1,ISG20,PAN2,SULT1A3,ESD,HSF1,EXOSC7,USP40,WFS1,ABHD6,GZMB,NT5M,RPL23A,HMOX2,SMURF1,DERL1,RPTOR,OGG1,RPLP2,CTSB,RPL3,CAV1,ACAA1,PFKFB3,UBE2L6,MET,RAB1A,PCYOX1L,CTSZ,PDCD6IP,PTPN3,TNF,CEBPA,CD36,NHLRC1,G…
GO:BP	positive regulation of hydrolase activity	GO:0051345	0.000525628	3.279321636	782	644	57	18092	C5AR1,PHB,DOCK7,APOC2,AKT1,CCL20,TBC1D4,FGFR1,CD33,MAPK14,CTSH,DOCK1,NLRP2,OCRL,TBC1D1,MBP,DNAJB6,ARHGAP22,HSF1,ARHGAP45,ARHGAP17,HRAS,SCRIB,VRK3,ITGB1,PLCB2,ARHGAP11B,C6ORF89,HACD3,GSN,CCL3L3,CAV1,NR1H3,TNFSF15,FN1,PLEKHG4,RIC8A,FAM13A,CLEC7A,CR1,SRGAP2,TNF,NRP1,CDC42EP2,CHN2,CCR7,PYCARD,CFLAR,ALDH1A1,RGS1,ARHGAP18,TAX1BP3,ARRB1,ARAP1,CTSD,VSIR,DNAJC10
GO:BP	cellular lipid catabolic process	GO:0044242	0.000559655	3.252079617	232	644	26	18092	APOC2,AKT1,APOC1,AOAH,PPARA,NUDT7,ABHD6,ACAA1,IDH1,PLA2G4A,ABHD2,MGST2,SRD5A3,PHYH,PLA2G7,PLCG2,HEXB,DECR1,MLYCD,PCCB,ABCD1,PNPLA6,ECHS1,NAGA,ABHD16A,CRAT
GO:BP	programmed cell death	GO:0012501	0.000617524	3.209345961	2172	644	121	18092	C5AR1,PHB,HPGD,PUF60,AIMP1,MCM2,ANP32E,MICAL1,SPN,KCNMA1,IFIT2,CAPN1,ANKRD1,AKT1,ELMO2,RELT,FGFR1,MAPK14,RMDN3,IL1B,ADNP,CTSH,DOCK1,HDAC6,BCLAF1,NLRP2,NAIP,PTCRA,TMEM161A,JUP,PPARA,MAP2K4,DNAJB6,ZNF346,PTGS2,DYRK2,HSF1,IL12B,MADD,ARMC10,HRAS,SCRIB,HDAC2,IL1A,WFS1,SLC46A2,IP6K2,GZMB,SLC35F6,ITGB1,TLR3,GSN,OGG1,OXR1,CTSB,AKR1B1,CAV1,NEK6,TNFSF15,LGALS3,MET,MNDA,CTSZ,CLEC7A,SOD2,NTN1,DSG2,PDCD6IP,CA…
GO:BP	cellular response to organic substance	GO:0071310	0.000681887	3.166287888	2812	644	148	18092	PHB,EPS8,HPGD,MCM2,IL4R,PSMA4,ITGB8,IFIT2,CSF3,ANKRD1,AKT1,CCL20,PDE4B,TBC1D4,FGFR1,ZEB1,CD300LF,BAIAP2,MAPK14,IL1B,CTSH,PDE3B,EVL,RAP1B,HDAC6,BCLAF1,TCF7,KCNE1,PXN,CPNE1,JUP,PPARA,MAP2K4,KMO,CXCL8,ISG20,MSR1,DCSTAMP,FOSB,PTGS2,SULT1A3,EREG,HSF1,IL12B,MADD,CXCL2,IL23A,HDAC2,IL1A,WFS1,IP6K2,STAT6,ITGB1,NUMA1,TLR3,MN1,SMURF1,CREB3L2,DERL1,RPTOR,ACOD1,GSN,P2RY13,CTSB,RPL3,CCL3L3,AKR1B1,CAV1,NR1H3,TN…
GO:BP	regulation of cellular component movement	GO:0051270	0.000688406	3.162155217	1156	644	75	18092	C5AR1,DOCK7,MGAT3,EMC10,SPN,AKT1,CCL20,PDE4B,FGFR1,MAPK14,IL1B,CTSH,DOCK1,EVL,HDAC6,JUP,CXCL8,ATP2A2,PTGS2,EREG,HRAS,IL23A,ABHD6,ITGB1,CD200R1,CAV1,TNFAIP6,LGALS3,FN1,MET,SPARC,DNAAF1,CLEC7A,SOD2,NTN1,DSG2,PTPRO,CALR,NF2,FLRT2,SRGAP2,TNF,SGK1,GPNMB,SHTN1,NRP1,SLC8A1,PRCP,CCR7,PYCARD,MACF1,VASH1,C5,GLUL,ARHGAP18,CXCR4,ABHD2,PDGFC,ARAP1,PLXND1,ITGAX,STK26,CD99L2,VSIR,PLA2G7,PLCG2,ARPIN,MOSPD2,VCL,H…
GO:BP	regulation of cytokine production	GO:0001817	0.000831127	3.08033237	793	644	57	18092	C5AR1,IL4R,ITGB8,SPN,PDE4B,FGFR1,CD33,MAPK14,IL1B,NLRP2,PPARA,MBP,PTGS2,EREG,HSF1,IL12B,HRAS,SCRIB,IL23A,HDAC2,IL1A,STAT6,TLR3,ACOD1,CD200R1,RSAD2,UBE2L6,FN1,MNDA,CLEC7A,CR1,TNF,GPNMB,CD36,CCR7,PYCARD,HERC5,C5,STING1,LY96,RELA,ARRB1,CD84,IL17RA,LAPTM5,FZD5,VSIR,BTK,PLCG2,HLA-DPA1,ATP6AP2,HAVCR2,HSPB1,HLA-DPB1,ABCD1,CD74,CD4
GO:BP	regulation of multicellular organismal process	GO:0051239	0.000844272	3.073517598	2894	644	151	18092	C5AR1,DOCK7,IL4R,EMC10,ITGB8,SPN,KCNMA1,CELF1,APOC2,PTGES,CSF3,AKT1,PDE4B,FGFR1,ZEB1,LOXL3,CD33,NFKBIZ,APOC1,BAIAP2,MAPK14,IL1B,ADNP,CTSH,PDE3B,DOCK1,EVL,HDAC6,NLRP2,TCF7,KCNE1,UTRN,JUP,PPARA,WDR61,CXCL8,MBP,KCNJ5,DCSTAMP,ATP2A2,PTGS2,GUCY1A1,EREG,HSF1,IL12B,GATM,HRAS,SCRIB,IL23A,HDAC2,IL1A,ABHD6,SLC46A2,STAT6,ITGB1,NUMA1,TLR3,SMURF1,ACOD1,CD200R1,CAV1,NR1H3,RSAD2,LGALS3,UBE2L6,FN1,MET,SPARC,MNDA…
GO:BP	fatty acid metabolic process	GO:0006631	0.00120789	2.917972621	407	644	36	18092	HPGD,APOC2,PTGES,AKT1,ELOVL7,APOC1,AOAH,MAPK14,IL1B,CRYL1,PPARA,GPAT2,NUDT7,PTGS2,ACSM5,HACD3,CAV1,NR1H3,ACAA1,CD36,PLA2G4A,TBXAS1,LTA4H,ABHD2,QKI,PHYH,ACOT1,PDK2,DECR1,MLYCD,PCCB,ABCD1,ECHS1,TNFRSF1A,CD74,CRAT
GO:BP	oxidation-reduction process	GO:0055114	0.001267029	2.897213534	744	644	54	18092	HPGD,NDUFS7,MICAL1,PTGES,TXNRD1,LOXL3,MTRR,CRYL1,CYB561,KMO,ALDH3B1,PTGS2,HMOX2,OXR1,AKR1B1,PCYOX1L,STAB1,SOD2,DHRS11,KCNAB2,MICAL2,TXNRD3,ME1,NDUFS4,DDO,IDH1,ALDH1A1,DPYD,TBXAS1,MGST2,GFOD1,SRD5A3,FAR1,SUMF1,PHYH,ADO,CAT,MT-ND1,MT-ND2,MT-ND4L,MDH1,NDUFB2,HIBADH,PLOD1,DECR1,PCBD1,APEX1,SDHD,UQCR11,MT-ND5,SDHB,UQCRC1,NDUFB7,DNAJC10
GO:BP	apoptotic process	GO:0006915	0.001305643	2.884175552	2018	644	113	18092	C5AR1,PHB,HPGD,PUF60,AIMP1,MCM2,ANP32E,MICAL1,SPN,KCNMA1,IFIT2,ANKRD1,AKT1,ELMO2,RELT,FGFR1,MAPK14,RMDN3,IL1B,ADNP,CTSH,DOCK1,BCLAF1,NLRP2,NAIP,PTCRA,TMEM161A,PPARA,MAP2K4,DNAJB6,ZNF346,PTGS2,DYRK2,HSF1,IL12B,MADD,ARMC10,HRAS,SCRIB,HDAC2,IL1A,WFS1,SLC46A2,IP6K2,GZMB,SLC35F6,ITGB1,TLR3,GSN,OGG1,OXR1,CTSB,AKR1B1,CAV1,NEK6,TNFSF15,LGALS3,MNDA,CTSZ,SOD2,NTN1,PDCD6IP,CALR,NF2,TNF,SGK1,DNM2,TMEM117,SOR…
GO:BP	intracellular signal transduction	GO:0035556	0.001347367	2.870513987	2868	644	149	18092	C5AR1,PHB,EPS8,DOCK7,MCTP2,EMC10,PSMA4,CXXC5,CSF3,MAP4K3,ANKRD1,AKT1,CCL20,FGFR1,MAPKAPK3,MAPK14,IL1B,ASB13,ADNP,CTSH,PDE3B,DOCK1,RAP1B,BCLAF1,MKNK1,DGKZ,MAST4,OCRL,CPNE1,TMEM161A,PPARA,MAP2K4,CXCL8,MBP,BANP,MOB1B,ATP2A2,PTGS2,GUCY1A1,SULT1A3,RFC4,ARHGAP22,DYRK2,EREG,HSF1,IL12B,MADD,ARHGAP45,ARMC10,ARHGAP17,HRAS,IL23A,MGRN1,VRK3,HDAC2,WFS1,SLC46A2,RALGDS,PRR5,ITGB1,TLR3,PLCB2,ARHGAP11B,RAD17,DUSP…
GO:BP	regulation of cell migration	GO:0030334	0.00176008	2.754467676	1016	644	67	18092	C5AR1,DOCK7,MGAT3,EMC10,SPN,AKT1,CCL20,FGFR1,MAPK14,IL1B,CTSH,DOCK1,EVL,HDAC6,JUP,CXCL8,PTGS2,HRAS,IL23A,ABHD6,ITGB1,CD200R1,CAV1,TNFAIP6,LGALS3,FN1,MET,SPARC,CLEC7A,SOD2,NTN1,CALR,NF2,FLRT2,SRGAP2,TNF,SGK1,GPNMB,SHTN1,NRP1,SLC8A1,PRCP,CCR7,PYCARD,MACF1,VASH1,C5,GLUL,CXCR4,ABHD2,PDGFC,PLXND1,ITGAX,STK26,CD99L2,VSIR,PLA2G7,PLCG2,ARPIN,MOSPD2,VCL,HSPB1,SYNJ2BP,DUSP3,APEX1,STK4,CD74
GO:BP	cytokine-mediated signaling pathway	GO:0019221	0.001783534	2.748718643	812	644	57	18092	IL4R,PSMA4,IFIT2,CSF3,AKT1,CCL20,ZEB1,CD300LF,IL1B,RAP1B,CPNE1,CXCL8,ISG20,PTGS2,EREG,IL12B,MADD,CXCL2,IL23A,IL1A,IP6K2,STAT6,ITGB1,CCL3L3,CAV1,NR1H3,TNFSF15,RSAD2,FN1,SOD2,FCGR1A,TNF,IRAK2,CEBPA,CD36,TNFSF9,CCND1,CLCF1,CCR7,PYCARD,NFKBIA,CXCR4,RELA,SH2B2,IL17RA,MAP3K8,ITGAX,TNFRSF4,NUMBL,RBCK1,HLA-DPA1,SAMHD1,HLA-DPB1,HLA-DRA,TNFRSF1A,CD74,CD4
GO:BP	regulation of leukocyte activation	GO:0002694	0.002221368	2.653379493	621	644	47	18092	IL4R,SPN,AKT1,ZEB1,LOXL3,CD300LF,CD33,NFKBIZ,IL1B,TCF7,IL12B,SCRIB,IL23A,TSPAN32,IL1A,SLC46A2,STAT6,CAV1,NR1H3,LGALS3,MNDA,CLEC7A,CR1,GPNMB,CEBPA,FGL2,TNFSF9,CLCF1,CCR7,PYCARD,HLA-DOA,PLA2G4A,HLA-DMB,CD84,MAP3K8,LAPTM5,VSIR,BTK,TNFRSF4,HLA-DPA1,HAVCR2,DUSP3,EFNB1,HLA-DPB1,TNFAIP8L2,CD74,CD4
GO:BP	response to external stimulus	GO:0009605	0.002304113	2.637496287	2991	644	153	18092	C5AR1,PHB,HPGD,MR1,AIMP1,IL4R,PSMA4,ITGB8,SPN,CELF1,IFIT2,PTGES,CSF3,ANKRD1,NT5E,AKT1,ELMO2,CCL20,PDE4B,FGFR1,NFKBIZ,AOAH,MAPKAPK3,BAIAP2,MAPK14,IL1B,ADNP,EVL,NLRP2,TTC8,NAIP,JUP,PPARA,MAP2K4,KMO,CXCL8,ISG20,FOSB,ATP2A2,PTGS2,EREG,HSF1,IL12B,HRAS,SCRIB,CXCL2,IL23A,TSPAN32,HDAC2,IL1A,IP6K2,GZMB,TLR3,MN1,RPTOR,ACOD1,PLAAT3,GSN,OGG1,STRBP,CCL3L3,CABP4,CD200R1,CAV1,NR1H3,RSAD2,TNFAIP6,LGALS3,MET,RAB1…
GO:BP	organophosphate catabolic process	GO:0046434	0.002453049	2.610293789	146	644	19	18092	APOC2,NT5E,PDE4B,APOC1,PGM2,OCRL,NUDT7,ABHD6,NT5M,OGG1,IDH1,PLA2G4A,PLA2G7,PLCG2,SAMHD1,MLYCD,ABCD1,PNPLA6,ABHD16A
GO:BP	lipid catabolic process	GO:0016042	0.002533433	2.596290613	350	644	32	18092	NCEH1,APOC2,AKT1,APOC1,AOAH,IL1B,PDE3B,PPARA,NUDT7,ABHD6,PLCB2,PLAAT3,ACAA1,TNF,IDH1,PLA2G4A,ABHD2,MGST2,SRD5A3,PHYH,PLA2G7,PLCG2,HEXB,DECR1,MLYCD,PCCB,ABCD1,PNPLA6,ECHS1,NAGA,ABHD16A,CRAT
GO:BP	regulation of intracellular signal transduction	GO:1902531	0.002708503	2.567270666	1864	644	105	18092	C5AR1,PHB,EPS8,EMC10,CXXC5,CSF3,MAP4K3,ANKRD1,AKT1,CCL20,FGFR1,MAPKAPK3,MAPK14,IL1B,PDE3B,RAP1B,BCLAF1,OCRL,CPNE1,TMEM161A,PPARA,MAP2K4,BANP,PTGS2,GUCY1A1,RFC4,ARHGAP22,DYRK2,EREG,IL12B,MADD,ARHGAP45,ARMC10,ARHGAP17,HRAS,IL23A,MGRN1,VRK3,HDAC2,WFS1,SLC46A2,PRR5,ITGB1,TLR3,ARHGAP11B,RAD17,DUSP18,HACD3,RPTOR,CCL3L3,FOXM1,CAV1,NEK6,FN1,MET,FAM13A,SOD2,CALR,MAP4K5,NF2,SRGAP2,TNF,P2RY1,IRAK2,GPNMB,DNM…
GO:BP	small molecule catabolic process	GO:0044282	0.002710307	2.566981458	439	644	37	18092	NT5E,AKT1,MTRR,CRYL1,PGM2,ENO2,OCRL,PPARA,KMO,NUDT7,ALDH3B1,SULT1A3,ESD,NT5M,ACAA1,GK,RENBP,DDO,ALDH1A1,GLUL,DPYD,ABHD2,HK3,TIGAR,SRD5A3,PHYH,PFKFB2,ADO,HIBADH,DECR1,MLYCD,PCBD1,PCCB,ABCD1,ECHS1,GALM,CRAT
GO:BP	response to stress	GO:0006950	0.002961062	2.528552483	4199	644	201	18092	C5AR1,PHB,MR1,AIMP1,MGAT3,MCM2,IL4R,EMC10,PSMA4,MICAL1,SPN,KCNMA1,CELF1,IFIT2,PTGES,MAP4K3,ANKRD1,NT5E,AKT1,TXNRD1,CCL20,HMGN1,LOXL3,NFKBIZ,AOAH,MAPK14,IL1B,DOCK1,EVL,HDAC6,BCLAF1,NLRP2,POLD2,PXN,NAIP,DGKZ,TMEM161A,PPARA,MAP2K4,KMO,CXCL8,ALDH3B1,ISG20,DNAJB6,ATP2A2,PTGS2,MORF4L1,SULT1A3,RFC4,DYRK2,EREG,HSF1,IL12B,HRAS,SCRIB,CXCL2,SIRT7,IL23A,TSPAN32,HDAC2,IL1A,WFS1,IP6K2,GZMB,STAT6,ITGB1,HMOX2,TL…
GO:BP	regulation of locomotion	GO:0040012	0.003203444	2.494382924	1118	644	71	18092	C5AR1,DOCK7,MGAT3,EMC10,SPN,AKT1,CCL20,FGFR1,MAPK14,IL1B,CTSH,DOCK1,EVL,HDAC6,JUP,CXCL8,PTGS2,EREG,HRAS,IL23A,ABHD6,ITGB1,CD200R1,CAV1,TNFAIP6,LGALS3,FN1,MET,SPARC,CLEC7A,SOD2,NTN1,PTPRO,CALR,NF2,FLRT2,SRGAP2,TNF,SGK1,GPNMB,SUCNR1,SHTN1,NRP1,SLC8A1,PRCP,CCR7,PYCARD,MACF1,VASH1,C5,GLUL,ARHGAP18,CXCR4,ABHD2,PDGFC,PLXND1,ITGAX,STK26,CD99L2,VSIR,PLA2G7,PLCG2,ARPIN,MOSPD2,VCL,HSPB1,SYNJ2BP,DUSP3,APEX1…
GO:BP	regulation of cell motility	GO:2000145	0.00324325	2.489019599	1076	644	69	18092	C5AR1,DOCK7,MGAT3,EMC10,SPN,AKT1,CCL20,FGFR1,MAPK14,IL1B,CTSH,DOCK1,EVL,HDAC6,JUP,CXCL8,PTGS2,EREG,HRAS,IL23A,ABHD6,ITGB1,CD200R1,CAV1,TNFAIP6,LGALS3,FN1,MET,SPARC,CLEC7A,SOD2,NTN1,CALR,NF2,FLRT2,SRGAP2,TNF,SGK1,GPNMB,SHTN1,NRP1,SLC8A1,PRCP,CCR7,PYCARD,MACF1,VASH1,C5,GLUL,ARHGAP18,CXCR4,ABHD2,PDGFC,PLXND1,ITGAX,STK26,CD99L2,VSIR,PLA2G7,PLCG2,ARPIN,MOSPD2,VCL,HSPB1,SYNJ2BP,DUSP3,APEX1,STK4,CD74
GO:BP	cellular response to molecule of bacterial origin	GO:0071219	0.003939945	2.404509797	225	644	24	18092	CSF3,ANKRD1,AKT1,PDE4B,MAPK14,IL1B,KMO,CXCL8,HSF1,IL12B,CXCL2,IL1A,ACOD1,NR1H3,TNF,IRAK2,CD36,CMPK2,PYCARD,NFKBIA,LY96,RELA,FZD5,HAVCR2
GO:BP	positive regulation of locomotion	GO:0040017	0.004008654	2.397001424	615	644	46	18092	C5AR1,DOCK7,EMC10,SPN,AKT1,CCL20,FGFR1,MAPK14,IL1B,CTSH,DOCK1,HDAC6,CXCL8,PTGS2,HRAS,IL23A,ITGB1,CAV1,TNFAIP6,LGALS3,FN1,MET,SPARC,CLEC7A,SOD2,NTN1,CALR,TNF,GPNMB,SUCNR1,SHTN1,NRP1,SLC8A1,CCR7,PYCARD,CXCR4,PDGFC,ITGAX,CD99L2,VSIR,PLA2G7,PLCG2,MOSPD2,HSPB1,STK4,CD74
GO:BP	regulation of adaptive immune response based on somatic recombination of immune receptors built from immunoglobulin superfamily domains	GO:0002822	0.004110757	2.386078146	151	644	19	18092	MR1,IL4R,SPN,LOXL3,NFKBIZ,IL1B,IL12B,IL23A,STAT6,CD1A,RSAD2,CR1,TNF,CLCF1,PLA2G4A,FZD5,BTK,HAVCR2,CD4
GO:BP	positive regulation of cell migration	GO:0030335	0.004263349	2.370249085	578	644	44	18092	C5AR1,DOCK7,EMC10,SPN,AKT1,CCL20,FGFR1,MAPK14,IL1B,CTSH,DOCK1,HDAC6,CXCL8,PTGS2,HRAS,IL23A,ITGB1,CAV1,TNFAIP6,LGALS3,FN1,MET,SPARC,CLEC7A,SOD2,CALR,TNF,GPNMB,SHTN1,NRP1,SLC8A1,CCR7,PYCARD,CXCR4,PDGFC,ITGAX,CD99L2,VSIR,PLA2G7,PLCG2,MOSPD2,HSPB1,STK4,CD74
GO:BP	regulation of adaptive immune response	GO:0002819	0.004402053	2.356344741	166	644	20	18092	MR1,IL4R,SPN,LOXL3,NFKBIZ,IL1B,IL12B,IL23A,STAT6,CD1A,RSAD2,CR1,TNF,CLCF1,PYCARD,PLA2G4A,FZD5,BTK,HAVCR2,CD4
GO:BP	positive regulation of response to stimulus	GO:0048584	0.004412314	2.355333608	2374	644	126	18092	C5AR1,PHB,MR1,IL4R,EMC10,PSMA4,CXXC5,CSF3,MAP4K3,ANKRD1,AKT1,ELMO2,CCL20,PDE4B,FGFR1,LOXL3,CD300LF,NFKBIZ,MAPKAPK3,BAIAP2,MAPK14,IL1B,CTSH,DOCK1,RAP1B,HDAC6,BCLAF1,THEMIS,DGKZ,CPNE1,TMEM161A,JUP,MAP2K4,CXCL8,PTGS2,GUCY1A1,EREG,IL12B,MADD,HRAS,IL23A,SLC46A2,PRR5,STAT6,CD1A,ITGB1,NUMA1,TLR3,RFNG,MN1,HACD3,RPTOR,ACOD1,CCL3L3,AKR1B1,FOXM1,CAV1,NR1H3,NEK6,ARPC4,RSAD2,LGALS3,MET,MNDA,CLEC7A,CR1,CALR,MA…
GO:BP	regulation of cell-cell adhesion	GO:0022407	0.004622494	2.335123619	449	644	37	18092	IL4R,SPN,AKT1,LOXL3,NFKBIZ,MAPK14,IL1B,PPARA,MBP,IL12B,SCRIB,IL23A,IL1A,CAV1,LGALS3,CR1,NF2,TNF,GPNMB,FGL2,TNFSF9,CCR7,PYCARD,HLA-DMB,RELA,MAP3K8,LAPTM5,VSIR,HLA-DPA1,HAVCR2,DUSP3,EFNB1,HLA-DPB1,TNFAIP8L2,CD74,CD4,UBASH3B
GO:BP	cellular response to lipopolysaccharide	GO:0071222	0.004825715	2.316438312	212	644	23	18092	CSF3,ANKRD1,AKT1,PDE4B,MAPK14,IL1B,KMO,CXCL8,HSF1,IL12B,CXCL2,IL1A,ACOD1,NR1H3,TNF,IRAK2,CD36,CMPK2,PYCARD,NFKBIA,LY96,RELA,HAVCR2
GO:BP	positive regulation of cell motility	GO:2000147	0.004842195	2.314957716	600	644	45	18092	C5AR1,DOCK7,EMC10,SPN,AKT1,CCL20,FGFR1,MAPK14,IL1B,CTSH,DOCK1,HDAC6,CXCL8,PTGS2,HRAS,IL23A,ITGB1,CAV1,TNFAIP6,LGALS3,FN1,MET,SPARC,CLEC7A,SOD2,NTN1,CALR,TNF,GPNMB,SHTN1,NRP1,SLC8A1,CCR7,PYCARD,CXCR4,PDGFC,ITGAX,CD99L2,VSIR,PLA2G7,PLCG2,MOSPD2,HSPB1,STK4,CD74
GO:BP	cell-cell adhesion	GO:0098609	0.005058666	2.295963952	901	644	60	18092	IL4R,SPN,NT5E,AKT1,ELMO2,LOXL3,CD33,NFKBIZ,BAIAP2,MAPK14,IL1B,JUP,PPARA,MBP,DNAJB6,IL12B,SCRIB,IL23A,TSPAN32,IL1A,LMO7,ITGB1,GCNT1,CD200R1,CAV1,LGALS3,FN1,RIC8A,NTN1,CR1,TLN2,DSG2,NF2,LRRC4,TNF,GPNMB,FGL2,TNFSF9,CCR7,PYCARD,VSTM2L,HLA-DMB,RELA,CD84,MAP3K8,LAPTM5,ITGAX,VSIR,HLA-DPA1,VCL,HAVCR2,HSPB1,SYNJ2BP,DUSP3,EFNB1,HLA-DPB1,TNFAIP8L2,CD74,CD4,UBASH3B
GO:BP	positive regulation of adaptive immune response	GO:0002821	0.005535081	2.256875992	100	644	15	18092	MR1,NFKBIZ,IL1B,IL12B,IL23A,STAT6,CD1A,RSAD2,TNF,CLCF1,PYCARD,PLA2G4A,FZD5,BTK,CD4
GO:BP	monocarboxylic acid metabolic process	GO:0032787	0.005668481	2.246533338	662	644	48	18092	HPGD,APOC2,PTGES,AKT1,ELOVL7,APOC1,AOAH,MAPK14,IL1B,CRYL1,ENO2,PPARA,GPAT2,KMO,NUDT7,PTGS2,ACSM5,GATM,HACD3,CAV1,NR1H3,ACAA1,PFKFB3,CD36,ME1,OSBPL1A,IDH1,PLA2G4A,TBXAS1,LTA4H,ABHD2,QKI,HK3,TIGAR,PHYH,PFKFB2,ACOT1,PDK2,DECR1,MLYCD,PCCB,ABCD1,MRS2,ECHS1,TNFRSF1A,MPC2,CD74,CRAT
GO:BP	actin filament-based process	GO:0030029	0.006078715	2.216188187	824	644	56	18092	EPS8,MICAL1,CSF3,ANKRD1,ELMO2,PDE4B,EPB41L2,BAIAP2,EVL,KCNE1,TTC8,PXN,JUP,GAS7,KCNJ5,DNAJB6,ATP2A2,ARHGAP17,HRAS,MICALL2,ITGB1,MYL6,GSN,CAV1,ARPC4,MET,DSG2,PDCD6IP,CALR,NF2,SRGAP2,TNF,MYO1G,ZYX,SHTN1,NRP1,MICAL2,CDC42EP2,MYOZ1,CAPG,CCR7,PYCARD,CFLAR,KCNE3,ARHGAP18,ARRB1,ARAP1,FGD6,SH2B2,RHOBTB3,MYO1F,ARPIN,MEF2A,PHACTR2,SETD3,TWF2
GO:BP	generation of precursor metabolites and energy	GO:0006091	0.006177409	2.209193649	548	644	42	18092	NDUFS7,AKT1,TXNRD1,PGM2,ENO2,PPARA,ATP5MC1,CYB561,DYRK2,AKR1B1,PFKFB3,ATP5F1E,SOD2,CEBPA,NHLRC1,TXNRD3,ME1,NDUFS4,ATP5MC3,IDH1,ALDH1A1,HK3,MT-ATP8,TIGAR,PFKFB2,CAT,BLOC1S1,MT-ND1,MT-ND2,MT-ND4L,MDH1,NDUFB2,CHCHD10,ABCD1,SDHD,SDHAF4,UQCR11,MT-ND5,ACO2,SDHB,UQCRC1,NDUFB7
GO:BP	regulation of cell activation	GO:0050865	0.006690845	2.174519056	666	644	48	18092	IL4R,SPN,AKT1,ZEB1,LOXL3,CD300LF,CD33,NFKBIZ,IL1B,TCF7,IL12B,SCRIB,IL23A,TSPAN32,IL1A,SLC46A2,STAT6,CAV1,NR1H3,LGALS3,MNDA,CLEC7A,CR1,GPNMB,CEBPA,FGL2,TNFSF9,CLCF1,CCR7,PYCARD,HLA-DOA,PLA2G4A,HLA-DMB,CD84,MAP3K8,LAPTM5,VSIR,BTK,TNFRSF4,HLA-DPA1,HAVCR2,DUSP3,EFNB1,HLA-DPB1,TNFAIP8L2,CD74,CD4,UBASH3B
GO:BP	regulation of lymphocyte proliferation	GO:0050670	0.006771584	2.169309716	232	644	24	18092	SPN,IL1B,IL12B,SCRIB,IL23A,IL1A,LGALS3,MNDA,CR1,GPNMB,TNFSF9,CLCF1,PYCARD,HLA-DMB,LAPTM5,VSIR,BTK,TNFRSF4,HLA-DPA1,HAVCR2,EFNB1,HLA-DPB1,CD74,CD4
GO:BP	mitochondrion organization	GO:0007005	0.007051428	2.151722949	570	644	43	18092	PHB,NDUFS7,AGTPBP1,IFIT2,AKT1,HDAC6,COX18,ATP5MC1,MIEF2,SIRT7,MICALL2,GZMB,SLC35F6,SMURF1,C11ORF65,NDUFAF6,UBL5,ATP5F1E,SOD2,DNM2,CEBPA,PYCARD,NDUFS4,ATP5MC3,GABPB1,RAB5IF,MT-ATP8,TIGAR,WIPI2,FZD5,GGCT,CLN8,MT-ND1,MT-ND2,MIPEP,NDUFB2,CHCHD10,MEF2A,PARL,MTX1,SDHAF4,MT-ND5,NDUFB7
GO:BP	regulation of mononuclear cell proliferation	GO:0032944	0.007869211	2.104068836	234	644	24	18092	SPN,IL1B,IL12B,SCRIB,IL23A,IL1A,LGALS3,MNDA,CR1,GPNMB,TNFSF9,CLCF1,PYCARD,HLA-DMB,LAPTM5,VSIR,BTK,TNFRSF4,HLA-DPA1,HAVCR2,EFNB1,HLA-DPB1,CD74,CD4
GO:BP	positive regulation of biological process	GO:0048518	0.008102948	2.091356924	6466	644	285	18092	FBXL5,C5AR1,PHB,EPS8,DOCK7,HPGD,MR1,AIMP1,MGAT3,MGA,AGTPBP1,ITSN2,SUPT5H,IL4R,EMC10,PSMA4,ITGB8,SPN,KCNMA1,CELF1,APOC2,IFIT2,PTGES,TPCN1,CXXC5,CSF3,CAPN1,MAP4K3,ANKRD1,AKT1,ELMO2,CCL20,PDE4B,HMGN1,FGFR1,ZEB1,LOXL3,CD300LF,CD33,NFKBIZ,APOC1,EPB41L2,MAPKAPK3,BAIAP2,MAPK14,IL1B,NSD1,ADNP,CTSH,DOCK1,EVL,RAP1B,HDAC6,BCLAF1,NLRP2,TCF7,KCNE1,THEMIS,SECISBP2,PXN,DGKZ,CPNE1,UTRN,TMEM161A,JUP,PPARA,WDR61,M…
GO:BP	positive regulation of cellular component movement	GO:0051272	0.008523836	2.069364923	613	644	45	18092	C5AR1,DOCK7,EMC10,SPN,AKT1,CCL20,FGFR1,MAPK14,IL1B,CTSH,DOCK1,HDAC6,CXCL8,PTGS2,HRAS,IL23A,ITGB1,CAV1,TNFAIP6,LGALS3,FN1,MET,SPARC,CLEC7A,SOD2,NTN1,CALR,TNF,GPNMB,SHTN1,NRP1,SLC8A1,CCR7,PYCARD,CXCR4,PDGFC,ITGAX,CD99L2,VSIR,PLA2G7,PLCG2,MOSPD2,HSPB1,STK4,CD74
GO:BP	positive regulation of immune response	GO:0050778	0.008895256	2.050841567	753	644	52	18092	C5AR1,PHB,MR1,IL4R,PSMA4,ELMO2,PDE4B,NFKBIZ,BAIAP2,IL1B,DOCK1,THEMIS,DGKZ,EREG,IL12B,HRAS,IL23A,STAT6,CD1A,ACOD1,ARPC4,RSAD2,LGALS3,MNDA,CR1,FCGR1A,TNF,MYO1G,CLCF1,CCR7,PYCARD,LPXN,PLA2G4A,C5,STING1,HLA-DMB,RELA,SH2B2,LAPTM5,FZD5,BTK,A2M,PLCG2,RBCK1,HLA-DPA1,SPG21,HAVCR2,DUSP3,HLA-DPB1,HLA-DRA,CD74,CD4
GO:BP	negative regulation of immune system process	GO:0002683	0.009331096	2.030067344	426	644	35	18092	IL4R,SPN,AKT1,LOXL3,CD300LF,DGKZ,IL12B,SCRIB,TSPAN32,STAT6,TLR3,ACOD1,CD200R1,NR1H3,LGALS3,MNDA,CR1,TNF,GPNMB,FGL2,HLA-DOA,LPXN,C5,CD84,LAPTM5,TMEM176B,VSIR,BTK,A2M,HAVCR2,SAMHD1,DUSP3,TNFAIP8L2,CD74,UBASH3B
GO:BP	defense response	GO:0006952	0.011307881	1.946618768	1831	644	101	18092	C5AR1,PHB,MR1,AIMP1,IL4R,PSMA4,SPN,CELF1,IFIT2,PTGES,NT5E,AKT1,CCL20,LOXL3,NFKBIZ,AOAH,MAPK14,IL1B,EVL,NLRP2,NAIP,PPARA,CXCL8,ISG20,PTGS2,EREG,HSF1,IL12B,HRAS,CXCL2,IL23A,TSPAN32,IL1A,IP6K2,GZMB,STAT6,ITGB1,TLR3,ACOD1,GSN,OGG1,CCL3L3,CD200R1,NR1H3,RSAD2,TNFAIP6,LGALS3,FN1,RAB1A,MNDA,STAB1,CLEC7A,CR1,FCGR1A,TNF,IFI44L,ARID5A,IRAK2,CEBPA,ZYX,CD36,SUCNR1,FGL2,CDC42EP2,P2RY11,PRCP,CCR7,PYCARD,NFKBIA,…
GO:BP	regulation of lymphocyte activation	GO:0051249	0.011775442	1.929022786	524	644	40	18092	IL4R,SPN,AKT1,ZEB1,LOXL3,NFKBIZ,IL1B,TCF7,IL12B,SCRIB,IL23A,IL1A,SLC46A2,STAT6,CAV1,LGALS3,MNDA,CLEC7A,CR1,GPNMB,FGL2,TNFSF9,CLCF1,CCR7,PYCARD,HLA-DOA,HLA-DMB,MAP3K8,LAPTM5,VSIR,BTK,TNFRSF4,HLA-DPA1,HAVCR2,DUSP3,EFNB1,HLA-DPB1,TNFAIP8L2,CD74,CD4
GO:BP	positive regulation of leukocyte cell-cell adhesion	GO:1903039	0.01311422	1.882257542	241	644	24	18092	IL4R,SPN,AKT1,NFKBIZ,IL1B,IL12B,IL23A,IL1A,CAV1,CR1,TNF,TNFSF9,CCR7,PYCARD,HLA-DMB,RELA,MAP3K8,VSIR,HLA-DPA1,HAVCR2,EFNB1,HLA-DPB1,CD74,CD4
GO:BP	regulation of hydrolase activity	GO:0051336	0.013492257	1.869915395	1318	644	78	18092	C5AR1,PHB,DOCK7,MCM2,MICAL1,APOC2,AKT1,CCL20,TBC1D4,FGFR1,CD33,APOC1,MAPK14,CTSH,DOCK1,NLRP2,TTC8,NAIP,OCRL,TBC1D1,MBP,DNAJB6,PTGS2,ARHGAP22,HSF1,ARHGAP45,ARHGAP17,HRAS,SCRIB,VRK3,ITGB1,PLCB2,ARHGAP11B,C6ORF89,HACD3,GSN,CCL3L3,APLP2,CAV1,NR1H3,TNFSF15,LGALS3,FN1,MET,PLEKHG4,RIC8A,FAM13A,CLEC7A,CR1,SRGAP2,TNF,GCHFR,SORT1,NRP1,CDC42EP2,MYOZ1,RENBP,CHN2,CCR7,PYCARD,CFLAR,ALDH1A1,C5,RGS1,ARHGAP18,TAX…
GO:BP	positive regulation of adaptive immune response based on somatic recombination of immune receptors built from immunoglobulin superfamily domains	GO:0002824	0.014765772	1.830743829	95	644	14	18092	MR1,NFKBIZ,IL1B,IL12B,IL23A,STAT6,CD1A,RSAD2,TNF,CLCF1,PLA2G4A,FZD5,BTK,CD4
GO:BP	positive regulation of multicellular organismal process	GO:0051240	0.015005835	1.82373984	1478	644	85	18092	C5AR1,IL4R,EMC10,ITGB8,SPN,CELF1,APOC2,AKT1,PDE4B,FGFR1,NFKBIZ,BAIAP2,MAPK14,IL1B,ADNP,CTSH,NLRP2,JUP,CXCL8,MBP,DCSTAMP,ATP2A2,PTGS2,EREG,HSF1,IL12B,GATM,HRAS,SCRIB,IL23A,HDAC2,IL1A,STAT6,ITGB1,NUMA1,TLR3,CAV1,RSAD2,FN1,MNDA,CLEC7A,NTN1,CR1,FLRT2,TNF,P2RY1,CD36,SHTN1,NRP1,SLC8A1,TNFSF9,CCND1,CLCF1,CCR7,PYCARD,MACF1,C5,STING1,LY96,TBXAS1,CXCR4,PDGFC,ADAM12,RELA,PLXND1,IL17RA,ITGAX,FZD5,FAM20C,CA2,…
GO:BP	regulation of phosphorus metabolic process	GO:0051174	0.015674028	1.804819374	1661	644	93	18092	C5AR1,PHB,DOCK7,MICAL1,SPN,APOC2,CSF3,MAP4K3,AKT1,FGFR1,CD33,APOC1,MAPKAPK3,MAPK14,IL1B,NSD1,ADNP,HDAC6,DGKZ,PPARA,MAP2K4,MOB1B,PTGS2,EREG,HSF1,IL12B,MADD,HRAS,IL23A,VRK3,HDAC2,CTDSPL,PRR5,TLR3,RAD17,DUSP18,BTBD10,GPRC5A,HACD3,RPTOR,CAV1,TNFSF15,LGALS3,PFKFB3,FN1,MET,GTF2H1,PTPRO,MAP4K5,NF2,FCGR1A,TNF,P2RY1,IRAK2,GPNMB,CEBPA,CD36,NHLRC1,INCENP,NRP1,MYOZ1,SLC8A1,CCND1,CAMK1,CLCF1,CCR7,PYCARD,NDUFS…
GO:BP	positive regulation of phosphate metabolic process	GO:0045937	0.01572431	1.803428407	1019	644	64	18092	C5AR1,PHB,DOCK7,SPN,APOC2,CSF3,MAP4K3,AKT1,FGFR1,CD33,MAPKAPK3,MAPK14,IL1B,ADNP,HDAC6,DGKZ,PPARA,MAP2K4,MOB1B,PTGS2,EREG,HSF1,IL12B,MADD,HRAS,IL23A,VRK3,HDAC2,PRR5,TLR3,BTBD10,GPRC5A,HACD3,RPTOR,CAV1,TNFSF15,PFKFB3,MET,MAP4K5,FCGR1A,TNF,P2RY1,IRAK2,GPNMB,CD36,INCENP,NRP1,CCND1,CAMK1,CLCF1,CCR7,C5,CXCR4,PDGFC,ARRB1,MAP3K8,TIGAR,FZD5,PFKFB2,DOCK3,STK4,TNFRSF1A,CD74,CD4
GO:BP	positive regulation of phosphorus metabolic process	GO:0010562	0.01572431	1.803428407	1019	644	64	18092	C5AR1,PHB,DOCK7,SPN,APOC2,CSF3,MAP4K3,AKT1,FGFR1,CD33,MAPKAPK3,MAPK14,IL1B,ADNP,HDAC6,DGKZ,PPARA,MAP2K4,MOB1B,PTGS2,EREG,HSF1,IL12B,MADD,HRAS,IL23A,VRK3,HDAC2,PRR5,TLR3,BTBD10,GPRC5A,HACD3,RPTOR,CAV1,TNFSF15,PFKFB3,MET,MAP4K5,FCGR1A,TNF,P2RY1,IRAK2,GPNMB,CD36,INCENP,NRP1,CCND1,CAMK1,CLCF1,CCR7,C5,CXCR4,PDGFC,ARRB1,MAP3K8,TIGAR,FZD5,PFKFB2,DOCK3,STK4,TNFRSF1A,CD74,CD4
GO:BP	response to bacterium	GO:0009617	0.017351764	1.760656363	771	644	52	18092	C5AR1,HPGD,MR1,SPN,PTGES,CSF3,ANKRD1,AKT1,CCL20,PDE4B,MAPKAPK3,BAIAP2,MAPK14,IL1B,NAIP,KMO,CXCL8,ATP2A2,PTGS2,HSF1,IL12B,CXCL2,IL23A,HDAC2,IL1A,TLR3,ACOD1,PLAAT3,CAV1,NR1H3,RAB1A,SPARC,STAB1,SOD2,TNF,IRAK2,CD36,CMPK2,CCR7,PYCARD,CFLAR,NFKBIA,RGS1,LY96,RELA,MGST2,FZD5,PLCG2,HAVCR2,TNFRSF1A,FUCA2,CD4
GO:BP	T cell differentiation	GO:0030217	0.019150509	1.717819677	263	644	25	18092	MR1,IL4R,SPN,ZEB1,LOXL3,NFKBIZ,IL1B,TCF7,THEMIS,IL12B,IL23A,IL1A,SLC46A2,STAT6,RSAD2,CR1,PKNOX1,FGL2,TNFSF9,CCR7,HLA-DOA,FZD5,VSIR,CD74,CD4
GO:BP	positive regulation of phosphorylation	GO:0042327	0.021598651	1.665573371	944	644	60	18092	C5AR1,PHB,DOCK7,SPN,CSF3,MAP4K3,AKT1,FGFR1,MAPKAPK3,MAPK14,IL1B,ADNP,HDAC6,DGKZ,MAP2K4,MOB1B,PTGS2,EREG,HSF1,IL12B,MADD,HRAS,IL23A,HDAC2,PRR5,TLR3,BTBD10,GPRC5A,HACD3,RPTOR,CAV1,TNFSF15,PFKFB3,MET,MAP4K5,FCGR1A,TNF,P2RY1,IRAK2,GPNMB,CD36,INCENP,NRP1,CCND1,CAMK1,CLCF1,CCR7,C5,CXCR4,PDGFC,ARRB1,MAP3K8,TIGAR,FZD5,PFKFB2,DOCK3,STK4,TNFRSF1A,CD74,CD4
GO:BP	leukocyte differentiation	GO:0002521	0.024624458	1.608633315	560	644	41	18092	MR1,IL4R,ITGB8,SPN,CSF3,ZEB1,LOXL3,NFKBIZ,MAPK14,IL1B,TCF7,THEMIS,DCSTAMP,IL12B,IL23A,IL1A,SLC46A2,STAT6,ITGB1,TLR3,RSAD2,CR1,TNF,CEBPA,PKNOX1,FGL2,TNFSF9,CLCF1,CCR7,HLA-DOA,NRROS,FZD5,TMEM176B,FAM20C,CA2,VSIR,BTK,PLCG2,CD74,CD4,UBASH3B
GO:BP	lipid biosynthetic process	GO:0008610	0.024836368	1.604911907	740	644	50	18092	HPGD,APOC2,PTGES,AKT1,ELOVL7,APOC1,IL1B,TBCE,DGKZ,OCRL,CPNE1,PPARA,GPAT2,ALDH3B1,PTGS2,ACSM5,ABHD6,HACD3,PLAAT3,AKR1B1,GPAA1,NR1H3,ETNK2,DHRS11,TNF,PIP5K1B,GK,PGAP1,LPCAT2,OSBPL1A,IDH1,PLA2G4A,TBXAS1,LTA4H,ABHD2,QKI,SRD5A3,FAR1,CDS1,CLN8,PTPMT1,PLCG2,HEXB,FIG4,MLYCD,PCCB,ABCD1,PI4KA,TNFRSF1A,CD74
GO:BP	fatty acid biosynthetic process	GO:0006633	0.025991939	1.585161326	171	644	19	18092	HPGD,APOC2,PTGES,ELOVL7,APOC1,IL1B,PTGS2,ACSM5,HACD3,NR1H3,PLA2G4A,TBXAS1,LTA4H,ABHD2,QKI,MLYCD,PCCB,ABCD1,CD74
GO:BP	cellular response to chemical stress	GO:0062197	0.026268069	1.580571849	373	644	31	18092	MGAT3,AKT1,TXNRD1,HDAC6,PXN,TMEM161A,ALDH3B1,ATP2A2,PTGS2,HSF1,HDAC2,STAT6,OXR1,AKR1B1,CAV1,MET,SOD2,DNM2,CD36,NR4A2,SLC8A1,CFLAR,RELA,CST3,STK26,BTK,CAT,PDK2,HSPB1,ABCD1,APEX1
GO:BP	response to stimulus	GO:0050896	0.026343584	1.579325138	9469	644	390	18092	CTSA,C5AR1,NCEH1,PHB,EPS8,DOCK7,HPGD,MR1,AIMP1,MGAT3,MCM2,MCTP2,IL4R,EMC10,PSMA4,MICAL1,ITGB8,SPN,KCNMA1,CELF1,IFIT2,PTGES,CXXC5,CSF3,CAPN1,RASSF4,MAP4K3,ANKRD1,NT5E,AKT1,ELMO2,TXNRD1,CCL20,PDE4B,HMGN1,TBC1D4,FGFR1,ZEB1,LOXL3,CD300LF,CD33,NFKBIZ,ARL8A,AOAH,MAPKAPK3,BAIAP2,MAPK14,IL1B,ASB13,ADNP,CTSH,PDE3B,DOCK1,EVL,RAP1B,HDAC6,BCLAF1,NLRP2,TCF7,PGM2,KCNE1,THEMIS,POLD2,TTC8,PXN,MKNK1,NAIP,DGKZ,MAS…
GO:BP	regulation of phosphate metabolic process	GO:0019220	0.026546032	1.576000385	1660	644	92	18092	C5AR1,PHB,DOCK7,MICAL1,SPN,APOC2,CSF3,MAP4K3,AKT1,FGFR1,CD33,APOC1,MAPKAPK3,MAPK14,IL1B,NSD1,ADNP,HDAC6,DGKZ,PPARA,MAP2K4,MOB1B,PTGS2,EREG,HSF1,IL12B,MADD,HRAS,IL23A,VRK3,HDAC2,CTDSPL,PRR5,TLR3,RAD17,DUSP18,BTBD10,GPRC5A,HACD3,RPTOR,CAV1,TNFSF15,LGALS3,PFKFB3,FN1,MET,GTF2H1,PTPRO,MAP4K5,NF2,FCGR1A,TNF,P2RY1,IRAK2,GPNMB,CEBPA,CD36,NHLRC1,INCENP,NRP1,MYOZ1,SLC8A1,CCND1,CAMK1,CLCF1,CCR7,PYCARD,NDUFS…
GO:BP	cellular response to oxidative stress	GO:0034599	0.027007657	1.568513092	320	644	28	18092	MGAT3,AKT1,TXNRD1,HDAC6,PXN,TMEM161A,ALDH3B1,ATP2A2,HSF1,HDAC2,STAT6,OXR1,MET,SOD2,DNM2,CD36,NR4A2,SLC8A1,CFLAR,RELA,CST3,STK26,BTK,CAT,PDK2,HSPB1,ABCD1,APEX1
GO:BP	cell migration	GO:0016477	0.027200694	1.565420017	1684	644	93	18092	C5AR1,EPS8,DOCK7,AIMP1,MGAT3,EMC10,ITGB8,SPN,AKT1,ELMO2,CCL20,PDE4B,FGFR1,MAPK14,IL1B,CTSH,DOCK1,EVL,HDAC6,PXN,DGKZ,JUP,CXCL8,PTGS2,IL12B,HRAS,SCRIB,CXCL2,IL23A,ABHD6,ITGB1,GCNT1,CCL3L3,CD200R1,CAV1,TNFAIP6,LGALS3,FN1,MET,RIC8A,RAB1A,SPARC,CLEC7A,SOD2,NTN1,PTPRO,CALR,NF2,FLRT2,SRGAP2,TNF,P2RY1,SGK1,GPNMB,MYO1G,SHTN1,NRP1,NR4A2,SLC8A1,PRCP,CCR7,PYCARD,MACF1,LPXN,VASH1,ITGA11,C5,GLUL,CXCR4,ABHD2,PD…
GO:BP	regulation of inflammatory response	GO:0050727	0.027402053	1.562216896	392	644	32	18092	SPN,CELF1,PTGES,NT5E,NFKBIZ,AOAH,IL1B,PPARA,PTGS2,IL12B,IL23A,TLR3,ACOD1,CD200R1,NR1H3,TNFAIP6,TNF,CEBPA,ZYX,SUCNR1,CCR7,PYCARD,NFKBIA,STING1,RELA,MGST2,IL17RA,BTK,PLA2G7,PIK3AP1,TNFRSF1A,TNFAIP8L2
GO:BP	positive regulation of T cell activation	GO:0050870	0.027767689	1.55646027	219	644	22	18092	IL4R,SPN,AKT1,NFKBIZ,IL1B,IL12B,IL23A,IL1A,CAV1,CR1,TNFSF9,CCR7,PYCARD,HLA-DMB,MAP3K8,VSIR,HLA-DPA1,HAVCR2,EFNB1,HLA-DPB1,CD74,CD4
GO:BP	oxoacid metabolic process	GO:0043436	0.028569693	1.544094419	1060	644	65	18092	HPGD,AIMP1,PSMA4,APOC2,PTGES,AKT1,ELOVL7,APOC1,AOAH,MTRR,MAPK14,IL1B,CRYL1,ENO2,PPARA,GPAT2,KMO,NUDT7,PTGS2,SULT1A3,ACSM5,GATM,HACD3,CAV1,NR1H3,ACAA1,PFKFB3,CD36,RENBP,ME1,DDO,OSBPL1A,IDH1,PLA2G4A,GLUL,DPYD,CTNS,TBXAS1,LTA4H,ABHD2,QKI,HK3,MGST2,TIGAR,PHYH,PFKFB2,ACOT1,SLC7A7,MDH1,HIBADH,PDK2,TPST2,DECR1,MLYCD,PCBD1,PCCB,ABCD1,MRS2,ECHS1,TNFRSF1A,MPC2,ACO2,CD74,SDHB,CRAT
GO:BP	regulation of response to external stimulus	GO:0032101	0.028569693	1.544094419	1060	644	65	18092	C5AR1,PSMA4,SPN,CELF1,PTGES,NT5E,FGFR1,NFKBIZ,AOAH,MAPK14,IL1B,PPARA,CXCL8,PTGS2,EREG,IL12B,HRAS,IL23A,TSPAN32,TLR3,MN1,ACOD1,CD200R1,CAV1,NR1H3,TNFAIP6,MET,MNDA,CR1,PTPRO,CALR,TNF,CEBPA,ZYX,CD36,SUCNR1,FGL2,NRP1,MYOZ1,BACE1,CCR7,PYCARD,NFKBIA,HERC5,C5,STING1,LY96,CXCR4,RELA,MGST2,IL17RA,BTK,A2M,PLA2G7,PLCG2,PIK3AP1,MOSPD2,HAVCR2,SAMHD1,HSPB1,DUSP3,TNFRSF1A,TNFAIP8L2,CD74,UBASH3B
GO:BP	positive regulation of kinase activity	GO:0033674	0.028905964	1.53901254	623	644	44	18092	C5AR1,PHB,MAP4K3,AKT1,FGFR1,MAPKAPK3,MAPK14,IL1B,ADNP,DGKZ,MAP2K4,MOB1B,EREG,IL12B,MADD,HRAS,IL23A,PRR5,TLR3,GPRC5A,HACD3,RPTOR,TNFSF15,MET,MAP4K5,FCGR1A,TNF,IRAK2,INCENP,CCND1,CAMK1,CCR7,C5,CXCR4,PDGFC,ARRB1,MAP3K8,TIGAR,FZD5,PFKFB2,DOCK3,STK4,CD74,CD4
GO:BP	regulation of leukocyte proliferation	GO:0070663	0.029906091	1.524240352	253	644	24	18092	SPN,IL1B,IL12B,SCRIB,IL23A,IL1A,LGALS3,MNDA,CR1,GPNMB,TNFSF9,CLCF1,PYCARD,HLA-DMB,LAPTM5,VSIR,BTK,TNFRSF4,HLA-DPA1,HAVCR2,EFNB1,HLA-DPB1,CD74,CD4
GO:BP	positive regulation of cellular process	GO:0048522	0.03016873	1.520442974	5863	644	259	18092	FBXL5,C5AR1,PHB,EPS8,DOCK7,HPGD,MR1,AIMP1,MGAT3,MGA,AGTPBP1,ITSN2,SUPT5H,IL4R,EMC10,PSMA4,SPN,KCNMA1,CELF1,APOC2,IFIT2,PTGES,TPCN1,CXXC5,CSF3,CAPN1,MAP4K3,ANKRD1,AKT1,CCL20,HMGN1,FGFR1,ZEB1,LOXL3,CD300LF,CD33,NFKBIZ,APOC1,EPB41L2,MAPKAPK3,BAIAP2,MAPK14,IL1B,NSD1,ADNP,CTSH,DOCK1,EVL,RAP1B,HDAC6,BCLAF1,NLRP2,TCF7,KCNE1,PXN,DGKZ,CPNE1,UTRN,TMEM161A,JUP,PPARA,WDR61,MAP2K4,KMO,CXCL8,MBP,BANP,MOB1B,MSR…
GO:BP	positive regulation of response to external stimulus	GO:0032103	0.033507548	1.474857356	509	644	38	18092	C5AR1,PSMA4,FGFR1,NFKBIZ,MAPK14,IL1B,CXCL8,PTGS2,EREG,IL12B,HRAS,IL23A,TLR3,ACOD1,MET,MNDA,CALR,TNF,CEBPA,SUCNR1,NRP1,CCR7,PYCARD,NFKBIA,STING1,LY96,CXCR4,RELA,MGST2,IL17RA,BTK,PLA2G7,PLCG2,MOSPD2,HAVCR2,HSPB1,TNFRSF1A,CD74
GO:BP	positive regulation of NIK/NF-kappaB signaling	GO:1901224	0.037757573	1.422995929	65	644	11	18092	PHB,IL1B,IL12B,IL23A,TLR3,CALR,TNF,RELA,RBCK1,HAVCR2,AGO1
GO:BP	positive regulation of chemokine production	GO:0032722	0.037757573	1.422995929	65	644	11	18092	IL4R,IL1B,MBP,TLR3,CLEC7A,TNF,PYCARD,C5,IL17RA,HAVCR2,CD74
GO:BP	carboxylic acid metabolic process	GO:0019752	0.038707855	1.412200893	1027	644	63	18092	HPGD,AIMP1,PSMA4,APOC2,PTGES,AKT1,ELOVL7,APOC1,AOAH,MTRR,MAPK14,IL1B,CRYL1,ENO2,PPARA,GPAT2,KMO,NUDT7,PTGS2,ACSM5,GATM,HACD3,CAV1,NR1H3,ACAA1,PFKFB3,CD36,RENBP,ME1,DDO,OSBPL1A,IDH1,PLA2G4A,GLUL,DPYD,CTNS,TBXAS1,LTA4H,ABHD2,QKI,HK3,MGST2,TIGAR,PHYH,PFKFB2,ACOT1,SLC7A7,MDH1,HIBADH,PDK2,DECR1,MLYCD,PCBD1,PCCB,ABCD1,MRS2,ECHS1,TNFRSF1A,MPC2,ACO2,CD74,SDHB,CRAT
GO:BP	response to oxidative stress	GO:0006979	0.03888804	1.410183948	474	644	36	18092	MGAT3,AKT1,TXNRD1,HDAC6,PXN,TMEM161A,ALDH3B1,ATP2A2,PTGS2,HSF1,HDAC2,STAT6,HMOX2,OGG1,OXR1,MET,SOD2,DNM2,CD36,NR4A2,SLC8A1,CCR7,CFLAR,IDH1,RELA,CST3,STK26,BTK,CAT,CLN8,MT-ND1,PDK2,HSPB1,ABCD1,APEX1,MT-ND5
GO:BP	regulation of phosphorylation	GO:0042325	0.039085531	1.407983985	1448	644	82	18092	C5AR1,PHB,DOCK7,MICAL1,SPN,CSF3,MAP4K3,AKT1,FGFR1,MAPKAPK3,MAPK14,IL1B,NSD1,ADNP,HDAC6,DGKZ,PPARA,MAP2K4,MOB1B,PTGS2,EREG,HSF1,IL12B,MADD,HRAS,IL23A,HDAC2,CTDSPL,PRR5,TLR3,RAD17,DUSP18,BTBD10,GPRC5A,HACD3,RPTOR,CAV1,TNFSF15,PFKFB3,FN1,MET,GTF2H1,PTPRO,MAP4K5,NF2,FCGR1A,TNF,P2RY1,IRAK2,GPNMB,CEBPA,CD36,NHLRC1,INCENP,NRP1,SLC8A1,CCND1,CAMK1,CLCF1,CCR7,PYCARD,NDUFS4,HERC5,C5,CXCR4,PDGFC,ARRB1,MAP3K8…
GO:BP	positive regulation of tumor necrosis factor production	GO:0032760	0.039229486	1.406387384	90	644	13	18092	SPN,IL12B,IL23A,HDAC2,IL1A,TLR3,CLEC7A,CD36,PYCARD,LY96,FZD5,HAVCR2,HSPB1
GO:BP	temperature homeostasis	GO:0001659	0.039270967	1.405928401	176	644	19	18092	DOCK7,IL4R,PTGES,IL1B,PTGS2,HSF1,GATM,IL1A,ABHD6,STAT6,CAV1,NR1H3,TNF,CD36,ALDH1A1,CXCR4,PDGFC,DECR1,ACOT13
GO:BP	negative regulation of neuron death	GO:1901215	0.039626402	1.402015363	224	644	22	18092	C5AR1,CSF3,AKT1,ADNP,NAIP,PPARA,MAP2K4,SULT1A3,HSF1,HRAS,WFS1,BTBD10,OXR1,CD200R1,SOD2,GPNMB,NRP1,NR4A2,CLCF1,VSTM2L,ARRB1,TIGAR
GO:BP	organic acid metabolic process	GO:0006082	0.040937968	1.387873718	1094	644	66	18092	HPGD,AIMP1,PSMA4,APOC2,PTGES,AKT1,ELOVL7,APOC1,AOAH,MTRR,MAPK14,IL1B,CRYL1,ENO2,PPARA,GPAT2,KMO,NUDT7,PTGS2,SULT1A3,ACSM5,GATM,HACD3,CAV1,NR1H3,ACAA1,PFKFB3,CD36,RENBP,ME1,DDO,OSBPL1A,IDH1,PLA2G4A,GLUL,DPYD,CTNS,TBXAS1,LTA4H,ABHD2,QKI,HK3,MGST2,TIGAR,PHYH,PFKFB2,ACOT1,ADO,SLC7A7,MDH1,HIBADH,PDK2,TPST2,DECR1,MLYCD,PCBD1,PCCB,ABCD1,MRS2,ECHS1,TNFRSF1A,MPC2,ACO2,CD74,SDHB,CRAT
GO:BP	response to organonitrogen compound	GO:0010243	0.040937968	1.387873718	1094	644	66	18092	C5AR1,AKT1,PDE4B,TBC1D4,ZEB1,BAIAP2,MAPK14,IL1B,PDE3B,RAP1B,KCNE1,PXN,JUP,PPARA,FOSB,PTGS2,SULT1A3,EREG,HSF1,HDAC2,WFS1,STAT6,ITGB1,GCNT1,DERL1,RPTOR,GSN,OGG1,AKR1B1,CAV1,SPARC,TNF,P2RY1,DNM2,CD36,SORT1,P2RY11,ATP6V0B,NR4A2,DENND4C,SLC8A1,CCND1,P2RX5,BACE1,NDUFS4,CFLAR,NFKBIA,ATP6V0A2,CXCR4,PDGFC,RELA,MGST2,SH2B2,MAN1B1,CA2,AGTRAP,CAT,GNA11,PDK2,LAMTOR4,UBXN6,APEX1,MT-ND5,UQCRC1,ATP6V1F,DNAJC10
GO:BP	regulation of T cell proliferation	GO:0042129	0.042561521	1.370982865	177	644	19	18092	SPN,IL1B,IL12B,SCRIB,IL23A,IL1A,LGALS3,CR1,GPNMB,TNFSF9,PYCARD,HLA-DMB,LAPTM5,VSIR,HLA-DPA1,HAVCR2,EFNB1,HLA-DPB1,CD4
GO:BP	response to chemical	GO:0042221	0.043871034	1.357822125	4834	644	219	18092	C5AR1,NCEH1,PHB,EPS8,HPGD,MGAT3,MCM2,IL4R,PSMA4,ITGB8,SPN,KCNMA1,IFIT2,PTGES,CSF3,MAP4K3,ANKRD1,AKT1,ELMO2,TXNRD1,CCL20,PDE4B,TBC1D4,FGFR1,ZEB1,CD300LF,MAPKAPK3,BAIAP2,MAPK14,IL1B,ADNP,CTSH,PDE3B,EVL,RAP1B,HDAC6,BCLAF1,TCF7,KCNE1,TTC8,PXN,CPNE1,TMEM161A,JUP,PPARA,MAP2K4,KMO,CXCL8,MBP,ALDH3B1,ISG20,MSR1,DCSTAMP,FOSB,ATP2A2,PTGS2,SULT1A3,EREG,ESD,HSF1,IL12B,MADD,HRAS,SCRIB,CXCL2,IL23A,HDAC2,IL1A,WF…
GO:BP	cellular response to oxygen-containing compound	GO:1901701	0.04433617	1.353241825	1251	644	73	18092	CSF3,ANKRD1,AKT1,PDE4B,TBC1D4,ZEB1,BAIAP2,MAPK14,IL1B,PDE3B,RAP1B,HDAC6,KCNE1,PXN,JUP,MAP2K4,KMO,CXCL8,PTGS2,SULT1A3,ESD,HSF1,IL12B,CXCL2,HDAC2,IL1A,IP6K2,STAT6,MN1,RPTOR,ACOD1,OXR1,AKR1B1,CAV1,NR1H3,MET,CLEC7A,SOD2,TNF,P2RY1,SGK1,IRAK2,DNM2,CD36,P2RY11,ATP6V0B,NR4A2,DENND4C,SLC8A1,CMPK2,BACE1,PYCARD,CFLAR,NFKBIA,ATP6V0A2,LY96,PDGFC,RELA,ARRB1,SH2B2,CST3,STK26,CA2,BTK,AGTRAP,HAVCR2,GNA11,PDK2,LAM…
GO:BP	T-helper 1 type immune response	GO:0042088	0.045771428	1.33940554	44	644	9	18092	IL4R,SPN,IL1B,IL12B,HRAS,IL23A,STAT6,PLA2G4A,HAVCR2
GO:BP	carbohydrate derivative catabolic process	GO:1901136	0.04693761	1.328479029	194	644	20	18092	NT5E,PDE4B,AOAH,PGM2,NUDT7,NT5M,OGG1,RENBP,DPYD,CST3,MAN1B1,SGSH,HEXB,NAGLU,SAMHD1,MLYCD,ABCD1,GUSB,NAGA,FUCA2
GO:BP	regulation of protein kinase activity	GO:0045859	0.047927741	1.31941304	821	644	53	18092	C5AR1,PHB,MAP4K3,AKT1,FGFR1,MAPKAPK3,MAPK14,IL1B,ADNP,MAP2K4,EREG,IL12B,MADD,HRAS,IL23A,PRR5,TLR3,DUSP18,GPRC5A,HACD3,RPTOR,CAV1,TNFSF15,GTF2H1,PTPRO,MAP4K5,NF2,FCGR1A,TNF,IRAK2,CEBPA,NHLRC1,INCENP,SLC8A1,CCND1,CAMK1,CCR7,PYCARD,HERC5,C5,CXCR4,PDGFC,ARRB1,MAP3K8,CCNQ,FZD5,HSPB1,DUSP3,DOCK3,STK4,CD74,CD4,UBASH3B
GO:BP	monocarboxylic acid biosynthetic process	GO:0072330	0.048766904	1.311874813	227	644	22	18092	HPGD,APOC2,PTGES,ELOVL7,APOC1,IL1B,KMO,PTGS2,ACSM5,GATM,HACD3,NR1H3,OSBPL1A,PLA2G4A,TBXAS1,LTA4H,ABHD2,QKI,MLYCD,PCCB,ABCD1,CD74
GO:BP	fever generation	GO:0001660	0.049426662	1.306038719	11	644	5	18092	PTGES,IL1B,PTGS2,IL1A,TNF
GO:BP	small molecule biosynthetic process	GO:0044283	0.049980823	1.301196595	698	644	47	18092	HPGD,APOC2,PTGES,NT5E,PDE4B,ELOVL7,APOC1,MTRR,IL1B,ENO2,PPARA,KMO,NUDT7,SLC25A10,PTGS2,ACSM5,GATM,SIRT7,IP6K2,NT5M,HACD3,OGG1,AKR1B1,NR1H3,TNF,P2RY1,OSBPL1A,PLA2G4A,GLUL,DPYD,TBXAS1,LTA4H,ABHD2,QKI,MGST2,PDXK,SRD5A3,PLCG2,NLN,MDH1,SAMHD1,PDK2,MLYCD,PCBD1,PCCB,ABCD1,CD74
