# Supplementary material for: Key Macrophage Responses to Infection With Mycobacterium tuberculosis Are Co-Regulated by microRNAs and DNA Methylation
Source: Front Immunol. 2021 Jun 1;12:685237. doi: 10.3389/fimmu.2021.685237 (PMC8204050; doi:10.3389/fimmu.2021.685237)
Supplement: Supplementary Table 5 — Differential methylation from whole genome bisulfite sequencing. See attached Supplemental_Table_5_DEmiRs.csv file file. [file Table_5.csv]

#chr	start	end	length	nCG	Infected_meanMethy	Normal_meanMethy	diff.Methy	areaStat	C_context	regionID	region	Gene name	Gene description
18	48939366	48939599	234	8	0.331870137	0.739329595	-0.407459458	-52.4957895	CG	ENSG00000101665	intron	SMAD7	SMAD family member 7 [Source:HGNC Symbol;Acc:HGNC:6773]
16	21652532	21652617	86	12	0.442634839	0.815124323	-0.372489484	-112.775756	CG	ENSG00000197006	exon	METTL9	methyltransferase like 9 [Source:HGNC Symbol;Acc:HGNC:24586]
16	21652532	21652617	86	12	0.442634839	0.815124323	-0.372489484	-112.775756	CG	ENSG00000140749	exon	IGSF6	immunoglobulin superfamily member 6 [Source:HGNC Symbol;Acc:HGNC:5953]
16	21652532	21652617	86	12	0.442634839	0.815124323	-0.372489484	-112.775756	CG	ENSG00000140749	utr5	IGSF6	immunoglobulin superfamily member 6 [Source:HGNC Symbol;Acc:HGNC:5953]
16	21652532	21652617	86	12	0.442634839	0.815124323	-0.372489484	-112.775756	CG	ENSG00000140749	promoter	IGSF6	immunoglobulin superfamily member 6 [Source:HGNC Symbol;Acc:HGNC:5953]
16	21652532	21652617	86	12	0.442634839	0.815124323	-0.372489484	-112.775756	CG	ENSG00000197006	intron	METTL9	methyltransferase like 9 [Source:HGNC Symbol;Acc:HGNC:24586]
17	57577941	57578108	168	14	0.372287278	0.735163783	-0.362876505	-125.9540439	CG	ENSG00000153944	intron	MSI2	musashi RNA binding protein 2 [Source:HGNC Symbol;Acc:HGNC:18585]
22	36450001	36450084	84	10	0.452097492	0.809732345	-0.357634853	-77.40270786	CG	ENSG00000228719	intron	AL022313.2	novel transcript
11	47393201	47393342	142	7	0.38157977	0.727709849	-0.346130079	-41.30227877	CG	ENSG00000255197	intron	AC090559.1	novel transcript
16	29381846	29382000	155	10	0.413836803	0.75940427	-0.345567467	-65.95984143	CG	ENSG00000254206	exon	NPIPB11	nuclear pore complex interacting protein family member B11 [Source:HGNC Symbol;Acc:HGNC:37453]
1	28176788	28176857	70	5	0.376666787	0.713075443	-0.336408657	-29.64306723	CG	ENSG00000169403	exon	PTAFR	platelet activating factor receptor [Source:HGNC Symbol;Acc:HGNC:9582]
1	28176788	28176857	70	5	0.376666787	0.713075443	-0.336408657	-29.64306723	CG	ENSG00000169403	utr5	PTAFR	platelet activating factor receptor [Source:HGNC Symbol;Acc:HGNC:9582]
1	28176788	28176857	70	5	0.376666787	0.713075443	-0.336408657	-29.64306723	CG	ENSG00000169403	intron	PTAFR	platelet activating factor receptor [Source:HGNC Symbol;Acc:HGNC:9582]
9	127575259	127575385	127	8	0.391075312	0.724991249	-0.333915937	-51.32209325	CG	ENSG00000136830	intron	NIBAN2	niban apoptosis regulator 2 [Source:HGNC Symbol;Acc:HGNC:25282]
10	71598882	71599042	161	4	0.491567505	0.81736768	-0.325800175	-20.28012974	CG	ENSG00000107736	intron	CDH23	cadherin related 23 [Source:HGNC Symbol;Acc:HGNC:13733]
19	47370290	47370447	158	10	0.458379618	0.783325651	-0.324946033	-73.77630734	CG	ENSG00000134815	intron	DHX34	DExH-box helicase 34 [Source:HGNC Symbol;Acc:HGNC:16719]
8	96927012	96927084	73	6	0.367218524	0.689828905	-0.32261038	-36.53491184	CG	ENSG00000104324	intron	CPQ	carboxypeptidase Q [Source:HGNC Symbol;Acc:HGNC:16910]
2	10307764	10307922	159	10	0.320394772	0.642390995	-0.321996223	-71.61702981	CG	ENSG00000115756	intron	HPCAL1	hippocalcin like 1 [Source:HGNC Symbol;Acc:HGNC:5145]
4	38075491	38075649	159	6	0.36344712	0.684567997	-0.321120878	-33.78191371	CG	ENSG00000065882	intron	TBC1D1	TBC1 domain family member 1 [Source:HGNC Symbol;Acc:HGNC:11578]
8	130351542	130351641	100	8	0.496689667	0.814985916	-0.318296249	-58.43918995	CG	ENSG00000153317	intron	ASAP1	ArfGAP with SH3 domain, ankyrin repeat and PH domain 1 [Source:HGNC Symbol;Acc:HGNC:2720]
10	35449569	35449679	111	10	0.42083567	0.738826354	-0.317990684	-66.98629865	CG	ENSG00000108100	intron	CCNY	cyclin Y [Source:HGNC Symbol;Acc:HGNC:23354]
X	274744	275049	306	21	0.333033992	0.650648753	-0.317614761	-140.6959927	CG	ENSG00000182378	promoter	PLCXD1	phosphatidylinositol specific phospholipase C X domain containing 1 [Source:HGNC Symbol;Acc:HGNC:23148]
2	113232864	113232983	120	10	0.393144864	0.710116582	-0.316971718	-63.3469335	CG	ENSG00000189223	intron	PAX8-AS1	PAX8 antisense RNA 1 [Source:HGNC Symbol;Acc:HGNC:49271]
2	113232864	113232983	120	10	0.393144864	0.710116582	-0.316971718	-63.3469335	CG	ENSG00000125618	intron	PAX8	paired box 8 [Source:HGNC Symbol;Acc:HGNC:8622]
8	11849602	11849667	66	6	0.45496677	0.771689384	-0.316722614	-33.50079513	CG	ENSG00000164733	intron	CTSB	cathepsin B [Source:HGNC Symbol;Acc:HGNC:2527]
8	11849602	11849667	66	6	0.45496677	0.771689384	-0.316722614	-33.50079513	CG	ENSG00000164733	promoter	CTSB	cathepsin B [Source:HGNC Symbol;Acc:HGNC:2527]
4	39714365	39714421	57	4	0.469881153	0.781718524	-0.311837371	-21.61254435	CG	ENSG00000249019	exon	AC108471.1	ribosomal protein S7 (RPS7) pseudogene
4	39714365	39714421	57	4	0.469881153	0.781718524	-0.311837371	-21.61254435	CG	ENSG00000078140	intron	UBE2K	ubiquitin conjugating enzyme E2 K [Source:HGNC Symbol;Acc:HGNC:4914]
1	183882573	183882754	182	8	0.439500024	0.749810004	-0.31030998	-43.81951401	CG	ENSG00000143344	intron	RGL1	ral guanine nucleotide dissociation stimulator like 1 [Source:HGNC Symbol;Acc:HGNC:30281]
12	108851012	108851068	57	4	0.397169039	0.706049184	-0.308880146	-19.81216438	CG	ENSG00000084112	intron	SSH1	slingshot protein phosphatase 1 [Source:HGNC Symbol;Acc:HGNC:30579]
9	131946319	131946409	91	4	0.498181304	0.806969873	-0.308788569	-22.00478121	CG	ENSG00000160563	intron	MED27	mediator complex subunit 27 [Source:HGNC Symbol;Acc:HGNC:2377]
1	54227113	54227211	99	6	0.553773412	0.861561957	-0.307788544	-31.69092632	CG	ENSG00000157216	exon	SSBP3	single stranded DNA binding protein 3 [Source:HGNC Symbol;Acc:HGNC:15674]
1	54227113	54227211	99	6	0.553773412	0.861561957	-0.307788544	-31.69092632	CG	ENSG00000157216	utr3	SSBP3	single stranded DNA binding protein 3 [Source:HGNC Symbol;Acc:HGNC:15674]
1	54227113	54227211	99	6	0.553773412	0.861561957	-0.307788544	-31.69092632	CG	ENSG00000157216	intron	SSBP3	single stranded DNA binding protein 3 [Source:HGNC Symbol;Acc:HGNC:15674]
19	17560128	17560527	400	34	0.470712192	0.776886817	-0.306174625	-302.5273679	CG	ENSG00000130309	intron	COLGALT1	collagen beta(1-O)galactosyltransferase 1 [Source:HGNC Symbol;Acc:HGNC:26182]
19	17560128	17560527	400	34	0.470712192	0.776886817	-0.306174625	-302.5273679	CG	ENSG00000130309	exon	COLGALT1	collagen beta(1-O)galactosyltransferase 1 [Source:HGNC Symbol;Acc:HGNC:26182]
14	20783439	20783521	83	8	0.485501424	0.791632695	-0.306131271	-50.46330009	CG	ENSG00000258810	promoter	AL133371.2	novel transcript, antisense to RNASE1
11	1858398	1858472	75	12	0.611413433	0.912317084	-0.300903651	-102.5240371	CG	ENSG00000130592	intron	LSP1	lymphocyte specific protein 1 [Source:HGNC Symbol;Acc:HGNC:6707]
19	18644789	18644877	89	10	0.294898653	0.595702254	-0.300803601	-62.52117027	CG	ENSG00000167487	intron	KLHL26	kelch like family member 26 [Source:HGNC Symbol;Acc:HGNC:25623]
X	53281719	53281810	92	6	0.292839759	0.593217038	-0.300377278	-29.88729145	CG	ENSG00000124313	promoter	IQSEC2	IQ motif and Sec7 domain ArfGEF 2 [Source:HGNC Symbol;Acc:HGNC:29059]
X	53281719	53281810	92	6	0.292839759	0.593217038	-0.300377278	-29.88729145	CG	ENSG00000124313	intron	IQSEC2	IQ motif and Sec7 domain ArfGEF 2 [Source:HGNC Symbol;Acc:HGNC:29059]
1	156508657	156508743	87	8	0.44453059	0.742574659	-0.298044069	-51.15688632	CG	ENSG00000260460	promoter	AL365181.1	novel transcript
6	36291430	36291633	204	13	0.248154025	0.546074701	-0.297920676	-83.86421634	CG	ENSG00000180316	exon	PNPLA1	patatin like phospholipase domain containing 1 [Source:HGNC Symbol;Acc:HGNC:21246]
6	36291430	36291633	204	13	0.248154025	0.546074701	-0.297920676	-83.86421634	CG	ENSG00000180316	intron	PNPLA1	patatin like phospholipase domain containing 1 [Source:HGNC Symbol;Acc:HGNC:21246]
6	4320383	4320446	64	4	0.258860264	0.55585988	-0.296999615	-20.98582035	CG	ENSG00000285424	intron	AL162718.1	novel transcript
15	89836883	89836983	101	6	0.439692966	0.736128271	-0.296435304	-34.03932056	CG	ENSG00000157823	intron	AP3S2	adaptor related protein complex 3 subunit sigma 2 [Source:HGNC Symbol;Acc:HGNC:571]
15	89836883	89836983	101	6	0.439692966	0.736128271	-0.296435304	-34.03932056	CG	ENSG00000250021	intron	ARPIN-AP3S2	ARPIN-AP3S2 readthrough [Source:HGNC Symbol;Acc:HGNC:38824]
7	6383824	6384041	218	23	0.55020426	0.842218337	-0.292014077	-210.3825434	CG	ENSG00000136238	intron	RAC1	Rac family small GTPase 1 [Source:HGNC Symbol;Acc:HGNC:9801]
19	13987479	13987596	118	9	0.350525639	0.64244491	-0.291919271	-47.73592201	CG	ENSG00000132005	intron	RFX1	regulatory factor X1 [Source:HGNC Symbol;Acc:HGNC:9982]
18	3679381	3679454	74	6	0.485455129	0.775142426	-0.289687296	-34.11372506	CG	ENSG00000170579	intron	DLGAP1	DLG associated protein 1 [Source:HGNC Symbol;Acc:HGNC:2905]
6	15474430	15474486	57	4	0.526658275	0.815695144	-0.289036869	-21.23630151	CG	ENSG00000008083	intron	JARID2	jumonji and AT-rich interaction domain containing 2 [Source:HGNC Symbol;Acc:HGNC:6196]
9	133139991	133140080	90	8	0.501388656	0.790017897	-0.288629241	-47.08751651	CG	ENSG00000160271	intron	RALGDS	ral guanine nucleotide dissociation stimulator [Source:HGNC Symbol;Acc:HGNC:9842]
9	133139991	133140080	90	8	0.501388656	0.790017897	-0.288629241	-47.08751651	CG	ENSG00000285245	intron	AL162417.1	novel protein
9	114619234	114619291	58	12	0.309964622	0.598124171	-0.288159549	-79.94291292	CG	ENSG00000157693	intron	TMEM268	transmembrane protein 268 [Source:HGNC Symbol;Acc:HGNC:24513]
3	50230257	50230323	67	6	0.583466119	0.871244878	-0.287778759	-39.04543603	CG	ENSG00000114353	promoter	GNAI2	G protein subunit alpha i2 [Source:HGNC Symbol;Acc:HGNC:4385]
3	50230257	50230323	67	6	0.583466119	0.871244878	-0.287778759	-39.04543603	CG	ENSG00000114353	exon	GNAI2	G protein subunit alpha i2 [Source:HGNC Symbol;Acc:HGNC:4385]
3	50230257	50230323	67	6	0.583466119	0.871244878	-0.287778759	-39.04543603	CG	ENSG00000114353	intron	GNAI2	G protein subunit alpha i2 [Source:HGNC Symbol;Acc:HGNC:4385]
21	46472518	46472601	84	4	0.3832882	0.670296616	-0.287008416	-20.29348463	CG	ENSG00000160305	intron	DIP2A	disco interacting protein 2 homolog A [Source:HGNC Symbol;Acc:HGNC:17217]
3	16876295	16876376	82	4	0.496242645	0.783208223	-0.286965578	-20.69280954	CG	ENSG00000154822	intron	PLCL2	phospholipase C like 2 [Source:HGNC Symbol;Acc:HGNC:9064]
14	65044860	65044943	84	4	0.387750114	0.674079066	-0.286328952	-20.88931439	CG	ENSG00000257365	intron	FNTB	farnesyltransferase, CAAX box, beta [Source:HGNC Symbol;Acc:HGNC:3785]
14	65044860	65044943	84	4	0.387750114	0.674079066	-0.286328952	-20.88931439	CG	ENSG00000125954	intron	CHURC1-FNTB	CHURC1-FNTB readthrough [Source:HGNC Symbol;Acc:HGNC:42960]
14	65044860	65044943	84	4	0.387750114	0.674079066	-0.286328952	-20.88931439	CG	ENSG00000125952	intron	MAX	MYC associated factor X [Source:HGNC Symbol;Acc:HGNC:6913]
18	48841344	48841512	169	12	0.529971658	0.816203681	-0.286232023	-85.44393695	CG	ENSG00000134030	intron	CTIF	cap binding complex dependent translation initiation factor [Source:HGNC Symbol;Acc:HGNC:23925]
22	21487800	21487948	149	9	0.344402314	0.63062698	-0.286224666	-43.44721704	CG	ENSG00000183506	intron	PI4KAP2	phosphatidylinositol 4-kinase alpha pseudogene 2 [Source:HGNC Symbol;Acc:HGNC:33577]
22	21487800	21487948	149	9	0.344402314	0.63062698	-0.286224666	-43.44721704	CG	ENSG00000183506	exon	PI4KAP2	phosphatidylinositol 4-kinase alpha pseudogene 2 [Source:HGNC Symbol;Acc:HGNC:33577]
22	21487800	21487948	149	9	0.344402314	0.63062698	-0.286224666	-43.44721704	CG	ENSG00000183506	promoter	PI4KAP2	phosphatidylinositol 4-kinase alpha pseudogene 2 [Source:HGNC Symbol;Acc:HGNC:33577]
11	74022780	74022885	106	8	0.514200618	0.799176607	-0.284975989	-50.77935274	CG	ENSG00000168014	intron	C2CD3	C2 domain containing 3 centriole elongation regulator [Source:HGNC Symbol;Acc:HGNC:24564]
17	1199514	1199610	97	14	0.486740076	0.771263803	-0.284523727	-105.5047	CG	ENSG00000159842	intron	ABR	ABR activator of RhoGEF and GTPase [Source:HGNC Symbol;Acc:HGNC:81]
1	10400735	10400811	77	4	0.436546696	0.720797859	-0.284251163	-21.8207625	CG	ENSG00000142657	intron	PGD	phosphogluconate dehydrogenase [Source:HGNC Symbol;Acc:HGNC:8891]
13	108271273	108271342	70	8	0.551469985	0.832896939	-0.281426954	-52.33488468	CG	ENSG00000102524	intron	TNFSF13B	TNF superfamily member 13b [Source:HGNC Symbol;Acc:HGNC:11929]
15	32587019	32587094	76	6	0.32458527	0.605846303	-0.281261033	-32.23519574	CG	ENSG00000261064	intron	LINC02256	long intergenic non-protein coding RNA 2256 [Source:HGNC Symbol;Acc:HGNC:53157]
15	32587019	32587094	76	6	0.32458527	0.605846303	-0.281261033	-32.23519574	CG	ENSG00000262728	intron	AC123768.3	novel transcript, antisense to GOLGA8N
8	128149932	128150006	75	8	0.462453501	0.743607563	-0.281154062	-48.501147	CG	ENSG00000221261	promoter	MIR1208	microRNA 1208 [Source:HGNC Symbol;Acc:HGNC:35274]
3	188702356	188702424	69	6	0.466062965	0.746335246	-0.280272281	-31.93254386	CG	ENSG00000145012	intron	LPP	LIM domain containing preferred translocation partner in lipoma [Source:HGNC Symbol;Acc:HGNC:6679]
3	46964428	46964492	65	7	0.490853858	0.77110913	-0.280255272	-37.00485297	CG	ENSG00000160799	intron	CCDC12	coiled-coil domain containing 12 [Source:HGNC Symbol;Acc:HGNC:28332]
6	7166439	7166617	179	16	0.471885956	0.750471811	-0.278585855	-123.0036631	CG	ENSG00000124782	intron	RREB1	ras responsive element binding protein 1 [Source:HGNC Symbol;Acc:HGNC:10449]
3	16181481	16181585	105	10	0.424143526	0.702211414	-0.278067888	-58.43794242	CG	ENSG00000131386	intron	GALNT15	polypeptide N-acetylgalactosaminyltransferase 15 [Source:HGNC Symbol;Acc:HGNC:21531]
18	48781187	48781579	393	44	0.468907645	0.746362813	-0.277455167	-349.4899829	CG	ENSG00000134030	intron	CTIF	cap binding complex dependent translation initiation factor [Source:HGNC Symbol;Acc:HGNC:23925]
16	81457670	81457760	91	8	0.42989068	0.707075968	-0.277185288	-48.46119704	CG	ENSG00000153815	intron	CMIP	c-Maf inducing protein [Source:HGNC Symbol;Acc:HGNC:24319]
20	31524056	31524113	58	4	0.555848751	0.832447318	-0.276598567	-19.72923541	CG	ENSG00000101294	intron	HM13	histocompatibility minor 13 [Source:HGNC Symbol;Acc:HGNC:16435]
5	14202632	14202774	143	10	0.316235986	0.592758029	-0.276522043	-60.3614737	CG	ENSG00000038382	intron	TRIO	trio Rho guanine nucleotide exchange factor [Source:HGNC Symbol;Acc:HGNC:12303]
19	13055133	13055205	73	4	0.676182923	0.952570342	-0.27638742	-19.71618082	CG	ENSG00000008441	intron	NFIX	nuclear factor I X [Source:HGNC Symbol;Acc:HGNC:7788]
2	101464338	101464504	167	8	0.386714193	0.663025642	-0.276311448	-41.90933967	CG	ENSG00000196460	intron	RFX8	RFX family member 8, lacking RFX DNA binding domain [Source:HGNC Symbol;Acc:HGNC:37253]
9	134410114	134410182	69	8	0.553271209	0.829427256	-0.276156047	-53.79849136	CG	ENSG00000186350	intron	RXRA	retinoid X receptor alpha [Source:HGNC Symbol;Acc:HGNC:10477]
11	46363008	46363167	160	16	0.427674472	0.703582631	-0.275908159	-111.0398505	CG	ENSG00000149091	intron	DGKZ	diacylglycerol kinase zeta [Source:HGNC Symbol;Acc:HGNC:2857]
5	139671504	139671673	170	27	0.307064219	0.582942135	-0.275877916	-212.1053631	CG	ENSG00000171604	intron	CXXC5	CXXC finger protein 5 [Source:HGNC Symbol;Acc:HGNC:26943]
21	8394508	8394579	72	11	0.204054184	0.47967916	-0.275624976	-56.21913429	CG	ENSG00000275215	promoter	RNA5-8SN3	RNA, 5.8S ribosomal N3 [Source:HGNC Symbol;Acc:HGNC:53525]
21	8394508	8394579	72	11	0.204054184	0.47967916	-0.275624976	-56.21913429	CG	ENSG00000280614	promoter	FP236383.4	novel transcript, similar to YY1 associated myogenesis RNA 1 YAM1
21	8394508	8394579	72	11	0.204054184	0.47967916	-0.275624976	-56.21913429	CG	ENSG00000280441	intron	FP236383.3	novel transcript
6	158715733	158715866	134	14	0.52922694	0.804693836	-0.275466896	-95.99249865	CG	ENSG00000164674	intron	SYTL3	synaptotagmin like 3 [Source:HGNC Symbol;Acc:HGNC:15587]
2	201239737	201239807	71	10	0.341785457	0.616653048	-0.27486759	-60.98932356	CG	ENSG00000064012	intron	CASP8	caspase 8 [Source:HGNC Symbol;Acc:HGNC:1509]
2	201239737	201239807	71	10	0.341785457	0.616653048	-0.27486759	-60.98932356	CG	ENSG00000064012	utr5	CASP8	caspase 8 [Source:HGNC Symbol;Acc:HGNC:1509]
16	15608148	15608297	150	10	0.512620468	0.786878736	-0.274258268	-67.94261587	CG	ENSG00000166783	intron	MARF1	meiosis regulator and mRNA stability factor 1 [Source:HGNC Symbol;Acc:HGNC:29562]
16	15608148	15608297	150	10	0.512620468	0.786878736	-0.274258268	-67.94261587	CG	ENSG00000257769	promoter	AC026401.1	novel transcript
16	15608148	15608297	150	10	0.512620468	0.786878736	-0.274258268	-67.94261587	CG	ENSG00000166783	exon	MARF1	meiosis regulator and mRNA stability factor 1 [Source:HGNC Symbol;Acc:HGNC:29562]
16	15608148	15608297	150	10	0.512620468	0.786878736	-0.274258268	-67.94261587	CG	ENSG00000166783	utr3	MARF1	meiosis regulator and mRNA stability factor 1 [Source:HGNC Symbol;Acc:HGNC:29562]
16	15608148	15608297	150	10	0.512620468	0.786878736	-0.274258268	-67.94261587	CG	ENSG00000166780	intron	BMERB1	bMERB domain containing 1 [Source:HGNC Symbol;Acc:HGNC:19213]
7	139854250	139854359	110	10	0.439323901	0.713571805	-0.274247904	-62.84410473	CG	ENSG00000059377	intron	TBXAS1	thromboxane A synthase 1 [Source:HGNC Symbol;Acc:HGNC:11609]
1	226161546	226161722	177	13	0.520579304	0.793870068	-0.273290764	-91.14692093	CG	ENSG00000182827	exon	ACBD3	acyl-CoA binding domain containing 3 [Source:HGNC Symbol;Acc:HGNC:15453]
1	226161546	226161722	177	13	0.520579304	0.793870068	-0.273290764	-91.14692093	CG	ENSG00000182827	promoter	ACBD3	acyl-CoA binding domain containing 3 [Source:HGNC Symbol;Acc:HGNC:15453]
1	226161546	226161722	177	13	0.520579304	0.793870068	-0.273290764	-91.14692093	CG	ENSG00000182827	intron	ACBD3	acyl-CoA binding domain containing 3 [Source:HGNC Symbol;Acc:HGNC:15453]
10	71694123	71694384	262	30	0.519088362	0.792073206	-0.272984844	-255.2272845	CG	ENSG00000107736	intron	CDH23	cadherin related 23 [Source:HGNC Symbol;Acc:HGNC:13733]
10	71694123	71694384	262	30	0.519088362	0.792073206	-0.272984844	-255.2272845	CG	ENSG00000107736	exon	CDH23	cadherin related 23 [Source:HGNC Symbol;Acc:HGNC:13733]
X	107155905	107156213	309	41	0.31470313	0.586981989	-0.272278859	-308.9174411	CG	ENSG00000198088	intron	NUP62CL	nucleoporin 62 C-terminal like [Source:HGNC Symbol;Acc:HGNC:25960]
X	107155905	107156213	309	41	0.31470313	0.586981989	-0.272278859	-308.9174411	CG	ENSG00000198088	promoter	NUP62CL	nucleoporin 62 C-terminal like [Source:HGNC Symbol;Acc:HGNC:25960]
20	37288371	37288472	102	5	0.556489982	0.828323683	-0.271833701	-28.59391713	CG	ENSG00000101363	promoter	MANBAL	mannosidase beta like [Source:HGNC Symbol;Acc:HGNC:15799]
X	71241434	71241522	89	8	0.541603856	0.81338205	-0.271778195	-41.70749066	CG	ENSG00000147130	intron	ZMYM3	zinc finger MYM-type containing 3 [Source:HGNC Symbol;Acc:HGNC:13054]
2	8234329	8234392	64	4	0.507253643	0.778933341	-0.271679698	-21.79132704	CG	ENSG00000236790	intron	LINC00299	long intergenic non-protein coding RNA 299 [Source:HGNC Symbol;Acc:HGNC:27940]
2	8234329	8234392	64	4	0.507253643	0.778933341	-0.271679698	-21.79132704	CG	ENSG00000235665	intron	LINC00298	long intergenic non-protein coding RNA 298 [Source:HGNC Symbol;Acc:HGNC:49257]
7	36283902	36284003	102	8	0.347210452	0.618767695	-0.271557243	-48.41840324	CG	ENSG00000122547	intron	EEPD1	endonuclease/exonuclease/phosphatase family domain containing 1 [Source:HGNC Symbol;Acc:HGNC:22223]
18	23618824	23618962	139	10	0.486979771	0.758350405	-0.271370635	-58.25581073	CG	ENSG00000154065	intron	ANKRD29	ankyrin repeat domain 29 [Source:HGNC Symbol;Acc:HGNC:27110]
19	40748614	40748814	201	16	0.451272456	0.722159529	-0.270887073	-100.3501999	CG	ENSG00000077312	promoter	SNRPA	small nuclear ribonucleoprotein polypeptide A [Source:HGNC Symbol;Acc:HGNC:11151]
19	40748614	40748814	201	16	0.451272456	0.722159529	-0.270887073	-100.3501999	CG	ENSG00000188493	intron	C19orf54	chromosome 19 open reading frame 54 [Source:HGNC Symbol;Acc:HGNC:24758]
1	17431956	17432133	178	12	0.356055465	0.626871497	-0.270816032	-70.49642277	CG	ENSG00000179051	intron	RCC2	regulator of chromosome condensation 2 [Source:HGNC Symbol;Acc:HGNC:30297]
8	28773451	28773748	298	21	0.47279868	0.743092851	-0.270294171	-164.2920398	CG	ENSG00000104299	intron	INTS9	integrator complex subunit 9 [Source:HGNC Symbol;Acc:HGNC:25592]
10	96708737	96708902	166	9	0.543774111	0.813517868	-0.269743756	-54.56508562	CG	ENSG00000155629	intron	PIK3AP1	phosphoinositide-3-kinase adaptor protein 1 [Source:HGNC Symbol;Acc:HGNC:30034]
18	74506646	74506720	75	5	0.421771139	0.691424605	-0.269653467	-26.46288745	CG	ENSG00000133313	intron	CNDP2	carnosine dipeptidase 2 [Source:HGNC Symbol;Acc:HGNC:24437]
18	74506646	74506720	75	5	0.421771139	0.691424605	-0.269653467	-26.46288745	CG	ENSG00000133313	promoter	CNDP2	carnosine dipeptidase 2 [Source:HGNC Symbol;Acc:HGNC:24437]
15	22957058	22957134	77	22	0.448032946	0.717645736	-0.26961279	-191.1415013	CG	ENSG00000273749	intron	CYFIP1	cytoplasmic FMR1 interacting protein 1 [Source:HGNC Symbol;Acc:HGNC:13759]
9	129339209	129339324	116	10	0.550346626	0.819681205	-0.269334578	-64.08915106	CG	ENSG00000233901	intron	LINC01503	long intergenic non-protein coding RNA 1503 [Source:HGNC Symbol;Acc:HGNC:51184]
1	243284525	243284699	175	12	0.341540066	0.610609336	-0.269069269	-71.59569877	CG	ENSG00000054282	intron	SDCCAG8	serologically defined colon cancer antigen 8 [Source:HGNC Symbol;Acc:HGNC:10671]
1	243284525	243284699	175	12	0.341540066	0.610609336	-0.269069269	-71.59569877	CG	ENSG00000054282	promoter	SDCCAG8	serologically defined colon cancer antigen 8 [Source:HGNC Symbol;Acc:HGNC:10671]
11	118718687	118718773	87	5	0.529725336	0.798234354	-0.268509018	-28.22699737	CG	ENSG00000255422	intron	AP002954.1	novel transcript
8	132969678	132969780	103	8	0.515481949	0.783757672	-0.268275723	-48.87795116	CG	ENSG00000042832	intron	TG	thyroglobulin [Source:HGNC Symbol;Acc:HGNC:11764]
9	5464979	5465044	66	6	0.510309571	0.778467767	-0.268158195	-32.42243052	CG	ENSG00000120217	intron	CD274	CD274 molecule [Source:HGNC Symbol;Acc:HGNC:17635]
3	196055979	196056088	110	8	0.471285949	0.739143922	-0.267857973	-44.46993716	CG	ENSG00000072274	promoter	TFRC	transferrin receptor [Source:HGNC Symbol;Acc:HGNC:11763]
3	196055979	196056088	110	8	0.471285949	0.739143922	-0.267857973	-44.46993716	CG	ENSG00000072274	intron	TFRC	transferrin receptor [Source:HGNC Symbol;Acc:HGNC:11763]
9	113188332	113188527	196	14	0.490271986	0.758105558	-0.267833572	-100.4542632	CG	ENSG00000119321	intron	FKBP15	FKBP prolyl isomerase 15 [Source:HGNC Symbol;Acc:HGNC:23397]
9	113188332	113188527	196	14	0.490271986	0.758105558	-0.267833572	-100.4542632	CG	ENSG00000119321	exon	FKBP15	FKBP prolyl isomerase 15 [Source:HGNC Symbol;Acc:HGNC:23397]
12	94173008	94173191	184	16	0.408998975	0.675951064	-0.266952089	-116.7926056	CG	ENSG00000258035	intron	AC123567.2	novel transcript, antisense to PLXNC1
12	94173008	94173191	184	16	0.408998975	0.675951064	-0.266952089	-116.7926056	CG	ENSG00000136040	intron	PLXNC1	plexin C1 [Source:HGNC Symbol;Acc:HGNC:9106]
6	111575543	111575726	184	9	0.443863852	0.71055078	-0.266686928	-49.14612545	CG	ENSG00000056972	exon	TRAF3IP2	TRAF3 interacting protein 2 [Source:HGNC Symbol;Acc:HGNC:1343]
6	111575543	111575726	184	9	0.443863852	0.71055078	-0.266686928	-49.14612545	CG	ENSG00000056972	intron	TRAF3IP2	TRAF3 interacting protein 2 [Source:HGNC Symbol;Acc:HGNC:1343]
6	111575543	111575726	184	9	0.443863852	0.71055078	-0.266686928	-49.14612545	CG	ENSG00000056972	promoter	TRAF3IP2	TRAF3 interacting protein 2 [Source:HGNC Symbol;Acc:HGNC:1343]
6	111575543	111575726	184	9	0.443863852	0.71055078	-0.266686928	-49.14612545	CG	ENSG00000231889	intron	TRAF3IP2-AS1	TRAF3IP2 antisense RNA 1 [Source:HGNC Symbol;Acc:HGNC:40005]
19	18364933	18365064	132	14	0.322343701	0.588972064	-0.266628363	-85.46465008	CG	ENSG00000130517	intron	PGPEP1	pyroglutamyl-peptidase I [Source:HGNC Symbol;Acc:HGNC:13568]
19	18364933	18365064	132	14	0.322343701	0.588972064	-0.266628363	-85.46465008	CG	ENSG00000130517	exon	PGPEP1	pyroglutamyl-peptidase I [Source:HGNC Symbol;Acc:HGNC:13568]
19	18364933	18365064	132	14	0.322343701	0.588972064	-0.266628363	-85.46465008	CG	ENSG00000130517	utr3	PGPEP1	pyroglutamyl-peptidase I [Source:HGNC Symbol;Acc:HGNC:13568]
6	32551562	32551659	98	4	0.432882306	0.699082294	-0.266199988	-18.97041688	CG	ENSG00000251916	promoter	RNU1-61P	RNA, U1 small nuclear 61, pseudogene [Source:HGNC Symbol;Acc:HGNC:48403]
11	62343844	62344006	163	8	0.543682894	0.809499588	-0.265816694	-39.95858759	CG	ENSG00000162174	intron	ASRGL1	asparaginase and isoaspartyl peptidase 1 [Source:HGNC Symbol;Acc:HGNC:16448]
8	66713700	66713764	65	4	0.203120761	0.468719902	-0.265599141	-21.53355609	CG	ENSG00000104205	intron	SGK3	serum/glucocorticoid regulated kinase family member 3 [Source:HGNC Symbol;Acc:HGNC:10812]
1	40421716	40421805	90	8	0.369068572	0.634492617	-0.265424045	-39.43942865	CG	ENSG00000084070	intron	SMAP2	small ArfGAP2 [Source:HGNC Symbol;Acc:HGNC:25082]
1	40421369	40421468	100	4	0.398436517	0.662890676	-0.264454159	-18.52040054	CG	ENSG00000084070	intron	SMAP2	small ArfGAP2 [Source:HGNC Symbol;Acc:HGNC:25082]
7	36283569	36283624	56	8	0.186211723	0.450415076	-0.264203353	-49.16478561	CG	ENSG00000122547	intron	EEPD1	endonuclease/exonuclease/phosphatase family domain containing 1 [Source:HGNC Symbol;Acc:HGNC:22223]
16	87954141	87954191	51	5	0.350501856	0.614660192	-0.264158337	-23.45030438	CG	ENSG00000172530	intron	BANP	BTG3 associated nuclear protein [Source:HGNC Symbol;Acc:HGNC:13450]
2	111415869	111416041	173	8	0.528091565	0.79194362	-0.263852055	-50.98809807	CG	ENSG00000172965	intron	MIR4435-2HG	MIR4435-2 host gene [Source:HGNC Symbol;Acc:HGNC:35163]
1	21091075	21091381	307	12	0.539952194	0.803781851	-0.263829657	-71.28055051	CG	ENSG00000075151	intron	EIF4G3	eukaryotic translation initiation factor 4 gamma 3 [Source:HGNC Symbol;Acc:HGNC:3298]
20	45407246	45407368	123	27	0.213120382	0.476516026	-0.263395645	-213.9933135	CG	ENSG00000124251	intron	TP53TG5	TP53 target 5 [Source:HGNC Symbol;Acc:HGNC:15856]
20	45407246	45407368	123	27	0.213120382	0.476516026	-0.263395645	-213.9933135	CG	ENSG00000124251	promoter	TP53TG5	TP53 target 5 [Source:HGNC Symbol;Acc:HGNC:15856]
20	45407246	45407368	123	27	0.213120382	0.476516026	-0.263395645	-213.9933135	CG	ENSG00000244274	promoter	DBNDD2	dysbindin domain containing 2 [Source:HGNC Symbol;Acc:HGNC:15881]
20	45407246	45407368	123	27	0.213120382	0.476516026	-0.263395645	-213.9933135	CG	ENSG00000244274	intron	DBNDD2	dysbindin domain containing 2 [Source:HGNC Symbol;Acc:HGNC:15881]
20	45407246	45407368	123	27	0.213120382	0.476516026	-0.263395645	-213.9933135	CG	ENSG00000244274	exon	DBNDD2	dysbindin domain containing 2 [Source:HGNC Symbol;Acc:HGNC:15881]
20	45407246	45407368	123	27	0.213120382	0.476516026	-0.263395645	-213.9933135	CG	ENSG00000244274	utr5	DBNDD2	dysbindin domain containing 2 [Source:HGNC Symbol;Acc:HGNC:15881]
20	45407246	45407368	123	27	0.213120382	0.476516026	-0.263395645	-213.9933135	CG	ENSG00000254806	intron	SYS1-DBNDD2	SYS1-DBNDD2 readthrough (NMD candidate) [Source:HGNC Symbol;Acc:HGNC:33535]
20	45407246	45407368	123	27	0.213120382	0.476516026	-0.263395645	-213.9933135	CG	ENSG00000254806	utr3	SYS1-DBNDD2	SYS1-DBNDD2 readthrough (NMD candidate) [Source:HGNC Symbol;Acc:HGNC:33535]
1	3666703	3666805	103	16	0.549576199	0.812967547	-0.263391349	-121.5350776	CG	ENSG00000227589	intron	AL136528.1	novel transcript
1	3666703	3666805	103	16	0.549576199	0.812967547	-0.263391349	-121.5350776	CG	ENSG00000078900	intron	TP73	tumor protein p73 [Source:HGNC Symbol;Acc:HGNC:12003]
9	136530093	136530275	183	23	0.225870395	0.489238959	-0.263368564	-173.4973296	CG	ENSG00000148400	intron	NOTCH1	notch receptor 1 [Source:HGNC Symbol;Acc:HGNC:7881]
7	77390821	77390990	170	16	0.546167856	0.809153412	-0.262985556	-110.1293044	CG	ENSG00000186088	intron	GSAP	gamma-secretase activating protein [Source:HGNC Symbol;Acc:HGNC:28042]
1	40077055	40077117	63	6	0.401701221	0.664377138	-0.262675917	-30.84629818	CG	ENSG00000131238	intron	PPT1	palmitoyl-protein thioesterase 1 [Source:HGNC Symbol;Acc:HGNC:9325]
21	31339864	31339918	55	6	0.408822862	0.671426263	-0.262603402	-32.49046879	CG	ENSG00000156299	intron	TIAM1	TIAM Rac1 associated GEF 1 [Source:HGNC Symbol;Acc:HGNC:11805]
19	17092027	17092323	297	20	0.438640199	0.701234066	-0.262593867	-126.1234654	CG	ENSG00000099331	intron	MYO9B	myosin IXB [Source:HGNC Symbol;Acc:HGNC:7609]
5	177419743	177419922	180	20	0.497191285	0.758954296	-0.261763011	-148.733349	CG	ENSG00000198055	intron	GRK6	G protein-coupled receptor kinase 6 [Source:HGNC Symbol;Acc:HGNC:4545]
12	54369687	54369903	217	13	0.657709279	0.919387445	-0.261678166	-78.8969196	CG	ENSG00000161642	utr3	ZNF385A	zinc finger protein 385A [Source:HGNC Symbol;Acc:HGNC:17521]
12	54369687	54369903	217	13	0.657709279	0.919387445	-0.261678166	-78.8969196	CG	ENSG00000161642	exon	ZNF385A	zinc finger protein 385A [Source:HGNC Symbol;Acc:HGNC:17521]
12	54369687	54369903	217	13	0.657709279	0.919387445	-0.261678166	-78.8969196	CG	ENSG00000258137	intron	AC079313.2	novel transcript, antisense to ZNF385A, GPR84, ITGA5 and GTSF1
12	54369687	54369903	217	13	0.657709279	0.919387445	-0.261678166	-78.8969196	CG	ENSG00000258086	intron	AC079313.1	novel transcript, antisense to ZNF385A, GPR84, ITGA5 and GTSF1
17	74682760	74682900	141	14	0.403104407	0.664311207	-0.2612068	-100.6910074	CG	ENSG00000172794	intron	RAB37	RAB37, member RAS oncogene family [Source:HGNC Symbol;Acc:HGNC:30268]
7	47466388	47466442	55	6	0.48819476	0.749346471	-0.261151711	-33.23119946	CG	ENSG00000136205	intron	TNS3	tensin 3 [Source:HGNC Symbol;Acc:HGNC:21616]
9	134371727	134371916	190	28	0.469865628	0.730688699	-0.260823071	-242.9001564	CG	ENSG00000186350	promoter	RXRA	retinoid X receptor alpha [Source:HGNC Symbol;Acc:HGNC:10477]
9	134371727	134371916	190	28	0.469865628	0.730688699	-0.260823071	-242.9001564	CG	ENSG00000186350	intron	RXRA	retinoid X receptor alpha [Source:HGNC Symbol;Acc:HGNC:10477]
4	168437764	168437844	81	4	0.395238323	0.655748206	-0.260509883	-18.95126991	CG	ENSG00000181381	intron	DDX60L	DExD/H-box 60 like [Source:HGNC Symbol;Acc:HGNC:26429]
12	108550240	108550320	81	6	0.491746137	0.752043873	-0.260297736	-29.41771471	CG	ENSG00000075856	intron	SART3	spliceosome associated factor 3, U4/U6 recycling protein [Source:HGNC Symbol;Acc:HGNC:16860]
12	108550240	108550320	81	6	0.491746137	0.752043873	-0.260297736	-29.41771471	CG	ENSG00000075856	promoter	SART3	spliceosome associated factor 3, U4/U6 recycling protein [Source:HGNC Symbol;Acc:HGNC:16860]
15	64870900	64871108	209	13	0.522160779	0.78231808	-0.260157302	-82.4029376	CG	ENSG00000249240	intron	AC069368.1	novel protein
9	112059468	112059552	85	4	0.443919594	0.704057792	-0.260138198	-21.84049918	CG	ENSG00000106868	promoter	SUSD1	sushi domain containing 1 [Source:HGNC Symbol;Acc:HGNC:25413]
9	112059468	112059552	85	4	0.443919594	0.704057792	-0.260138198	-21.84049918	CG	ENSG00000106868	intron	SUSD1	sushi domain containing 1 [Source:HGNC Symbol;Acc:HGNC:25413]
9	127562959	127563186	228	24	0.521530388	0.781537545	-0.260007156	-178.2109312	CG	ENSG00000136830	intron	NIBAN2	niban apoptosis regulator 2 [Source:HGNC Symbol;Acc:HGNC:25282]
19	46981727	46981791	65	6	0.430667211	0.69060108	-0.259933869	-30.29193932	CG	ENSG00000160007	intron	ARHGAP35	Rho GTPase activating protein 35 [Source:HGNC Symbol;Acc:HGNC:4591]
6	16726683	16726846	164	9	0.5770017	0.836708979	-0.259707279	-54.80552475	CG	ENSG00000124788	intron	ATXN1	ataxin 1 [Source:HGNC Symbol;Acc:HGNC:10548]
22	45584417	45584506	90	10	0.494474521	0.754037223	-0.259562702	-69.93742446	CG	ENSG00000077942	intron	FBLN1	fibulin 1 [Source:HGNC Symbol;Acc:HGNC:3600]
16	89559286	89559447	162	11	0.48941987	0.748826035	-0.259406164	-68.05927456	CG	ENSG00000167526	promoter	RPL13	ribosomal protein L13 [Source:HGNC Symbol;Acc:HGNC:10303]
16	89559286	89559447	162	11	0.48941987	0.748826035	-0.259406164	-68.05927456	CG	ENSG00000200084	promoter	SNORD68	small nucleolar RNA, C/D box 68 [Source:HGNC Symbol;Acc:HGNC:32729]
19	6741326	6741420	95	6	0.197026632	0.45563863	-0.258611998	-28.62173202	CG	ENSG00000125733	intron	TRIP10	thyroid hormone receptor interactor 10 [Source:HGNC Symbol;Acc:HGNC:12304]
19	1858105	1858192	88	10	0.415879467	0.674357289	-0.258477822	-51.15922559	CG	ENSG00000129911	intron	KLF16	Kruppel like factor 16 [Source:HGNC Symbol;Acc:HGNC:16857]
22	37574395	37574544	150	10	0.427748529	0.685715529	-0.257967	-56.70892516	CG	ENSG00000100079	intron	LGALS2	galectin 2 [Source:HGNC Symbol;Acc:HGNC:6562]
19	5128582	5128704	123	15	0.65465334	0.912596219	-0.25794288	-124.4441872	CG	ENSG00000127663	intron	KDM4B	lysine demethylase 4B [Source:HGNC Symbol;Acc:HGNC:29136]
1	150927835	150927946	112	8	0.570960906	0.827917678	-0.256956772	-45.85653689	CG	ENSG00000143379	promoter	SETDB1	SET domain bifurcated histone lysine methyltransferase 1 [Source:HGNC Symbol;Acc:HGNC:10761]
1	150927835	150927946	112	8	0.570960906	0.827917678	-0.256956772	-45.85653689	CG	ENSG00000143379	exon	SETDB1	SET domain bifurcated histone lysine methyltransferase 1 [Source:HGNC Symbol;Acc:HGNC:10761]
16	10897284	10897398	115	8	0.390199304	0.646800609	-0.256601305	-40.82154031	CG	ENSG00000179583	intron	CIITA	class II major histocompatibility complex transactivator [Source:HGNC Symbol;Acc:HGNC:7067]
X	3664120	3664183	64	8	0.344201255	0.600498904	-0.256297649	-42.84461083	CG	ENSG00000236188	intron	PRKX-AS1	PRKX antisense RNA 1 [Source:HGNC Symbol;Acc:HGNC:40479]
X	3664120	3664183	64	8	0.344201255	0.600498904	-0.256297649	-42.84461083	CG	ENSG00000183943	intron	PRKX	protein kinase X-linked [Source:HGNC Symbol;Acc:HGNC:9441]
14	68598621	68598742	122	11	0.556051383	0.812159851	-0.256108469	-77.3517454	CG	ENSG00000182185	intron	RAD51B	RAD51 paralog B [Source:HGNC Symbol;Acc:HGNC:9822]
3	46406335	46406643	309	15	0.371405236	0.627314776	-0.25590954	-75.27651731	CG	ENSG00000121797	promoter	CCRL2	C-C motif chemokine receptor like 2 [Source:HGNC Symbol;Acc:HGNC:1612]
3	46406335	46406643	309	15	0.371405236	0.627314776	-0.25590954	-75.27651731	CG	ENSG00000223552	intron	CCR5AS	CCR5 antisense RNA [Source:HGNC Symbol;Acc:HGNC:54398]
16	70112346	70112402	57	6	0.511946644	0.767826996	-0.255880352	-31.24149414	CG	ENSG00000090857	promoter	PDPR	pyruvate dehydrogenase phosphatase regulatory subunit [Source:HGNC Symbol;Acc:HGNC:30264]
17	38900957	38901053	97	8	0.287398126	0.543201444	-0.255803317	-42.50017539	CG	ENSG00000002834	intron	LASP1	LIM and SH3 protein 1 [Source:HGNC Symbol;Acc:HGNC:6513]
4	2805929	2806003	75	16	0.393440305	0.649069752	-0.255629446	-101.1974536	CG	ENSG00000087266	intron	SH3BP2	SH3 domain binding protein 2 [Source:HGNC Symbol;Acc:HGNC:10825]
1	93816585	93816650	66	8	0.493553182	0.749136554	-0.255583372	-44.9475825	CG	ENSG00000137936	intron	BCAR3	BCAR3 adaptor protein, NSP family member [Source:HGNC Symbol;Acc:HGNC:973]
17	7582248	7582425	178	12	0.339654627	0.595231639	-0.255577011	-67.33559404	CG	ENSG00000129255	promoter	MPDU1	mannose-P-dolichol utilization defect 1 [Source:HGNC Symbol;Acc:HGNC:7207]
17	7582248	7582425	178	12	0.339654627	0.595231639	-0.255577011	-67.33559404	CG	ENSG00000233223	intron	AC016876.2	novel transcript, antisense to MPDU1 and CD68
3	50591961	50592096	136	16	0.563117632	0.818034228	-0.254916595	-120.9637845	CG	ENSG00000114735	exon	HEMK1	HemK methyltransferase family member 1 [Source:HGNC Symbol;Acc:HGNC:24923]
3	50591961	50592096	136	16	0.563117632	0.818034228	-0.254916595	-120.9637845	CG	ENSG00000114735	utr3	HEMK1	HemK methyltransferase family member 1 [Source:HGNC Symbol;Acc:HGNC:24923]
2	25307009	25307176	168	10	0.466478286	0.721272147	-0.25479386	-55.29275808	CG	ENSG00000119772	intron	DNMT3A	DNA methyltransferase 3 alpha [Source:HGNC Symbol;Acc:HGNC:2978]
22	21936565	21936746	182	19	0.455440153	0.710225577	-0.254785424	-125.7968855	CG	ENSG00000100034	exon	PPM1F	protein phosphatase, Mg2+/Mn2+ dependent 1F [Source:HGNC Symbol;Acc:HGNC:19388]
22	21936565	21936746	182	19	0.455440153	0.710225577	-0.254785424	-125.7968855	CG	ENSG00000100034	intron	PPM1F	protein phosphatase, Mg2+/Mn2+ dependent 1F [Source:HGNC Symbol;Acc:HGNC:19388]
22	21936565	21936746	182	19	0.455440153	0.710225577	-0.254785424	-125.7968855	CG	ENSG00000224086	promoter	PPM1F-AS1	PPM1F antisense RNA 1 [Source:HGNC Symbol;Acc:HGNC:40888]
6	83867721	83867922	202	13	0.456678819	0.711150484	-0.254471665	-79.60299694	CG	ENSG00000065615	intron	CYB5R4	cytochrome b5 reductase 4 [Source:HGNC Symbol;Acc:HGNC:20147]
11	78419515	78419607	93	6	0.442390239	0.696761986	-0.254371747	-30.76610011	CG	ENSG00000033327	promoter	GAB2	GRB2 associated binding protein 2 [Source:HGNC Symbol;Acc:HGNC:14458]
11	78419515	78419607	93	6	0.442390239	0.696761986	-0.254371747	-30.76610011	CG	ENSG00000254420	intron	AP003086.1	novel transcript
14	89164595	89164734	140	16	0.425493023	0.679503963	-0.25401094	-100.028698	CG	ENSG00000053254	intron	FOXN3	forkhead box N3 [Source:HGNC Symbol;Acc:HGNC:1928]
19	17079315	17079390	76	12	0.491855814	0.745813201	-0.253957387	-80.2951786	CG	ENSG00000099331	intron	MYO9B	myosin IXB [Source:HGNC Symbol;Acc:HGNC:7609]
11	70326754	70326870	117	8	0.451033717	0.704928232	-0.253894514	-46.17340744	CG	ENSG00000255539	intron	AP002336.3	novel transcript
11	70326754	70326870	117	8	0.451033717	0.704928232	-0.253894514	-46.17340744	CG	ENSG00000131626	promoter	PPFIA1	PTPRF interacting protein alpha 1 [Source:HGNC Symbol;Acc:HGNC:9245]
11	70326754	70326870	117	8	0.451033717	0.704928232	-0.253894514	-46.17340744	CG	ENSG00000131626	exon	PPFIA1	PTPRF interacting protein alpha 1 [Source:HGNC Symbol;Acc:HGNC:9245]
11	70326754	70326870	117	8	0.451033717	0.704928232	-0.253894514	-46.17340744	CG	ENSG00000131626	intron	PPFIA1	PTPRF interacting protein alpha 1 [Source:HGNC Symbol;Acc:HGNC:9245]
11	70326754	70326870	117	8	0.451033717	0.704928232	-0.253894514	-46.17340744	CG	ENSG00000254604	intron	AP002336.2	novel transcript
8	19665427	19665592	166	9	0.462878978	0.716421475	-0.253542497	-54.63705789	CG	ENSG00000147408	intron	CSGALNACT1	chondroitin sulfate N-acetylgalactosaminyltransferase 1 [Source:HGNC Symbol;Acc:HGNC:24290]
7	129149059	129149125	67	6	0.403094193	0.656555661	-0.253461468	-28.14684754	CG	ENSG00000158457	intron	TSPAN33	tetraspanin 33 [Source:HGNC Symbol;Acc:HGNC:28743]
15	75046369	75046446	78	6	0.520503666	0.77393118	-0.253427514	-32.5031209	CG	ENSG00000138621	intron	PPCDC	phosphopantothenoylcysteine decarboxylase [Source:HGNC Symbol;Acc:HGNC:28107]
12	121278506	121278694	189	18	0.494167235	0.747364642	-0.253197408	-120.4159989	CG	ENSG00000110931	intron	CAMKK2	calcium/calmodulin dependent protein kinase kinase 2 [Source:HGNC Symbol;Acc:HGNC:1470]
1	89566991	89567118	128	10	0.45277173	0.705711923	-0.252940193	-56.45799627	CG	ENSG00000197147	intron	LRRC8B	leucine rich repeat containing 8 VRAC subunit B [Source:HGNC Symbol;Acc:HGNC:30692]
1	89566991	89567118	128	10	0.45277173	0.705711923	-0.252940193	-56.45799627	CG	ENSG00000197147	promoter	LRRC8B	leucine rich repeat containing 8 VRAC subunit B [Source:HGNC Symbol;Acc:HGNC:30692]
6	30789147	30789247	101	6	0.44269247	0.695321046	-0.252628576	-29.80141276	CG	ENSG00000228022	intron	HCG20	HLA complex group 20 [Source:HGNC Symbol;Acc:HGNC:31334]
10	79294094	79294262	169	14	0.45897897	0.711444334	-0.252465364	-84.57248362	CG	ENSG00000108175	exon	ZMIZ1	zinc finger MIZ-type containing 1 [Source:HGNC Symbol;Acc:HGNC:16493]
10	79294094	79294262	169	14	0.45897897	0.711444334	-0.252465364	-84.57248362	CG	ENSG00000108175	intron	ZMIZ1	zinc finger MIZ-type containing 1 [Source:HGNC Symbol;Acc:HGNC:16493]
12	11669486	11669537	52	5	0.478590635	0.730944614	-0.252353978	-24.78066887	CG	ENSG00000139083	intron	ETV6	ETS variant transcription factor 6 [Source:HGNC Symbol;Acc:HGNC:3495]
19	3193710	3193949	240	32	0.362622065	0.614836279	-0.252214214	-253.3305716	CG	ENSG00000125912	intron	NCLN	nicalin [Source:HGNC Symbol;Acc:HGNC:26923]
22	18125446	18125501	56	6	0.590313683	0.842142013	-0.25182833	-31.41143401	CG	ENSG00000183785	intron	TUBA8	tubulin alpha 8 [Source:HGNC Symbol;Acc:HGNC:12410]
22	18125446	18125501	56	6	0.590313683	0.842142013	-0.25182833	-31.41143401	CG	ENSG00000215193	intron	PEX26	peroxisomal biogenesis factor 26 [Source:HGNC Symbol;Acc:HGNC:22965]
22	18125446	18125501	56	6	0.590313683	0.842142013	-0.25182833	-31.41143401	CG	ENSG00000183785	promoter	TUBA8	tubulin alpha 8 [Source:HGNC Symbol;Acc:HGNC:12410]
22	18125446	18125501	56	6	0.590313683	0.842142013	-0.25182833	-31.41143401	CG	ENSG00000280007	exon	AC008079.1	novel transcript, antisense to TUBA8
11	128564101	128564199	99	6	0.392019075	0.643784827	-0.251765752	-28.57699877	CG	ENSG00000134954	intron	ETS1	ETS proto-oncogene 1, transcription factor [Source:HGNC Symbol;Acc:HGNC:3488]
12	62888878	62888957	80	6	0.592604277	0.844075201	-0.251470923	-35.09412604	CG	ENSG00000111110	intron	PPM1H	protein phosphatase, Mg2+/Mn2+ dependent 1H [Source:HGNC Symbol;Acc:HGNC:18583]
12	94179066	94179118	53	6	0.482145284	0.733502955	-0.251357671	-30.28013072	CG	ENSG00000258035	intron	AC123567.2	novel transcript, antisense to PLXNC1
12	94179066	94179118	53	6	0.482145284	0.733502955	-0.251357671	-30.28013072	CG	ENSG00000136040	intron	PLXNC1	plexin C1 [Source:HGNC Symbol;Acc:HGNC:9106]
2	217714409	217714466	58	12	0.313628073	0.564875548	-0.251247475	-72.88989178	CG	ENSG00000231672	intron	DIRC3	disrupted in renal carcinoma 3 [Source:HGNC Symbol;Acc:HGNC:17805]
5	39219530	39219597	68	6	0.475935638	0.726902557	-0.250966919	-30.90982469	CG	ENSG00000082074	exon	FYB1	FYN binding protein 1 [Source:HGNC Symbol;Acc:HGNC:4036]
5	39219530	39219597	68	6	0.475935638	0.726902557	-0.250966919	-30.90982469	CG	ENSG00000082074	utr5	FYB1	FYN binding protein 1 [Source:HGNC Symbol;Acc:HGNC:4036]
5	39219530	39219597	68	6	0.475935638	0.726902557	-0.250966919	-30.90982469	CG	ENSG00000082074	promoter	FYB1	FYN binding protein 1 [Source:HGNC Symbol;Acc:HGNC:4036]
5	39219530	39219597	68	6	0.475935638	0.726902557	-0.250966919	-30.90982469	CG	ENSG00000082074	intron	FYB1	FYN binding protein 1 [Source:HGNC Symbol;Acc:HGNC:4036]
2	134260443	134260507	65	5	0.516025834	0.766909018	-0.250883185	-26.92327273	CG	ENSG00000152127	intron	MGAT5	alpha-1,6-mannosylglycoprotein 6-beta-N-acetylglucosaminyltransferase [Source:HGNC Symbol;Acc:HGNC:7049]
4	2794393	2794531	139	9	0.49922259	0.750069706	-0.250847116	-48.07314283	CG	ENSG00000087266	intron	SH3BP2	SH3 domain binding protein 2 [Source:HGNC Symbol;Acc:HGNC:10825]
9	136746273	136746372	100	8	0.293663188	0.544509324	-0.250846135	-45.81619408	CG	ENSG00000267206	promoter	LCN6	lipocalin 6 [Source:HGNC Symbol;Acc:HGNC:17337]
9	136746273	136746372	100	8	0.293663188	0.544509324	-0.250846135	-45.81619408	CG	ENSG00000204003	promoter	AL355987.1	novel protein
9	136746273	136746372	100	8	0.293663188	0.544509324	-0.250846135	-45.81619408	CG	ENSG00000267206	intron	LCN6	lipocalin 6 [Source:HGNC Symbol;Acc:HGNC:17337]
9	136746273	136746372	100	8	0.293663188	0.544509324	-0.250846135	-45.81619408	CG	ENSG00000204003	intron	AL355987.1	novel protein
10	93480858	93480932	75	5	0.477267676	0.727912789	-0.250645113	-23.67468782	CG	ENSG00000138119	intron	MYOF	myoferlin [Source:HGNC Symbol;Acc:HGNC:3656]
1	113906885	113906952	68	5	0.480274046	0.730638363	-0.250364317	-24.51087788	CG	ENSG00000134262	promoter	AP4B1	adaptor related protein complex 4 subunit beta 1 [Source:HGNC Symbol;Acc:HGNC:572]
1	113906885	113906952	68	5	0.480274046	0.730638363	-0.250364317	-24.51087788	CG	ENSG00000118655	intron	DCLRE1B	DNA cross-link repair 1B [Source:HGNC Symbol;Acc:HGNC:17641]
1	155991047	155991124	78	10	0.561778255	0.812031972	-0.250253717	-61.12540751	CG	ENSG00000224276	promoter	ARHGEF2-AS1	ARHGEF2 antisense RNA 1 [Source:HGNC Symbol;Acc:HGNC:40082]
1	155991047	155991124	78	10	0.561778255	0.812031972	-0.250253717	-61.12540751	CG	ENSG00000116584	promoter	ARHGEF2	Rho/Rac guanine nucleotide exchange factor 2 [Source:HGNC Symbol;Acc:HGNC:682]
1	155991047	155991124	78	10	0.561778255	0.812031972	-0.250253717	-61.12540751	CG	ENSG00000116584	exon	ARHGEF2	Rho/Rac guanine nucleotide exchange factor 2 [Source:HGNC Symbol;Acc:HGNC:682]
1	155991047	155991124	78	10	0.561778255	0.812031972	-0.250253717	-61.12540751	CG	ENSG00000116584	intron	ARHGEF2	Rho/Rac guanine nucleotide exchange factor 2 [Source:HGNC Symbol;Acc:HGNC:682]
13	32125847	32125911	65	6	0.511751685	0.761799408	-0.250047723	-32.17880749	CG	ENSG00000073910	intron	FRY	FRY microtubule binding protein [Source:HGNC Symbol;Acc:HGNC:20367]
3	172698842	172698940	99	10	0.429467531	0.678871894	-0.249404363	-57.37962257	CG	ENSG00000144959	intron	NCEH1	neutral cholesterol ester hydrolase 1 [Source:HGNC Symbol;Acc:HGNC:29260]
17	2440117	2440280	164	5	0.523813724	0.773066453	-0.249252729	-22.89734811	CG	ENSG00000127804	intron	METTL16	methyltransferase like 16 [Source:HGNC Symbol;Acc:HGNC:28484]
17	68498932	68499096	165	8	0.473093429	0.722295358	-0.249201929	-39.09618648	CG	ENSG00000267009	intron	AC007780.1	novel transcript
19	35908426	35908491	66	8	0.351067453	0.600187427	-0.249119974	-44.71465722	CG	ENSG00000011600	promoter	TYROBP	transmembrane immune signaling adaptor TYROBP [Source:HGNC Symbol;Acc:HGNC:12449]
2	60527676	60527741	66	10	0.454746558	0.703575658	-0.2488291	-59.30334539	CG	ENSG00000119866	exon	BCL11A	BAF chromatin remodeling complex subunit BCL11A [Source:HGNC Symbol;Acc:HGNC:13221]
2	60527676	60527741	66	10	0.454746558	0.703575658	-0.2488291	-59.30334539	CG	ENSG00000119866	intron	BCL11A	BAF chromatin remodeling complex subunit BCL11A [Source:HGNC Symbol;Acc:HGNC:13221]
19	16443988	16444058	71	15	0.421332817	0.669994406	-0.248661589	-97.88986595	CG	ENSG00000127527	intron	EPS15L1	epidermal growth factor receptor pathway substrate 15 like 1 [Source:HGNC Symbol;Acc:HGNC:24634]
17	2059416	2059697	282	34	0.342375504	0.59101086	-0.248635355	-227.9072877	CG	ENSG00000177374	exon	HIC1	HIC ZBTB transcriptional repressor 1 [Source:HGNC Symbol;Acc:HGNC:4909]
17	2059416	2059697	282	34	0.342375504	0.59101086	-0.248635355	-227.9072877	CG	ENSG00000177374	utr3	HIC1	HIC ZBTB transcriptional repressor 1 [Source:HGNC Symbol;Acc:HGNC:4909]
12	4289304	4289375	72	12	0.437640261	0.686132399	-0.248492138	-76.17996291	CG	ENSG00000118971	intron	CCND2	cyclin D2 [Source:HGNC Symbol;Acc:HGNC:1583]
17	57379683	57379863	181	12	0.485527206	0.733947714	-0.248420509	-59.95512112	CG	ENSG00000153944	intron	MSI2	musashi RNA binding protein 2 [Source:HGNC Symbol;Acc:HGNC:18585]
17	57379683	57379863	181	12	0.485527206	0.733947714	-0.248420509	-59.95512112	CG	ENSG00000153944	utr5	MSI2	musashi RNA binding protein 2 [Source:HGNC Symbol;Acc:HGNC:18585]
22	20515113	20515193	81	6	0.437108312	0.685358832	-0.24825052	-28.21203595	CG	ENSG00000099917	intron	MED15	mediator complex subunit 15 [Source:HGNC Symbol;Acc:HGNC:14248]
X	49184529	49184633	105	12	0.21558119	0.463766764	-0.248185575	-59.35432097	CG	ENSG00000012211	intron	PRICKLE3	prickle planar cell polarity protein 3 [Source:HGNC Symbol;Acc:HGNC:6645]
X	49184529	49184633	105	12	0.21558119	0.463766764	-0.248185575	-59.35432097	CG	ENSG00000012211	exon	PRICKLE3	prickle planar cell polarity protein 3 [Source:HGNC Symbol;Acc:HGNC:6645]
X	49184529	49184633	105	12	0.21558119	0.463766764	-0.248185575	-59.35432097	CG	ENSG00000012211	utr5	PRICKLE3	prickle planar cell polarity protein 3 [Source:HGNC Symbol;Acc:HGNC:6645]
4	6875462	6875650	189	7	0.410117304	0.658220393	-0.24810309	-34.85170502	CG	ENSG00000170871	intron	KIAA0232	KIAA0232 [Source:HGNC Symbol;Acc:HGNC:28992]
15	78927318	78927428	111	8	0.557590355	0.805566951	-0.247976595	-46.46308278	CG	ENSG00000103811	intron	CTSH	cathepsin H [Source:HGNC Symbol;Acc:HGNC:2535]
15	78927318	78927428	111	8	0.557590355	0.805566951	-0.247976595	-46.46308278	CG	ENSG00000103811	promoter	CTSH	cathepsin H [Source:HGNC Symbol;Acc:HGNC:2535]
15	78927318	78927428	111	8	0.557590355	0.805566951	-0.247976595	-46.46308278	CG	ENSG00000103811	exon	CTSH	cathepsin H [Source:HGNC Symbol;Acc:HGNC:2535]
19	10810047	10810104	58	8	0.514663467	0.762425588	-0.247762122	-40.57144617	CG	ENSG00000079805	intron	DNM2	dynamin 2 [Source:HGNC Symbol;Acc:HGNC:2974]
19	10810047	10810104	58	8	0.514663467	0.762425588	-0.247762122	-40.57144617	CG	ENSG00000079805	exon	DNM2	dynamin 2 [Source:HGNC Symbol;Acc:HGNC:2974]
19	2549778	2549850	73	5	0.401438825	0.64916942	-0.247730595	-27.88918282	CG	ENSG00000176533	intron	GNG7	G protein subunit gamma 7 [Source:HGNC Symbol;Acc:HGNC:4410]
15	90030431	90030573	143	9	0.534515286	0.782162865	-0.247647579	-46.45181044	CG	ENSG00000140548	intron	ZNF710	zinc finger protein 710 [Source:HGNC Symbol;Acc:HGNC:25352]
16	53992275	53992342	68	6	0.422152935	0.669692162	-0.247539227	-28.25315195	CG	ENSG00000280392	exon	AC007496.3	novel transcript
16	53992275	53992342	68	6	0.422152935	0.669692162	-0.247539227	-28.25315195	CG	ENSG00000140718	intron	FTO	FTO alpha-ketoglutarate dependent dioxygenase [Source:HGNC Symbol;Acc:HGNC:24678]
X	153726240	153726643	404	31	0.32040762	0.567669427	-0.247261807	-169.0268974	CG	ENSG00000185825	promoter	BCAP31	B cell receptor associated protein 31 [Source:HGNC Symbol;Acc:HGNC:16695]
X	153726240	153726643	404	31	0.32040762	0.567669427	-0.247261807	-169.0268974	CG	ENSG00000101986	intron	ABCD1	ATP binding cassette subfamily D member 1 [Source:HGNC Symbol;Acc:HGNC:61]
6	137734921	137735000	80	6	0.43790838	0.685158599	-0.247250219	-29.83457775	CG	ENSG00000234956	intron	LINC02539	long intergenic non-protein coding RNA 2539 [Source:HGNC Symbol;Acc:HGNC:53572]
6	137734921	137735000	80	6	0.43790838	0.685158599	-0.247250219	-29.83457775	CG	ENSG00000230533	intron	AL356234.2	novel transcript
18	56655366	56655466	101	6	0.481627599	0.728088381	-0.246460782	-29.4401931	CG	ENSG00000091157	intron	WDR7	WD repeat domain 7 [Source:HGNC Symbol;Acc:HGNC:13490]
18	56655366	56655466	101	6	0.481627599	0.728088381	-0.246460782	-29.4401931	CG	ENSG00000091157	utr5	WDR7	WD repeat domain 7 [Source:HGNC Symbol;Acc:HGNC:13490]
4	184813389	184813578	190	13	0.524844736	0.77130512	-0.246460385	-81.2174471	CG	ENSG00000251139	promoter	AC084871.2	novel transcript, antisense to ACSL1
4	184813389	184813578	190	13	0.524844736	0.77130512	-0.246460385	-81.2174471	CG	ENSG00000151726	promoter	ACSL1	acyl-CoA synthetase long chain family member 1 [Source:HGNC Symbol;Acc:HGNC:3569]
4	184813389	184813578	190	13	0.524844736	0.77130512	-0.246460385	-81.2174471	CG	ENSG00000151726	intron	ACSL1	acyl-CoA synthetase long chain family member 1 [Source:HGNC Symbol;Acc:HGNC:3569]
5	1107875	1107963	89	7	0.382703461	0.629028223	-0.246324763	-34.1677082	CG	ENSG00000113504	intron	SLC12A7	solute carrier family 12 member 7 [Source:HGNC Symbol;Acc:HGNC:10915]
8	26572530	26572657	128	12	0.497956956	0.744251962	-0.246295006	-73.42073556	CG	ENSG00000092964	intron	DPYSL2	dihydropyrimidinase like 2 [Source:HGNC Symbol;Acc:HGNC:3014]
18	3499985	3500099	115	8	0.276745274	0.522893479	-0.246148205	-39.57509193	CG	ENSG00000170579	intron	DLGAP1	DLG associated protein 1 [Source:HGNC Symbol;Acc:HGNC:2905]
10	72186733	72186928	196	12	0.356215249	0.602105036	-0.245889787	-65.79511001	CG	ENSG00000138303	intron	ASCC1	activating signal cointegrator 1 complex subunit 1 [Source:HGNC Symbol;Acc:HGNC:24268]
20	4061106	4061185	80	5	0.503615702	0.749359469	-0.245743767	-24.37334109	CG	ENSG00000215063	promoter	RPL21P2	ribosomal protein L21 pseudogene 2 [Source:HGNC Symbol;Acc:HGNC:16539]
X	153732383	153732700	318	29	0.620362992	0.866092868	-0.245729876	-177.2979255	CG	ENSG00000101986	intron	ABCD1	ATP binding cassette subfamily D member 1 [Source:HGNC Symbol;Acc:HGNC:61]
1	25770900	25771000	101	14	0.503315092	0.748957424	-0.245642333	-87.37368834	CG	ENSG00000117643	intron	MAN1C1	mannosidase alpha class 1C member 1 [Source:HGNC Symbol;Acc:HGNC:19080]
1	25770900	25771000	101	14	0.503315092	0.748957424	-0.245642333	-87.37368834	CG	ENSG00000117643	promoter	MAN1C1	mannosidase alpha class 1C member 1 [Source:HGNC Symbol;Acc:HGNC:19080]
2	65125566	65125764	199	12	0.46724991	0.712740434	-0.245490524	-65.60089961	CG	ENSG00000138069	intron	RAB1A	RAB1A, member RAS oncogene family [Source:HGNC Symbol;Acc:HGNC:9758]
19	54365516	54365589	74	8	0.446816172	0.691933027	-0.245116855	-40.47139329	CG	ENSG00000167613	intron	LAIR1	leukocyte associated immunoglobulin like receptor 1 [Source:HGNC Symbol;Acc:HGNC:6477]
19	54365516	54365589	74	8	0.446816172	0.691933027	-0.245116855	-40.47139329	CG	ENSG00000167613	promoter	LAIR1	leukocyte associated immunoglobulin like receptor 1 [Source:HGNC Symbol;Acc:HGNC:6477]
10	48799769	48800043	275	9	0.484606958	0.729606181	-0.244999223	-48.21631831	CG	ENSG00000128815	intron	WDFY4	WDFY family member 4 [Source:HGNC Symbol;Acc:HGNC:29323]
4	2791031	2791097	67	10	0.516321442	0.76113465	-0.244813208	-53.99309508	CG	ENSG00000087266	promoter	SH3BP2	SH3 domain binding protein 2 [Source:HGNC Symbol;Acc:HGNC:10825]
16	30649814	30649925	112	7	0.292468592	0.537127971	-0.244659379	-36.34370624	CG	ENSG00000156858	promoter	PRR14	proline rich 14 [Source:HGNC Symbol;Acc:HGNC:28458]
22	42889146	42889271	126	11	0.445719984	0.690108881	-0.244388896	-53.86346057	CG	ENSG00000100266	intron	PACSIN2	protein kinase C and casein kinase substrate in neurons 2 [Source:HGNC Symbol;Acc:HGNC:8571]
16	19520585	19520671	87	14	0.552831426	0.797154816	-0.24432339	-89.65453759	CG	ENSG00000006007	intron	GDE1	glycerophosphodiester phosphodiesterase 1 [Source:HGNC Symbol;Acc:HGNC:29644]
3	46183543	46183649	107	8	0.395388698	0.6396741	-0.244285402	-38.71305773	CG	ENSG00000183625	intron	CCR3	C-C motif chemokine receptor 3 [Source:HGNC Symbol;Acc:HGNC:1604]
17	27531916	27532010	95	6	0.475646899	0.719887458	-0.244240559	-30.34943434	CG	ENSG00000141068	intron	KSR1	kinase suppressor of ras 1 [Source:HGNC Symbol;Acc:HGNC:6465]
17	27531916	27532010	95	6	0.475646899	0.719887458	-0.244240559	-30.34943434	CG	ENSG00000141068	utr5	KSR1	kinase suppressor of ras 1 [Source:HGNC Symbol;Acc:HGNC:6465]
6	3024828	3025092	265	12	0.559912731	0.803480557	-0.243567826	-60.43422756	CG	ENSG00000124588	exon	NQO2	N-ribosyldihydronicotinamide:quinone reductase 2 [Source:HGNC Symbol;Acc:HGNC:7856]
6	3024828	3025092	265	12	0.559912731	0.803480557	-0.243567826	-60.43422756	CG	ENSG00000124588	utr3	NQO2	N-ribosyldihydronicotinamide:quinone reductase 2 [Source:HGNC Symbol;Acc:HGNC:7856]
6	3024828	3025092	265	12	0.559912731	0.803480557	-0.243567826	-60.43422756	CG	ENSG00000271361	promoter	HTATSF1P2	HIV-1 Tat specific factor 1 pseudogene 2 [Source:HGNC Symbol;Acc:HGNC:38586]
17	58308523	58308653	131	18	0.472047572	0.715600811	-0.243553239	-123.9390173	CG	ENSG00000005379	promoter	TSPOAP1	TSPO associated protein 1 [Source:HGNC Symbol;Acc:HGNC:16831]
17	58308523	58308653	131	18	0.472047572	0.715600811	-0.243553239	-123.9390173	CG	ENSG00000005379	intron	TSPOAP1	TSPO associated protein 1 [Source:HGNC Symbol;Acc:HGNC:16831]
17	58308523	58308653	131	18	0.472047572	0.715600811	-0.243553239	-123.9390173	CG	ENSG00000005379	exon	TSPOAP1	TSPO associated protein 1 [Source:HGNC Symbol;Acc:HGNC:16831]
1	223143838	223143915	78	6	0.181208782	0.424696416	-0.243487634	-29.11715282	CG	ENSG00000236846	promoter	AL359979.2	novel transcript
1	223143838	223143915	78	6	0.181208782	0.424696416	-0.243487634	-29.11715282	CG	ENSG00000187554	promoter	TLR5	toll like receptor 5 [Source:HGNC Symbol;Acc:HGNC:11851]
10	71598049	71598138	90	14	0.35475789	0.598222486	-0.243464596	-82.57949696	CG	ENSG00000107736	intron	CDH23	cadherin related 23 [Source:HGNC Symbol;Acc:HGNC:13733]
6	35363557	35363678	122	8	0.488539578	0.731599897	-0.243060319	-37.4230997	CG	ENSG00000112033	intron	PPARD	peroxisome proliferator activated receptor delta [Source:HGNC Symbol;Acc:HGNC:9235]
13	41864807	41864861	55	4	0.509438485	0.752447055	-0.24300857	-18.78730163	CG	ENSG00000102763	intron	VWA8	von Willebrand factor A domain containing 8 [Source:HGNC Symbol;Acc:HGNC:29071]
2	16633642	16633698	57	5	0.467230787	0.709807244	-0.242576457	-23.29141404	CG	ENSG00000197872	intron	CYRIA	CYFIP related Rac1 interactor A [Source:HGNC Symbol;Acc:HGNC:25373]
17	68794022	68794104	83	8	0.470154681	0.712618607	-0.242463926	-40.62860736	CG	ENSG00000267250	intron	AC011591.1	novel transcript
15	73296129	73296197	69	6	0.410127837	0.652591606	-0.242463768	-27.91541891	CG	ENSG00000067141	intron	NEO1	neogenin 1 [Source:HGNC Symbol;Acc:HGNC:7754]
5	172969446	172969573	128	10	0.431678252	0.674098176	-0.242419924	-53.43051924	CG	ENSG00000037241	exon	RPL26L1	ribosomal protein L26 like 1 [Source:HGNC Symbol;Acc:HGNC:17050]
5	172969446	172969573	128	10	0.431678252	0.674098176	-0.242419924	-53.43051924	CG	ENSG00000037241	utr3	RPL26L1	ribosomal protein L26 like 1 [Source:HGNC Symbol;Acc:HGNC:17050]
11	47377940	47378135	196	18	0.424349148	0.666639799	-0.242290651	-99.22567599	CG	ENSG00000066336	intron	SPI1	Spi-1 proto-oncogene [Source:HGNC Symbol;Acc:HGNC:11241]
20	50308936	50308993	58	9	0.507768441	0.749791304	-0.242022864	-44.63889548	CG	ENSG00000203999	promoter	LINC01270	long intergenic non-protein coding RNA 1270 [Source:HGNC Symbol;Acc:HGNC:27658]
20	50308936	50308993	58	9	0.507768441	0.749791304	-0.242022864	-44.63889548	CG	ENSG00000203999	intron	LINC01270	long intergenic non-protein coding RNA 1270 [Source:HGNC Symbol;Acc:HGNC:27658]
17	43231698	43231762	65	6	0.395642573	0.63737355	-0.241730977	-32.93882796	CG	ENSG00000236383	promoter	CCDC200	coiled-coil domain containing 200 [Source:HGNC Symbol;Acc:HGNC:43658]
17	43231698	43231762	65	6	0.395642573	0.63737355	-0.241730977	-32.93882796	CG	ENSG00000236383	intron	CCDC200	coiled-coil domain containing 200 [Source:HGNC Symbol;Acc:HGNC:43658]
19	10373097	10373285	189	16	0.583693092	0.825384674	-0.241691582	-114.3671882	CG	ENSG00000105397	intron	TYK2	tyrosine kinase 2 [Source:HGNC Symbol;Acc:HGNC:12440]
4	147780255	147780441	187	9	0.27590913	0.517496243	-0.241587114	-44.59030921	CG	ENSG00000071205	intron	ARHGAP10	Rho GTPase activating protein 10 [Source:HGNC Symbol;Acc:HGNC:26099]
15	59175750	59175835	86	5	0.442902827	0.684463657	-0.24156083	-23.60410376	CG	ENSG00000157483	intron	MYO1E	myosin IE [Source:HGNC Symbol;Acc:HGNC:7599]
2	237678190	237678272	83	6	0.460978221	0.702269994	-0.241291773	-30.30390638	CG	ENSG00000124831	intron	LRRFIP1	LRR binding FLII interacting protein 1 [Source:HGNC Symbol;Acc:HGNC:6702]
8	42957852	42957923	72	10	0.492003619	0.732915376	-0.240911757	-55.76583611	CG	ENSG00000168172	intron	HOOK3	hook microtubule tethering protein 3 [Source:HGNC Symbol;Acc:HGNC:23576]
2	26268953	26269145	193	14	0.471943141	0.712758648	-0.240815507	-77.92232261	CG	ENSG00000138029	intron	HADHB	hydroxyacyl-CoA dehydrogenase trifunctional multienzyme complex subunit beta [Source:HGNC Symbol;Acc:HGNC:4803]
1	166841026	166841083	58	10	0.442338818	0.682918426	-0.240579608	-52.05061187	CG	ENSG00000143157	exon	POGK	pogo transposable element derived with KRAB domain [Source:HGNC Symbol;Acc:HGNC:18800]
16	30715255	30715522	268	30	0.505988388	0.745949566	-0.239961178	-222.017375	CG	ENSG00000080603	intron	SRCAP	Snf2 related CREBBP activator protein [Source:HGNC Symbol;Acc:HGNC:16974]
16	30715255	30715522	268	30	0.505988388	0.745949566	-0.239961178	-222.017375	CG	ENSG00000282034	intron	AC106886.6	novel transcript
8	142497418	142497468	51	8	0.37071149	0.610432572	-0.239721082	-39.69107537	CG	ENSG00000181790	intron	ADGRB1	adhesion G protein-coupled receptor B1 [Source:HGNC Symbol;Acc:HGNC:943]
X	48550948	48551017	70	6	0.474641004	0.714360498	-0.239719494	-28.48817526	CG	ENSG00000068354	intron	TBC1D25	TBC1 domain family member 25 [Source:HGNC Symbol;Acc:HGNC:8092]
17	1188973	1189435	463	27	0.396191356	0.635518809	-0.239327453	-175.005002	CG	ENSG00000159842	promoter	ABR	ABR activator of RhoGEF and GTPase [Source:HGNC Symbol;Acc:HGNC:81]
17	1188973	1189435	463	27	0.396191356	0.635518809	-0.239327453	-175.005002	CG	ENSG00000159842	intron	ABR	ABR activator of RhoGEF and GTPase [Source:HGNC Symbol;Acc:HGNC:81]
5	39219133	39219323	191	12	0.460192644	0.699503174	-0.23931053	-68.89806629	CG	ENSG00000082074	intron	FYB1	FYN binding protein 1 [Source:HGNC Symbol;Acc:HGNC:4036]
12	108826449	108826742	294	24	0.288676971	0.527963543	-0.239286572	-156.9218205	CG	ENSG00000084112	intron	SSH1	slingshot protein phosphatase 1 [Source:HGNC Symbol;Acc:HGNC:30579]
12	108826449	108826742	294	24	0.288676971	0.527963543	-0.239286572	-156.9218205	CG	ENSG00000084112	promoter	SSH1	slingshot protein phosphatase 1 [Source:HGNC Symbol;Acc:HGNC:30579]
19	4542827	4542887	61	5	0.369350451	0.608475507	-0.239125056	-25.75744516	CG	ENSG00000167680	utr3	SEMA6B	semaphorin 6B [Source:HGNC Symbol;Acc:HGNC:10739]
19	4542827	4542887	61	5	0.369350451	0.608475507	-0.239125056	-25.75744516	CG	ENSG00000167680	exon	SEMA6B	semaphorin 6B [Source:HGNC Symbol;Acc:HGNC:10739]
17	39338024	39338139	116	10	0.445268613	0.683643027	-0.238374414	-47.79107455	CG	ENSG00000108306	intron	FBXL20	F-box and leucine rich repeat protein 20 [Source:HGNC Symbol;Acc:HGNC:24679]
17	51088921	51089049	129	14	0.627564707	0.865879518	-0.238314812	-98.35201452	CG	ENSG00000008294	intron	SPAG9	sperm associated antigen 9 [Source:HGNC Symbol;Acc:HGNC:14524]
17	7581578	7581653	76	8	0.57171424	0.809729551	-0.238015311	-43.12829695	CG	ENSG00000129226	exon	CD68	CD68 molecule [Source:HGNC Symbol;Acc:HGNC:1693]
17	7581578	7581653	76	8	0.57171424	0.809729551	-0.238015311	-43.12829695	CG	ENSG00000129226	utr3	CD68	CD68 molecule [Source:HGNC Symbol;Acc:HGNC:1693]
17	7581578	7581653	76	8	0.57171424	0.809729551	-0.238015311	-43.12829695	CG	ENSG00000264772	exon	AC016876.3	novel transcript
17	7581578	7581653	76	8	0.57171424	0.809729551	-0.238015311	-43.12829695	CG	ENSG00000129255	promoter	MPDU1	mannose-P-dolichol utilization defect 1 [Source:HGNC Symbol;Acc:HGNC:7207]
7	75614609	75614712	104	10	0.553281548	0.791135749	-0.237854201	-59.9911402	CG	ENSG00000127946	intron	HIP1	huntingtin interacting protein 1 [Source:HGNC Symbol;Acc:HGNC:4913]
6	136756487	136756559	73	12	0.503591126	0.741411272	-0.237820146	-74.05455684	CG	ENSG00000197442	intron	MAP3K5	mitogen-activated protein kinase kinase kinase 5 [Source:HGNC Symbol;Acc:HGNC:6857]
12	130832898	130833004	107	9	0.456824722	0.694619063	-0.237794341	-49.4463208	CG	ENSG00000111450	intron	STX2	syntaxin 2 [Source:HGNC Symbol;Acc:HGNC:3403]
12	120102753	120102859	107	7	0.445473852	0.683179057	-0.237705205	-39.52465981	CG	ENSG00000111737	intron	RAB35	RAB35, member RAS oncogene family [Source:HGNC Symbol;Acc:HGNC:9774]
20	32228283	32228439	157	12	0.564775091	0.80239587	-0.237620779	-71.18233367	CG	ENSG00000101346	exon	POFUT1	protein O-fucosyltransferase 1 [Source:HGNC Symbol;Acc:HGNC:14988]
19	18169690	18169999	310	38	0.373847963	0.611394557	-0.237546594	-269.4060719	CG	ENSG00000105647	exon	PIK3R2	phosphoinositide-3-kinase regulatory subunit 2 [Source:HGNC Symbol;Acc:HGNC:8980]
19	18169690	18169999	310	38	0.373847963	0.611394557	-0.237546594	-269.4060719	CG	ENSG00000105647	utr3	PIK3R2	phosphoinositide-3-kinase regulatory subunit 2 [Source:HGNC Symbol;Acc:HGNC:8980]
19	18169690	18169999	310	38	0.373847963	0.611394557	-0.237546594	-269.4060719	CG	ENSG00000268173	exon	AC007192.1	novel protein, readthrough between PIK3R2 and IFI30
19	18169690	18169999	310	38	0.373847963	0.611394557	-0.237546594	-269.4060719	CG	ENSG00000268173	utr3	AC007192.1	novel protein, readthrough between PIK3R2 and IFI30
6	73567089	73567151	63	5	0.458988161	0.696423871	-0.23743571	-26.22047941	CG	ENSG00000229862	intron	AL121972.1	novel transcript
1	151001710	151001806	97	8	0.502791448	0.740200688	-0.23740924	-38.23038754	CG	ENSG00000143409	intron	MINDY1	MINDY lysine 48 deubiquitinase 1 [Source:HGNC Symbol;Acc:HGNC:25648]
1	151001710	151001806	97	8	0.502791448	0.740200688	-0.23740924	-38.23038754	CG	ENSG00000143409	exon	MINDY1	MINDY lysine 48 deubiquitinase 1 [Source:HGNC Symbol;Acc:HGNC:25648]
16	31454028	31454132	105	8	0.444805075	0.682116204	-0.237311129	-45.23348987	CG	ENSG00000261474	promoter	AC026471.4	novel transcript
8	47627771	47627890	120	10	0.49353857	0.730652322	-0.237113752	-57.2520227	CG	ENSG00000164808	intron	SPIDR	scaffold protein involved in DNA repair [Source:HGNC Symbol;Acc:HGNC:28971]
17	81050363	81050474	112	20	0.43787649	0.674983428	-0.237106937	-129.2760587	CG	ENSG00000175866	intron	BAIAP2	BAR/IMD domain containing adaptor protein 2 [Source:HGNC Symbol;Acc:HGNC:947]
18	61733664	61733737	74	8	0.463081177	0.700174898	-0.23709372	-39.25674323	CG	ENSG00000267175	intron	AC105094.2	novel transcript
17	1645135	1645263	129	6	0.523053712	0.760065689	-0.237011977	-28.20427344	CG	ENSG00000074660	promoter	SCARF1	scavenger receptor class F member 1 [Source:HGNC Symbol;Acc:HGNC:16820]
17	1645135	1645263	129	6	0.523053712	0.760065689	-0.237011977	-28.20427344	CG	ENSG00000074660	intron	SCARF1	scavenger receptor class F member 1 [Source:HGNC Symbol;Acc:HGNC:16820]
17	1645135	1645263	129	6	0.523053712	0.760065689	-0.237011977	-28.20427344	CG	ENSG00000074660	utr3	SCARF1	scavenger receptor class F member 1 [Source:HGNC Symbol;Acc:HGNC:16820]
17	1645135	1645263	129	6	0.523053712	0.760065689	-0.237011977	-28.20427344	CG	ENSG00000074660	exon	SCARF1	scavenger receptor class F member 1 [Source:HGNC Symbol;Acc:HGNC:16820]
1	97848084	97848348	265	25	0.428368297	0.665226622	-0.236858324	-166.6769812	CG	ENSG00000188641	intron	DPYD	dihydropyrimidine dehydrogenase [Source:HGNC Symbol;Acc:HGNC:3012]
3	9391081	9391136	56	8	0.482865962	0.71964695	-0.236780988	-42.38552594	CG	ENSG00000206573	intron	THUMPD3-AS1	THUMPD3 antisense RNA 1 [Source:HGNC Symbol;Acc:HGNC:44478]
3	9391081	9391136	56	8	0.482865962	0.71964695	-0.236780988	-42.38552594	CG	ENSG00000206573	promoter	THUMPD3-AS1	THUMPD3 antisense RNA 1 [Source:HGNC Symbol;Acc:HGNC:44478]
9	124259299	124259473	175	23	0.316205871	0.55294818	-0.236742309	-162.8764035	CG	ENSG00000235204	exon	AL162724.2	novel transcript
9	124259299	124259473	175	23	0.316205871	0.55294818	-0.236742309	-162.8764035	CG	ENSG00000119408	promoter	NEK6	NIMA related kinase 6 [Source:HGNC Symbol;Acc:HGNC:7749]
9	124259299	124259473	175	23	0.316205871	0.55294818	-0.236742309	-162.8764035	CG	ENSG00000119408	intron	NEK6	NIMA related kinase 6 [Source:HGNC Symbol;Acc:HGNC:7749]
21	34835782	34835860	79	4	0.520113665	0.756343923	-0.236230258	-18.5612742	CG	ENSG00000159216	intron	RUNX1	RUNX family transcription factor 1 [Source:HGNC Symbol;Acc:HGNC:10471]
4	40807409	40807636	228	18	0.484442788	0.720658895	-0.236216107	-108.1871035	CG	ENSG00000179299	intron	NSUN7	NOP2/Sun RNA methyltransferase family member 7 [Source:HGNC Symbol;Acc:HGNC:25857]
19	10652516	10652730	215	15	0.477438836	0.713542804	-0.236103968	-88.69877831	CG	ENSG00000267100	exon	ILF3-DT	ILF3 divergent transcript [Source:HGNC Symbol;Acc:HGNC:27115]
19	10652516	10652730	215	15	0.477438836	0.713542804	-0.236103968	-88.69877831	CG	ENSG00000129351	promoter	ILF3	interleukin enhancer binding factor 3 [Source:HGNC Symbol;Acc:HGNC:6038]
X	44997393	44997494	102	11	0.465859731	0.701938749	-0.236079018	-55.66758959	CG	ENSG00000147050	intron	KDM6A	lysine demethylase 6A [Source:HGNC Symbol;Acc:HGNC:12637]
20	59008133	59008274	142	14	0.436388872	0.672224043	-0.235835171	-78.329958	CG	ENSG00000101160	promoter	CTSZ	cathepsin Z [Source:HGNC Symbol;Acc:HGNC:2547]
2	68732240	68732329	90	6	0.490775254	0.726535805	-0.235760551	-32.16057553	CG	ENSG00000163219	intron	ARHGAP25	Rho GTPase activating protein 25 [Source:HGNC Symbol;Acc:HGNC:28951]
12	106246001	106246076	76	6	0.515792045	0.75150846	-0.235716415	-29.34712722	CG	ENSG00000136026	intron	CKAP4	cytoskeleton associated protein 4 [Source:HGNC Symbol;Acc:HGNC:16991]
12	106246001	106246076	76	6	0.515792045	0.75150846	-0.235716415	-29.34712722	CG	ENSG00000258355	intron	AC079174.1	novel transcript, sense intronic to CKAP4
12	124538569	124538779	211	19	0.488757032	0.724428655	-0.235671623	-113.4313064	CG	ENSG00000279071	exon	AC073592.3	novel transcript
12	124538569	124538779	211	19	0.488757032	0.724428655	-0.235671623	-113.4313064	CG	ENSG00000196498	intron	NCOR2	nuclear receptor corepressor 2 [Source:HGNC Symbol;Acc:HGNC:7673]
14	35297204	35297320	117	10	0.411804003	0.64743074	-0.235626737	-52.32989357	CG	ENSG00000100902	intron	PSMA6	proteasome 20S subunit alpha 6 [Source:HGNC Symbol;Acc:HGNC:9535]
14	35297204	35297320	117	10	0.411804003	0.64743074	-0.235626737	-52.32989357	CG	ENSG00000258790	intron	AL121594.1	novel transcript
17	59516188	59516301	114	14	0.601154488	0.83648034	-0.235325853	-84.73038954	CG	ENSG00000265313	intron	LINC01476	long intergenic non-protein coding RNA 1476 [Source:HGNC Symbol;Acc:HGNC:51117]
12	6665229	6665325	97	4	0.558920803	0.794053136	-0.235132334	-21.69703415	CG	ENSG00000219410	intron	AC125494.1	novel transcript
12	6665229	6665325	97	4	0.558920803	0.794053136	-0.235132334	-21.69703415	CG	ENSG00000219410	promoter	AC125494.1	novel transcript
19	12937168	12937242	75	12	0.407027569	0.642104359	-0.23507679	-65.77926181	CG	ENSG00000179218	promoter	CALR	calreticulin [Source:HGNC Symbol;Acc:HGNC:1455]
1	233291476	233291596	121	16	0.529413665	0.764459732	-0.235046066	-105.8249466	CG	ENSG00000135749	intron	PCNX2	pecanex 2 [Source:HGNC Symbol;Acc:HGNC:8736]
1	31523916	31523999	84	5	0.305410198	0.540309557	-0.23489936	-23.89034357	CG	ENSG00000284543	intron	LINC01226	long intergenic non-protein coding RNA 1226 [Source:HGNC Symbol;Acc:HGNC:49678]
1	31523916	31523999	84	5	0.305410198	0.540309557	-0.23489936	-23.89034357	CG	ENSG00000284543	exon	LINC01226	long intergenic non-protein coding RNA 1226 [Source:HGNC Symbol;Acc:HGNC:49678]
7	17408621	17408726	106	10	0.376727016	0.611268732	-0.234541716	-54.00003133	CG	ENSG00000283321	intron	AC019117.4	novel protein
7	17408621	17408726	106	10	0.376727016	0.611268732	-0.234541716	-54.00003133	CG	ENSG00000236318	intron	AC019117.3	renal clear cell carcinoma-associated transcript 333
7	17408621	17408726	106	10	0.376727016	0.611268732	-0.234541716	-54.00003133	CG	ENSG00000236039	intron	AC019117.2	novel transcript
11	70317885	70317945	61	5	0.523754724	0.75800484	-0.234250116	-24.60200509	CG	ENSG00000254484	promoter	AP002336.1	novel transcript
11	70317885	70317945	61	5	0.523754724	0.75800484	-0.234250116	-24.60200509	CG	ENSG00000131626	intron	PPFIA1	PTPRF interacting protein alpha 1 [Source:HGNC Symbol;Acc:HGNC:9245]
11	70317885	70317945	61	5	0.523754724	0.75800484	-0.234250116	-24.60200509	CG	ENSG00000254604	intron	AP002336.2	novel transcript
7	99377473	99377673	201	19	0.46521484	0.699458217	-0.234243377	-120.2520986	CG	ENSG00000130429	intron	ARPC1B	actin related protein 2/3 complex subunit 1B [Source:HGNC Symbol;Acc:HGNC:704]
7	99377473	99377673	201	19	0.46521484	0.699458217	-0.234243377	-120.2520986	CG	ENSG00000284292	intron	AC004922.1	novel protein, ARPC1A and ARPC1B readthrough
1	27943874	27944063	190	12	0.558357294	0.792431586	-0.234074292	-68.1804539	CG	ENSG00000130768	intron	SMPDL3B	sphingomyelin phosphodiesterase acid like 3B [Source:HGNC Symbol;Acc:HGNC:21416]
1	27943874	27944063	190	12	0.558357294	0.792431586	-0.234074292	-68.1804539	CG	ENSG00000227050	intron	AL512288.1	novel transcript
11	118706322	118706385	64	8	0.572852413	0.806546002	-0.233693589	-45.52478442	CG	ENSG00000255422	intron	AP002954.1	novel transcript
7	2638268	2638448	181	21	0.499108878	0.732657913	-0.233549035	-123.0112055	CG	ENSG00000136295	intron	TTYH3	tweety family member 3 [Source:HGNC Symbol;Acc:HGNC:22222]
15	68646182	68646376	195	14	0.474954738	0.708432315	-0.233477577	-70.28126356	CG	ENSG00000103647	intron	CORO2B	coronin 2B [Source:HGNC Symbol;Acc:HGNC:2256]
9	124290965	124291098	134	12	0.46560797	0.69906337	-0.2334554	-66.7145476	CG	ENSG00000119408	promoter	NEK6	NIMA related kinase 6 [Source:HGNC Symbol;Acc:HGNC:7749]
9	124290965	124291098	134	12	0.46560797	0.69906337	-0.2334554	-66.7145476	CG	ENSG00000119408	intron	NEK6	NIMA related kinase 6 [Source:HGNC Symbol;Acc:HGNC:7749]
12	1328535	1328740	206	13	0.441234773	0.674304159	-0.233069387	-63.40595796	CG	ENSG00000082805	intron	ERC1	ELKS/RAB6-interacting/CAST family member 1 [Source:HGNC Symbol;Acc:HGNC:17072]
22	30205609	30205683	75	8	0.630048441	0.86284394	-0.232795499	-44.84526399	CG	ENSG00000225676	intron	AC002378.1	novel transcript
16	18899199	18899285	87	7	0.535654912	0.768336369	-0.232681457	-36.03028082	CG	ENSG00000157106	intron	SMG1	SMG1 nonsense mediated mRNA decay associated PI3K related kinase [Source:HGNC Symbol;Acc:HGNC:30045]
4	88697136	88697323	188	21	0.381359547	0.613921668	-0.23256212	-127.8637223	CG	ENSG00000177432	utr3	NAP1L5	nucleosome assembly protein 1 like 5 [Source:HGNC Symbol;Acc:HGNC:19968]
4	88697136	88697323	188	21	0.381359547	0.613921668	-0.23256212	-127.8637223	CG	ENSG00000177432	exon	NAP1L5	nucleosome assembly protein 1 like 5 [Source:HGNC Symbol;Acc:HGNC:19968]
4	88697136	88697323	188	21	0.381359547	0.613921668	-0.23256212	-127.8637223	CG	ENSG00000138641	intron	HERC3	HECT and RLD domain containing E3 ubiquitin protein ligase 3 [Source:HGNC Symbol;Acc:HGNC:4876]
12	124390615	124390757	143	9	0.43897744	0.671481102	-0.232503662	-45.41994579	CG	ENSG00000196498	promoter	NCOR2	nuclear receptor corepressor 2 [Source:HGNC Symbol;Acc:HGNC:7673]
12	124390615	124390757	143	9	0.43897744	0.671481102	-0.232503662	-45.41994579	CG	ENSG00000196498	intron	NCOR2	nuclear receptor corepressor 2 [Source:HGNC Symbol;Acc:HGNC:7673]
6	34272209	34272330	122	7	0.51133768	0.743797712	-0.232460031	-33.27446432	CG	ENSG00000225339	intron	AL354740.1	novel transcript, antisense to C6orf1
10	93419185	93419324	140	14	0.498944188	0.731216918	-0.23227273	-84.73541883	CG	ENSG00000138119	intron	MYOF	myoferlin [Source:HGNC Symbol;Acc:HGNC:3656]
2	28449508	28449641	134	16	0.354494324	0.586684421	-0.232190097	-87.57003608	CG	ENSG00000227938	intron	AC104695.1	novel transcript
16	17360868	17360929	62	8	0.465007766	0.697196269	-0.232188503	-39.97781153	CG	ENSG00000103489	intron	XYLT1	xylosyltransferase 1 [Source:HGNC Symbol;Acc:HGNC:15516]
17	47648053	47648119	67	10	0.548622646	0.780682497	-0.232059851	-59.40855901	CG	ENSG00000108424	promoter	KPNB1	karyopherin subunit beta 1 [Source:HGNC Symbol;Acc:HGNC:6400]
17	47648053	47648119	67	10	0.548622646	0.780682497	-0.232059851	-59.40855901	CG	ENSG00000263766	intron	AC025682.2	novel transcript, antisense to NPEPPS
9	78021786	78021937	152	13	0.42339606	0.655208659	-0.2318126	-77.34352081	CG	ENSG00000156052	intron	GNAQ	G protein subunit alpha q [Source:HGNC Symbol;Acc:HGNC:4390]
7	72806108	72806216	109	7	0.398540501	0.629972325	-0.231431824	-32.23355907	CG	ENSG00000277149	intron	TYW1B	tRNA-yW synthesizing protein 1 homolog B [Source:HGNC Symbol;Acc:HGNC:33908]
19	6057612	6057670	59	8	0.496483511	0.727699847	-0.231216336	-41.42589786	CG	ENSG00000087903	promoter	RFX2	regulatory factor X2 [Source:HGNC Symbol;Acc:HGNC:9983]
19	6057612	6057670	59	8	0.496483511	0.727699847	-0.231216336	-41.42589786	CG	ENSG00000087903	intron	RFX2	regulatory factor X2 [Source:HGNC Symbol;Acc:HGNC:9983]
2	84908056	84908208	153	14	0.478967113	0.710163201	-0.231196088	-86.904994	CG	ENSG00000186854	promoter	TRABD2A	TraB domain containing 2A [Source:HGNC Symbol;Acc:HGNC:27013]
19	842611	842745	135	16	0.601233281	0.831822922	-0.230589641	-106.1746863	CG	ENSG00000196415	intron	PRTN3	proteinase 3 [Source:HGNC Symbol;Acc:HGNC:9495]
19	842611	842745	135	16	0.601233281	0.831822922	-0.230589641	-106.1746863	CG	ENSG00000196415	promoter	PRTN3	proteinase 3 [Source:HGNC Symbol;Acc:HGNC:9495]
13	48536744	48536809	66	8	0.567861025	0.798363579	-0.230502554	-44.86645713	CG	ENSG00000139687	intron	RB1	RB transcriptional corepressor 1 [Source:HGNC Symbol;Acc:HGNC:9884]
2	45771318	45771497	180	16	0.38962616	0.620088668	-0.230462509	-100.1765991	CG	ENSG00000171132	intron	PRKCE	protein kinase C epsilon [Source:HGNC Symbol;Acc:HGNC:9401]
7	4715707	4715801	95	14	0.500640044	0.731080142	-0.230440098	-93.14564137	CG	ENSG00000164916	intron	FOXK1	forkhead box K1 [Source:HGNC Symbol;Acc:HGNC:23480]
6	15062584	15062674	91	10	0.577894901	0.808252075	-0.230357175	-59.70935075	CG	ENSG00000234261	intron	AL138720.1	novel transcript
17	1493500	1493676	177	15	0.367054867	0.597047001	-0.229992135	-78.55754698	CG	ENSG00000197879	promoter	MYO1C	myosin IC [Source:HGNC Symbol;Acc:HGNC:7597]
3	46938930	46939018	89	8	0.437610153	0.667513127	-0.229902974	-42.03849565	CG	ENSG00000160799	intron	CCDC12	coiled-coil domain containing 12 [Source:HGNC Symbol;Acc:HGNC:28332]
14	68951068	68951241	174	16	0.510135254	0.739891309	-0.229756055	-90.77445669	CG	ENSG00000072110	intron	ACTN1	actinin alpha 1 [Source:HGNC Symbol;Acc:HGNC:163]
5	139182212	139182304	93	8	0.578836922	0.808549752	-0.22971283	-42.5964203	CG	ENSG00000120725	intron	SIL1	SIL1 nucleotide exchange factor [Source:HGNC Symbol;Acc:HGNC:24624]
2	28425656	28425776	121	10	0.410894548	0.640525829	-0.229631281	-48.61088146	CG	ENSG00000270210	promoter	AC104695.3	novel transcript
12	124568805	124569014	210	23	0.205654389	0.435139073	-0.229484684	-155.8791082	CG	ENSG00000196498	promoter	NCOR2	nuclear receptor corepressor 2 [Source:HGNC Symbol;Acc:HGNC:7673]
6	137773930	137773985	56	6	0.50955965	0.738991649	-0.229431999	-29.37736239	CG	ENSG00000234956	intron	LINC02539	long intergenic non-protein coding RNA 2539 [Source:HGNC Symbol;Acc:HGNC:53572]
20	63874434	63874550	117	10	0.538321856	0.767661682	-0.229339826	-54.17232457	CG	ENSG00000101150	intron	TPD52L2	TPD52 like 2 [Source:HGNC Symbol;Acc:HGNC:12007]
19	2187908	2188137	230	23	0.41232106	0.6413441	-0.22902304	-141.1886232	CG	ENSG00000104885	intron	DOT1L	DOT1 like histone lysine methyltransferase [Source:HGNC Symbol;Acc:HGNC:24948]
6	31832614	31832746	133	14	0.527965217	0.756844022	-0.228878805	-85.85168934	CG	ENSG00000204387	promoter	SNHG32	small nucleolar RNA host gene 32 [Source:HGNC Symbol;Acc:HGNC:19078]
7	18317523	18317626	104	8	0.437001253	0.665748745	-0.228747492	-41.57215047	CG	ENSG00000048052	intron	HDAC9	histone deacetylase 9 [Source:HGNC Symbol;Acc:HGNC:14065]
13	111191364	111191436	73	8	0.579219488	0.807822636	-0.228603148	-44.84434456	CG	ENSG00000102606	intron	ARHGEF7	Rho guanine nucleotide exchange factor 7 [Source:HGNC Symbol;Acc:HGNC:15607]
14	93009549	93009810	262	18	0.623397969	0.851890825	-0.228492856	-112.9131114	CG	ENSG00000100605	intron	ITPK1	inositol-tetrakisphosphate 1-kinase [Source:HGNC Symbol;Acc:HGNC:6177]
3	128813263	128813400	138	9	0.534667169	0.763107228	-0.228440059	-50.17940736	CG	ENSG00000075785	exon	RAB7A	RAB7A, member RAS oncogene family [Source:HGNC Symbol;Acc:HGNC:9788]
3	128813263	128813400	138	9	0.534667169	0.763107228	-0.228440059	-50.17940736	CG	ENSG00000075785	intron	RAB7A	RAB7A, member RAS oncogene family [Source:HGNC Symbol;Acc:HGNC:9788]
11	46339050	46339214	165	16	0.325744961	0.554083881	-0.22833892	-83.01152148	CG	ENSG00000149091	intron	DGKZ	diacylglycerol kinase zeta [Source:HGNC Symbol;Acc:HGNC:2857]
20	37701760	37701977	218	34	0.432725549	0.66101621	-0.22829066	-270.6210521	CG	ENSG00000132792	intron	CTNNBL1	catenin beta like 1 [Source:HGNC Symbol;Acc:HGNC:15879]
1	10414818	10414962	145	18	0.573658152	0.801935487	-0.228277335	-121.9224649	CG	ENSG00000142657	intron	PGD	phosphogluconate dehydrogenase [Source:HGNC Symbol;Acc:HGNC:8891]
1	10414818	10414962	145	18	0.573658152	0.801935487	-0.228277335	-121.9224649	CG	ENSG00000142657	promoter	PGD	phosphogluconate dehydrogenase [Source:HGNC Symbol;Acc:HGNC:8891]
9	121247311	121247395	85	6	0.564828363	0.792873362	-0.228044999	-30.13858862	CG	ENSG00000148180	intron	GSN	gelsolin [Source:HGNC Symbol;Acc:HGNC:4620]
21	34512171	34512382	212	14	0.421283856	0.649222406	-0.227938549	-72.86083932	CG	ENSG00000180509	promoter	KCNE1	potassium voltage-gated channel subfamily E regulatory subunit 1 [Source:HGNC Symbol;Acc:HGNC:6240]
21	34512171	34512382	212	14	0.421283856	0.649222406	-0.227938549	-72.86083932	CG	ENSG00000180509	exon	KCNE1	potassium voltage-gated channel subfamily E regulatory subunit 1 [Source:HGNC Symbol;Acc:HGNC:6240]
21	34512171	34512382	212	14	0.421283856	0.649222406	-0.227938549	-72.86083932	CG	ENSG00000180509	utr5	KCNE1	potassium voltage-gated channel subfamily E regulatory subunit 1 [Source:HGNC Symbol;Acc:HGNC:6240]
21	34512171	34512382	212	14	0.421283856	0.649222406	-0.227938549	-72.86083932	CG	ENSG00000180509	TSS	KCNE1	potassium voltage-gated channel subfamily E regulatory subunit 1 [Source:HGNC Symbol;Acc:HGNC:6240]
11	130122142	130122192	51	5	0.290838933	0.518737963	-0.22789903	-23.85555666	CG	ENSG00000084234	intron	APLP2	amyloid beta precursor like protein 2 [Source:HGNC Symbol;Acc:HGNC:598]
5	10746927	10746979	53	5	0.457202161	0.684927275	-0.227725114	-23.11188637	CG	ENSG00000112977	intron	DAP	death associated protein [Source:HGNC Symbol;Acc:HGNC:2672]
22	50534143	50534374	232	20	0.40584418	0.633492378	-0.227648198	-122.6377611	CG	ENSG00000177989	promoter	ODF3B	outer dense fiber of sperm tails 3B [Source:HGNC Symbol;Acc:HGNC:34388]
16	1527862	1527916	55	8	0.535542069	0.763141526	-0.227599457	-42.75356327	CG	ENSG00000131634	promoter	TMEM204	transmembrane protein 204 [Source:HGNC Symbol;Acc:HGNC:14158]
16	1527862	1527916	55	8	0.535542069	0.763141526	-0.227599457	-42.75356327	CG	ENSG00000187535	intron	IFT140	intraflagellar transport 140 [Source:HGNC Symbol;Acc:HGNC:29077]
16	1527862	1527916	55	8	0.535542069	0.763141526	-0.227599457	-42.75356327	CG	ENSG00000187535	promoter	IFT140	intraflagellar transport 140 [Source:HGNC Symbol;Acc:HGNC:29077]
7	37092654	37092739	86	5	0.503643292	0.731149437	-0.227506145	-26.87593939	CG	ENSG00000155849	intron	ELMO1	engulfment and cell motility 1 [Source:HGNC Symbol;Acc:HGNC:16286]
1	15682269	15682446	178	18	0.509744258	0.737203628	-0.22745937	-103.3954742	CG	ENSG00000116786	promoter	PLEKHM2	pleckstrin homology and RUN domain containing M2 [Source:HGNC Symbol;Acc:HGNC:29131]
9	133786439	133786545	107	12	0.329993754	0.557418975	-0.227425221	-60.57424929	CG	ENSG00000160293	intron	VAV2	vav guanine nucleotide exchange factor 2 [Source:HGNC Symbol;Acc:HGNC:12658]
1	167721433	167721552	120	14	0.242638897	0.470026184	-0.227387287	-89.61935082	CG	ENSG00000197965	promoter	MPZL1	myelin protein zero like 1 [Source:HGNC Symbol;Acc:HGNC:7226]
1	167721433	167721552	120	14	0.242638897	0.470026184	-0.227387287	-89.61935082	CG	ENSG00000197965	intron	MPZL1	myelin protein zero like 1 [Source:HGNC Symbol;Acc:HGNC:7226]
22	45226030	45226546	517	41	0.47644616	0.703710905	-0.227264745	-256.3020099	CG	ENSG00000100364	utr3	KIAA0930	KIAA0930 [Source:HGNC Symbol;Acc:HGNC:1314]
22	45226030	45226546	517	41	0.47644616	0.703710905	-0.227264745	-256.3020099	CG	ENSG00000100364	exon	KIAA0930	KIAA0930 [Source:HGNC Symbol;Acc:HGNC:1314]
22	45226030	45226546	517	41	0.47644616	0.703710905	-0.227264745	-256.3020099	CG	ENSG00000100364	intron	KIAA0930	KIAA0930 [Source:HGNC Symbol;Acc:HGNC:1314]
16	84714161	84714239	79	7	0.412575581	0.639760197	-0.227184616	-33.35090352	CG	ENSG00000103194	intron	USP10	ubiquitin specific peptidase 10 [Source:HGNC Symbol;Acc:HGNC:12608]
16	23857641	23857752	112	9	0.307117235	0.534282051	-0.227164816	-45.27642893	CG	ENSG00000166501	intron	PRKCB	protein kinase C beta [Source:HGNC Symbol;Acc:HGNC:9395]
12	758403	758457	55	14	0.306949645	0.533967798	-0.227018153	-89.12885991	CG	ENSG00000060237	intron	WNK1	WNK lysine deficient protein kinase 1 [Source:HGNC Symbol;Acc:HGNC:14540]
9	38046629	38046791	163	10	0.431395965	0.658390507	-0.226994542	-53.1997432	CG	ENSG00000107338	intron	SHB	SH2 domain containing adaptor protein B [Source:HGNC Symbol;Acc:HGNC:10838]
9	38046629	38046791	163	10	0.431395965	0.658390507	-0.226994542	-53.1997432	CG	ENSG00000255872	intron	AL138752.2	novel transcript
6	33433665	33433738	74	7	0.450157269	0.677117197	-0.226959928	-36.00762173	CG	ENSG00000197283	intron	SYNGAP1	synaptic Ras GTPase activating protein 1 [Source:HGNC Symbol;Acc:HGNC:11497]
19	5627699	5627783	85	6	0.249302511	0.47620346	-0.226900949	-29.97807786	CG	ENSG00000160633	intron	SAFB	scaffold attachment factor B [Source:HGNC Symbol;Acc:HGNC:10520]
3	63927496	63927634	139	7	0.505218533	0.732111445	-0.226892911	-34.12504445	CG	ENSG00000285258	intron
3	63927496	63927634	139	7	0.505218533	0.732111445	-0.226892911	-34.12504445	CG	ENSG00000163635	intron	ATXN7	ataxin 7 [Source:HGNC Symbol;Acc:HGNC:10560]
2	47034115	47034185	71	8	0.455221629	0.682048502	-0.226826874	-40.83138436	CG	ENSG00000068724	promoter	TTC7A	tetratricopeptide repeat domain 7A [Source:HGNC Symbol;Acc:HGNC:19750]
2	47034115	47034185	71	8	0.455221629	0.682048502	-0.226826874	-40.83138436	CG	ENSG00000068724	exon	TTC7A	tetratricopeptide repeat domain 7A [Source:HGNC Symbol;Acc:HGNC:19750]
2	47034115	47034185	71	8	0.455221629	0.682048502	-0.226826874	-40.83138436	CG	ENSG00000068724	intron	TTC7A	tetratricopeptide repeat domain 7A [Source:HGNC Symbol;Acc:HGNC:19750]
8	143951376	143951470	95	11	0.453308419	0.679813229	-0.226504811	-60.73048908	CG	ENSG00000178209	promoter	PLEC	plectin [Source:HGNC Symbol;Acc:HGNC:9069]
8	143951376	143951470	95	11	0.453308419	0.679813229	-0.226504811	-60.73048908	CG	ENSG00000178209	intron	PLEC	plectin [Source:HGNC Symbol;Acc:HGNC:9069]
20	19974995	19975418	424	58	0.513635718	0.74010106	-0.226465341	-462.2953202	CG	ENSG00000132669	exon	RIN2	Ras and Rab interactor 2 [Source:HGNC Symbol;Acc:HGNC:18750]
20	19974995	19975418	424	58	0.513635718	0.74010106	-0.226465341	-462.2953202	CG	ENSG00000132669	intron	RIN2	Ras and Rab interactor 2 [Source:HGNC Symbol;Acc:HGNC:18750]
16	89749776	89749855	80	10	0.376370891	0.602826557	-0.226455666	-54.03406429	CG	ENSG00000187741	exon	FANCA	FA complementation group A [Source:HGNC Symbol;Acc:HGNC:3582]
16	89749776	89749855	80	10	0.376370891	0.602826557	-0.226455666	-54.03406429	CG	ENSG00000187741	utr3	FANCA	FA complementation group A [Source:HGNC Symbol;Acc:HGNC:3582]
16	89749776	89749855	80	10	0.376370891	0.602826557	-0.226455666	-54.03406429	CG	ENSG00000187741	intron	FANCA	FA complementation group A [Source:HGNC Symbol;Acc:HGNC:3582]
16	89749776	89749855	80	10	0.376370891	0.602826557	-0.226455666	-54.03406429	CG	ENSG00000187741	promoter	FANCA	FA complementation group A [Source:HGNC Symbol;Acc:HGNC:3582]
20	31713112	31713170	59	4	0.743017548	0.969426364	-0.226408816	-19.80118226	CG	ENSG00000236559	intron	BCL2L1-AS1	BCL2L1 antisense RNA 1 [Source:HGNC Symbol;Acc:HGNC:40095]
20	31713112	31713170	59	4	0.743017548	0.969426364	-0.226408816	-19.80118226	CG	ENSG00000171552	intron	BCL2L1	BCL2 like 1 [Source:HGNC Symbol;Acc:HGNC:992]
22	45226728	45226975	248	17	0.387783139	0.614131047	-0.226347908	-91.49471451	CG	ENSG00000100364	exon	KIAA0930	KIAA0930 [Source:HGNC Symbol;Acc:HGNC:1314]
22	45226728	45226975	248	17	0.387783139	0.614131047	-0.226347908	-91.49471451	CG	ENSG00000100364	utr5	KIAA0930	KIAA0930 [Source:HGNC Symbol;Acc:HGNC:1314]
22	45226728	45226975	248	17	0.387783139	0.614131047	-0.226347908	-91.49471451	CG	ENSG00000100364	promoter	KIAA0930	KIAA0930 [Source:HGNC Symbol;Acc:HGNC:1314]
22	45226728	45226975	248	17	0.387783139	0.614131047	-0.226347908	-91.49471451	CG	ENSG00000100364	intron	KIAA0930	KIAA0930 [Source:HGNC Symbol;Acc:HGNC:1314]
20	25309477	25309599	123	14	0.635003375	0.861347432	-0.226344057	-84.3883024	CG	ENSG00000100997	exon	ABHD12	abhydrolase domain containing 12 [Source:HGNC Symbol;Acc:HGNC:15868]
20	25309477	25309599	123	14	0.635003375	0.861347432	-0.226344057	-84.3883024	CG	ENSG00000100997	promoter	ABHD12	abhydrolase domain containing 12 [Source:HGNC Symbol;Acc:HGNC:15868]
20	25309477	25309599	123	14	0.635003375	0.861347432	-0.226344057	-84.3883024	CG	ENSG00000100997	intron	ABHD12	abhydrolase domain containing 12 [Source:HGNC Symbol;Acc:HGNC:15868]
6	17881492	17881675	184	16	0.51308001	0.739423341	-0.226343331	-96.46114647	CG	ENSG00000137177	intron	KIF13A	kinesin family member 13A [Source:HGNC Symbol;Acc:HGNC:14566]
11	67387204	67387318	115	12	0.357106585	0.583392087	-0.226285502	-61.99922978	CG	ENSG00000172613	intron	RAD9A	RAD9 checkpoint clamp component A [Source:HGNC Symbol;Acc:HGNC:9827]
7	5218797	5218899	103	16	0.346781296	0.573010432	-0.226229136	-95.43436173	CG	ENSG00000157954	exon	WIPI2	WD repeat domain, phosphoinositide interacting 2 [Source:HGNC Symbol;Acc:HGNC:32225]
7	5218797	5218899	103	16	0.346781296	0.573010432	-0.226229136	-95.43436173	CG	ENSG00000157954	intron	WIPI2	WD repeat domain, phosphoinositide interacting 2 [Source:HGNC Symbol;Acc:HGNC:32225]
15	90193076	90193384	309	23	0.228541677	0.454743408	-0.226201731	-138.1949444	CG	ENSG00000185033	intron	SEMA4B	semaphorin 4B [Source:HGNC Symbol;Acc:HGNC:10730]
15	90193076	90193384	309	23	0.228541677	0.454743408	-0.226201731	-138.1949444	CG	ENSG00000185033	exon	SEMA4B	semaphorin 4B [Source:HGNC Symbol;Acc:HGNC:10730]
18	76988100	76988224	125	11	0.384203328	0.61015598	-0.225952652	-61.12663633	CG	ENSG00000197971	intron	MBP	myelin basic protein [Source:HGNC Symbol;Acc:HGNC:6925]
18	76988100	76988224	125	11	0.384203328	0.61015598	-0.225952652	-61.12663633	CG	ENSG00000197971	exon	MBP	myelin basic protein [Source:HGNC Symbol;Acc:HGNC:6925]
18	76988100	76988224	125	11	0.384203328	0.61015598	-0.225952652	-61.12663633	CG	ENSG00000197971	promoter	MBP	myelin basic protein [Source:HGNC Symbol;Acc:HGNC:6925]
3	10023743	10023862	120	9	0.554727165	0.780530524	-0.225803359	-48.35506166	CG	ENSG00000186162	exon	CIDECP1	cell death inducing DFFA like effector c pseudogene 1 [Source:HGNC Symbol;Acc:HGNC:24230]
3	10023743	10023862	120	9	0.554727165	0.780530524	-0.225803359	-48.35506166	CG	ENSG00000186162	promoter	CIDECP1	cell death inducing DFFA like effector c pseudogene 1 [Source:HGNC Symbol;Acc:HGNC:24230]
3	10023743	10023862	120	9	0.554727165	0.780530524	-0.225803359	-48.35506166	CG	ENSG00000186162	intron	CIDECP1	cell death inducing DFFA like effector c pseudogene 1 [Source:HGNC Symbol;Acc:HGNC:24230]
2	9260469	9260521	53	6	0.445889206	0.671516402	-0.225627195	-26.72446699	CG	ENSG00000151693	intron	ASAP2	ArfGAP with SH3 domain, ankyrin repeat and PH domain 2 [Source:HGNC Symbol;Acc:HGNC:2721]
15	85580563	85580643	81	8	0.493894537	0.719451394	-0.225556857	-39.99642025	CG	ENSG00000170776	exon	AKAP13	A-kinase anchoring protein 13 [Source:HGNC Symbol;Acc:HGNC:371]
15	85580563	85580643	81	8	0.493894537	0.719451394	-0.225556857	-39.99642025	CG	ENSG00000259375	promoter	AC087286.3	novel transcript, antisense to AKAP13
1	211829507	211829819	313	28	0.464319864	0.689781949	-0.225462085	-184.7286099	CG	ENSG00000229258	promoter	LPGAT1-AS1	LPGAT1 antisense RNA 1 [Source:HGNC Symbol;Acc:HGNC:41221]
1	211829507	211829819	313	28	0.464319864	0.689781949	-0.225462085	-184.7286099	CG	ENSG00000123684	intron	LPGAT1	lysophosphatidylglycerol acyltransferase 1 [Source:HGNC Symbol;Acc:HGNC:28985]
1	211829507	211829819	313	28	0.464319864	0.689781949	-0.225462085	-184.7286099	CG	ENSG00000123684	exon	LPGAT1	lysophosphatidylglycerol acyltransferase 1 [Source:HGNC Symbol;Acc:HGNC:28985]
1	211829507	211829819	313	28	0.464319864	0.689781949	-0.225462085	-184.7286099	CG	ENSG00000123684	utr5	LPGAT1	lysophosphatidylglycerol acyltransferase 1 [Source:HGNC Symbol;Acc:HGNC:28985]
2	111659504	111659582	79	8	0.434970748	0.660322217	-0.225351468	-39.05158434	CG	ENSG00000285016	intron	AC017002.4	novel transcript
2	111659504	111659582	79	8	0.434970748	0.660322217	-0.225351468	-39.05158434	CG	ENSG00000153107	intron	ANAPC1	anaphase promoting complex subunit 1 [Source:HGNC Symbol;Acc:HGNC:19988]
15	57321026	57321118	93	12	0.354363489	0.579529265	-0.225165776	-67.58600228	CG	ENSG00000260172	intron	LINC01413	long intergenic non-protein coding RNA 1413 [Source:HGNC Symbol;Acc:HGNC:50705]
16	11612489	11612636	148	19	0.346691591	0.57174418	-0.225052589	-125.5735339	CG	ENSG00000189067	intron	LITAF	lipopolysaccharide induced TNF factor [Source:HGNC Symbol;Acc:HGNC:16841]
15	90058477	90058562	86	7	0.406931119	0.631727434	-0.224796315	-32.57239042	CG	ENSG00000140548	intron	ZNF710	zinc finger protein 710 [Source:HGNC Symbol;Acc:HGNC:25352]
18	63249580	63249705	126	10	0.526333143	0.75104043	-0.224707287	-50.16507221	CG	ENSG00000171791	intron	BCL2	BCL2 apoptosis regulator [Source:HGNC Symbol;Acc:HGNC:990]
1	206770171	206770237	67	5	0.608374022	0.833009395	-0.224635373	-23.58501886	CG	ENSG00000284486	intron
1	206770171	206770237	67	5	0.608374022	0.833009395	-0.224635373	-23.58501886	CG	ENSG00000136634	intron	IL10	interleukin 10 [Source:HGNC Symbol;Acc:HGNC:5962]
1	19464769	19464844	76	6	0.679061046	0.903682702	-0.224621656	-32.62138984	CG	ENSG00000077549	intron	CAPZB	capping actin protein of muscle Z-line subunit beta [Source:HGNC Symbol;Acc:HGNC:1491]
6	135555739	135555830	92	6	0.308385016	0.532952263	-0.224567247	-28.24057595	CG	ENSG00000231028	intron	LINC00271	long intergenic non-protein coding RNA 271 [Source:HGNC Symbol;Acc:HGNC:32526]
9	131714257	131714308	52	8	0.586693792	0.811247112	-0.22455332	-41.84599727	CG	ENSG00000107263	intron	RAPGEF1	Rap guanine nucleotide exchange factor 1 [Source:HGNC Symbol;Acc:HGNC:4568]
11	68010316	68010681	366	27	0.401616349	0.626098214	-0.224481865	-148.0272839	CG	ENSG00000006534	exon	ALDH3B1	aldehyde dehydrogenase 3 family member B1 [Source:HGNC Symbol;Acc:HGNC:410]
11	68010316	68010681	366	27	0.401616349	0.626098214	-0.224481865	-148.0272839	CG	ENSG00000006534	utr5	ALDH3B1	aldehyde dehydrogenase 3 family member B1 [Source:HGNC Symbol;Acc:HGNC:410]
11	68010316	68010681	366	27	0.401616349	0.626098214	-0.224481865	-148.0272839	CG	ENSG00000006534	intron	ALDH3B1	aldehyde dehydrogenase 3 family member B1 [Source:HGNC Symbol;Acc:HGNC:410]
11	68010316	68010681	366	27	0.401616349	0.626098214	-0.224481865	-148.0272839	CG	ENSG00000006534	promoter	ALDH3B1	aldehyde dehydrogenase 3 family member B1 [Source:HGNC Symbol;Acc:HGNC:410]
13	28468235	28468316	82	10	0.306271634	0.530398183	-0.224126549	-55.608399	CG	ENSG00000102755	intron	FLT1	fms related receptor tyrosine kinase 1 [Source:HGNC Symbol;Acc:HGNC:3763]
X	100409277	100409383	107	9	0.144264573	0.368355964	-0.224091391	-42.99704251	CG	ENSG00000165194	exon	PCDH19	protocadherin 19 [Source:HGNC Symbol;Acc:HGNC:14270]
X	100409277	100409383	107	9	0.144264573	0.368355964	-0.224091391	-42.99704251	CG	ENSG00000165194	utr5	PCDH19	protocadherin 19 [Source:HGNC Symbol;Acc:HGNC:14270]
X	100409277	100409383	107	9	0.144264573	0.368355964	-0.224091391	-42.99704251	CG	ENSG00000165194	promoter	PCDH19	protocadherin 19 [Source:HGNC Symbol;Acc:HGNC:14270]
10	50458386	50458767	382	36	0.567745145	0.791690214	-0.223945069	-236.50513	CG	ENSG00000198964	intron	SGMS1	sphingomyelin synthase 1 [Source:HGNC Symbol;Acc:HGNC:29799]
21	15050768	15050827	60	5	0.459936712	0.683694305	-0.223757592	-23.3570036	CG	ENSG00000279390	exon	AF127577.6	TEC
21	15050768	15050827	60	5	0.459936712	0.683694305	-0.223757592	-23.3570036	CG	ENSG00000180530	intron	NRIP1	nuclear receptor interacting protein 1 [Source:HGNC Symbol;Acc:HGNC:8001]
14	91364146	91364242	97	4	0.363237818	0.586783048	-0.22354523	-17.88174945	CG	ENSG00000015133	intron	CCDC88C	coiled-coil domain containing 88C [Source:HGNC Symbol;Acc:HGNC:19967]
3	46405360	46405508	149	9	0.464754861	0.688023743	-0.223268881	-45.33675104	CG	ENSG00000121797	promoter	CCRL2	C-C motif chemokine receptor like 2 [Source:HGNC Symbol;Acc:HGNC:1612]
3	46405360	46405508	149	9	0.464754861	0.688023743	-0.223268881	-45.33675104	CG	ENSG00000223552	intron	CCR5AS	CCR5 antisense RNA [Source:HGNC Symbol;Acc:HGNC:54398]
11	44939294	44939387	94	14	0.44839046	0.671454898	-0.223064438	-87.56919953	CG	ENSG00000175274	promoter	TP53I11	tumor protein p53 inducible protein 11 [Source:HGNC Symbol;Acc:HGNC:16842]
11	44939294	44939387	94	14	0.44839046	0.671454898	-0.223064438	-87.56919953	CG	ENSG00000175274	intron	TP53I11	tumor protein p53 inducible protein 11 [Source:HGNC Symbol;Acc:HGNC:16842]
12	7060525	7060596	72	5	0.468575527	0.691619725	-0.223044198	-23.98635392	CG	ENSG00000182326	promoter	C1S	complement C1s [Source:HGNC Symbol;Acc:HGNC:1247]
12	7060525	7060596	72	5	0.468575527	0.691619725	-0.223044198	-23.98635392	CG	ENSG00000182326	exon	C1S	complement C1s [Source:HGNC Symbol;Acc:HGNC:1247]
12	7060525	7060596	72	5	0.468575527	0.691619725	-0.223044198	-23.98635392	CG	ENSG00000182326	utr5	C1S	complement C1s [Source:HGNC Symbol;Acc:HGNC:1247]
12	7060525	7060596	72	5	0.468575527	0.691619725	-0.223044198	-23.98635392	CG	ENSG00000182326	intron	C1S	complement C1s [Source:HGNC Symbol;Acc:HGNC:1247]
3	129597503	129597655	153	15	0.533168447	0.756161563	-0.222993116	-86.7290584	CG	ENSG00000004399	intron	PLXND1	plexin D1 [Source:HGNC Symbol;Acc:HGNC:9107]
15	89395616	89395839	224	20	0.488183752	0.710954527	-0.222770775	-112.2054856	CG	ENSG00000255571	exon	MIR9-3HG	MIR9-3 host gene [Source:HGNC Symbol;Acc:HGNC:27388]
7	213696	213952	257	34	0.511555296	0.734172595	-0.222617299	-249.7019168	CG	ENSG00000177706	intron	FAM20C	FAM20C golgi associated secretory pathway kinase [Source:HGNC Symbol;Acc:HGNC:22140]
7	29328740	29328835	96	8	0.496591327	0.71919493	-0.222603603	-40.60847208	CG	ENSG00000106069	intron	CHN2	chimerin 2 [Source:HGNC Symbol;Acc:HGNC:1944]
7	29328740	29328835	96	8	0.496591327	0.71919493	-0.222603603	-40.60847208	CG	ENSG00000285162	intron	AC004593.2	chimerin 2 [Source:NCBI gene;Acc:1124]
19	8500218	8500309	92	12	0.319838262	0.542221643	-0.222383381	-59.01415609	CG	ENSG00000133246	intron	PRAM1	PML-RARA regulated adaptor molecule 1 [Source:HGNC Symbol;Acc:HGNC:30091]
13	114068975	114069111	137	24	0.45439498	0.676763558	-0.222368578	-170.9611034	CG	ENSG00000185989	intron	RASA3	RAS p21 protein activator 3 [Source:HGNC Symbol;Acc:HGNC:20331]
10	71366688	71366747	60	5	0.596486108	0.818640633	-0.222154525	-24.02294716	CG	ENSG00000198246	intron	SLC29A3	solute carrier family 29 member 3 [Source:HGNC Symbol;Acc:HGNC:23096]
5	14587223	14587321	99	10	0.541762228	0.763797749	-0.222035521	-57.02102321	CG	ENSG00000145569	intron	OTULINL	OTU deubiquitinase with linear linkage specificity like [Source:HGNC Symbol;Acc:HGNC:25629]
16	85733794	85733934	141	16	0.488254104	0.710200706	-0.221946602	-100.1813485	CG	ENSG00000154102	intron	C16orf74	chromosome 16 open reading frame 74 [Source:HGNC Symbol;Acc:HGNC:23362]
4	41934502	41934649	148	10	0.581728034	0.803632446	-0.221904412	-56.41268755	CG	ENSG00000109133	promoter	TMEM33	transmembrane protein 33 [Source:HGNC Symbol;Acc:HGNC:25541]
5	80257740	80257931	192	22	0.57393317	0.79582867	-0.221895499	-153.6876649	CG	ENSG00000164300	promoter	SERINC5	serine incorporator 5 [Source:HGNC Symbol;Acc:HGNC:18825]
6	14922176	14922396	221	11	0.441983203	0.663678572	-0.221695369	-56.29425995	CG	ENSG00000234261	intron	AL138720.1	novel transcript
20	47736175	47736256	82	6	0.409973363	0.631567914	-0.221594551	-28.15994625	CG	ENSG00000196562	intron	SULF2	sulfatase 2 [Source:HGNC Symbol;Acc:HGNC:20392]
20	47740832	47741063	232	21	0.346218984	0.567709322	-0.221490337	-119.753227	CG	ENSG00000196562	intron	SULF2	sulfatase 2 [Source:HGNC Symbol;Acc:HGNC:20392]
14	74892855	74892949	95	6	0.317356512	0.538752558	-0.221396046	-28.4300473	CG	ENSG00000119689	exon	DLST	dihydrolipoamide S-succinyltransferase [Source:HGNC Symbol;Acc:HGNC:2911]
14	74892855	74892949	95	6	0.317356512	0.538752558	-0.221396046	-28.4300473	CG	ENSG00000119689	utr3	DLST	dihydrolipoamide S-succinyltransferase [Source:HGNC Symbol;Acc:HGNC:2911]
14	95313948	95314035	88	8	0.314064737	0.535445467	-0.22138073	-40.20256442	CG	ENSG00000165959	intron	CLMN	calmin [Source:HGNC Symbol;Acc:HGNC:19972]
1	6056634	6056769	136	13	0.510139174	0.731438987	-0.221299814	-70.78118293	CG	ENSG00000069424	intron	KCNAB2	potassium voltage-gated channel subfamily A regulatory beta subunit 2 [Source:HGNC Symbol;Acc:HGNC:6229]
1	59706036	59706125	90	6	0.350588777	0.571693403	-0.221104626	-27.41436958	CG	ENSG00000172456	intron	FGGY	FGGY carbohydrate kinase domain containing [Source:HGNC Symbol;Acc:HGNC:25610]
20	24970947	24971011	65	7	0.585008713	0.80596089	-0.220952177	-32.45813096	CG	ENSG00000101474	intron	APMAP	adipocyte plasma membrane associated protein [Source:HGNC Symbol;Acc:HGNC:13238]
19	2092615	2093040	426	23	0.530841452	0.751734128	-0.220892676	-121.9218444	CG	ENSG00000172081	intron	MOB3A	MOB kinase activator 3A [Source:HGNC Symbol;Acc:HGNC:29802]
3	42080035	42080161	127	6	0.439704261	0.660411543	-0.220707282	-27.60173067	CG	ENSG00000182606	intron	TRAK1	trafficking kinesin protein 1 [Source:HGNC Symbol;Acc:HGNC:29947]
13	46675655	46675789	135	12	0.595045569	0.815684931	-0.220639362	-69.91350902	CG	ENSG00000136141	intron	LRCH1	leucine rich repeats and calponin homology domain containing 1 [Source:HGNC Symbol;Acc:HGNC:20309]
X	154077264	154077340	77	8	0.664325151	0.8848815	-0.220556348	-39.38733608	CG	ENSG00000169057	intron	MECP2	methyl-CpG binding protein 2 [Source:HGNC Symbol;Acc:HGNC:6990]
19	14112683	14112819	137	14	0.558114589	0.778584917	-0.220470328	-77.49616103	CG	ENSG00000072062	intron	PRKACA	protein kinase cAMP-activated catalytic subunit alpha [Source:HGNC Symbol;Acc:HGNC:9380]
19	14112683	14112819	137	14	0.558114589	0.778584917	-0.220470328	-77.49616103	CG	ENSG00000072062	promoter	PRKACA	protein kinase cAMP-activated catalytic subunit alpha [Source:HGNC Symbol;Acc:HGNC:9380]
2	101175383	101175461	79	8	0.50398468	0.724435711	-0.220451032	-39.93995883	CG	ENSG00000204634	intron	TBC1D8	TBC1 domain family member 8 [Source:HGNC Symbol;Acc:HGNC:17791]
X	131058264	131058392	129	20	0.140013202	0.360263337	-0.220250135	-106.9050209	CG	ENSG00000147256	promoter	ARHGAP36	Rho GTPase activating protein 36 [Source:HGNC Symbol;Acc:HGNC:26388]
X	131058264	131058392	129	20	0.140013202	0.360263337	-0.220250135	-106.9050209	CG	ENSG00000228659	promoter	LINC01201	long intergenic non-protein coding RNA 1201 [Source:HGNC Symbol;Acc:HGNC:49632]
X	131058264	131058392	129	20	0.140013202	0.360263337	-0.220250135	-106.9050209	CG	ENSG00000147256	exon	ARHGAP36	Rho GTPase activating protein 36 [Source:HGNC Symbol;Acc:HGNC:26388]
X	131058264	131058392	129	20	0.140013202	0.360263337	-0.220250135	-106.9050209	CG	ENSG00000147256	utr5	ARHGAP36	Rho GTPase activating protein 36 [Source:HGNC Symbol;Acc:HGNC:26388]
9	98119838	98119977	140	24	0.544160519	0.764399381	-0.220238862	-157.2106919	CG	ENSG00000106785	promoter	TRIM14	tripartite motif containing 14 [Source:HGNC Symbol;Acc:HGNC:16283]
9	121269421	121269480	60	7	0.332253633	0.552440774	-0.220187141	-30.8492412	CG	ENSG00000148180	intron	GSN	gelsolin [Source:HGNC Symbol;Acc:HGNC:4620]
17	76498204	76498472	269	28	0.550479839	0.770545095	-0.220065255	-198.3030552	CG	ENSG00000129667	intron	RHBDF2	rhomboid 5 homolog 2 [Source:HGNC Symbol;Acc:HGNC:20788]
7	47520617	47520772	156	7	0.429672645	0.649692265	-0.22001962	-36.5115317	CG	ENSG00000136205	intron	TNS3	tensin 3 [Source:HGNC Symbol;Acc:HGNC:21616]
3	14439633	14439742	110	14	0.419926581	0.639914287	-0.219987706	-80.89243105	CG	ENSG00000131389	intron	SLC6A6	solute carrier family 6 member 6 [Source:HGNC Symbol;Acc:HGNC:11052]
18	23251343	23251476	134	12	0.518897953	0.738711729	-0.219813777	-65.85486495	CG	ENSG00000134508	intron	CABLES1	Cdk5 and Abl enzyme substrate 1 [Source:HGNC Symbol;Acc:HGNC:25097]
18	23251343	23251476	134	12	0.518897953	0.738711729	-0.219813777	-65.85486495	CG	ENSG00000134490	intron	TMEM241	transmembrane protein 241 [Source:HGNC Symbol;Acc:HGNC:31723]
9	34189227	34189314	88	6	0.555654311	0.775366374	-0.219712063	-28.01130933	CG	ENSG00000165006	intron	UBAP1	ubiquitin associated protein 1 [Source:HGNC Symbol;Acc:HGNC:12461]
8	133260439	133260491	53	5	0.543841885	0.763474838	-0.219632953	-22.03805841	CG	ENSG00000104419	intron	NDRG1	N-myc downstream regulated 1 [Source:HGNC Symbol;Acc:HGNC:7679]
8	133260439	133260491	53	5	0.543841885	0.763474838	-0.219632953	-22.03805841	CG	ENSG00000104419	promoter	NDRG1	N-myc downstream regulated 1 [Source:HGNC Symbol;Acc:HGNC:7679]
15	79003494	79003637	144	11	0.553304412	0.77289801	-0.219593597	-56.97250205	CG	ENSG00000058335	intron	RASGRF1	Ras protein specific guanine nucleotide releasing factor 1 [Source:HGNC Symbol;Acc:HGNC:9875]
16	16075661	16075746	86	10	0.516143412	0.735636675	-0.219493263	-58.79248487	CG	ENSG00000103222	promoter	ABCC1	ATP binding cassette subfamily C member 1 [Source:HGNC Symbol;Acc:HGNC:51]
16	16075661	16075746	86	10	0.516143412	0.735636675	-0.219493263	-58.79248487	CG	ENSG00000103222	intron	ABCC1	ATP binding cassette subfamily C member 1 [Source:HGNC Symbol;Acc:HGNC:51]
20	45344426	45344516	91	10	0.298537609	0.518028909	-0.2194913	-49.93963878	CG	ENSG00000124145	intron	SDC4	syndecan 4 [Source:HGNC Symbol;Acc:HGNC:10661]
16	30605260	30605405	146	17	0.483365581	0.702821067	-0.219455486	-106.8763483	CG	ENSG00000260167	intron	AC093249.2	novel transcript, antisense to ZNF689
16	30605260	30605405	146	17	0.483365581	0.702821067	-0.219455486	-106.8763483	CG	ENSG00000156853	exon	ZNF689	zinc finger protein 689 [Source:HGNC Symbol;Acc:HGNC:25173]
12	104481257	104481405	149	16	0.523202968	0.742553103	-0.219350136	-101.5404061	CG	ENSG00000171310	intron	CHST11	carbohydrate sulfotransferase 11 [Source:HGNC Symbol;Acc:HGNC:17422]
12	124551542	124551607	66	8	0.450385729	0.669665516	-0.219279787	-40.14573082	CG	ENSG00000196498	intron	NCOR2	nuclear receptor corepressor 2 [Source:HGNC Symbol;Acc:HGNC:7673]
12	101878358	101878448	91	10	0.202973649	0.42224823	-0.219274581	-60.95470413	CG	ENSG00000136048	intron	DRAM1	DNA damage regulated autophagy modulator 1 [Source:HGNC Symbol;Acc:HGNC:25645]
6	30781779	30781890	112	12	0.314414137	0.533602421	-0.219188284	-73.76770339	CG	ENSG00000228022	promoter	HCG20	HLA complex group 20 [Source:HGNC Symbol;Acc:HGNC:31334]
6	30781779	30781890	112	12	0.314414137	0.533602421	-0.219188284	-73.76770339	CG	ENSG00000228022	intron	HCG20	HLA complex group 20 [Source:HGNC Symbol;Acc:HGNC:31334]
1	19645806	19645905	100	10	0.590360871	0.80948629	-0.21912542	-55.82509882	CG	ENSG00000158747	intron	NBL1	NBL1, DAN family BMP antagonist [Source:HGNC Symbol;Acc:HGNC:7650]
1	19645806	19645905	100	10	0.590360871	0.80948629	-0.21912542	-55.82509882	CG	ENSG00000158747	promoter	NBL1	NBL1, DAN family BMP antagonist [Source:HGNC Symbol;Acc:HGNC:7650]
1	19645806	19645905	100	10	0.590360871	0.80948629	-0.21912542	-55.82509882	CG	ENSG00000158747	utr5	NBL1	NBL1, DAN family BMP antagonist [Source:HGNC Symbol;Acc:HGNC:7650]
1	19645806	19645905	100	10	0.590360871	0.80948629	-0.21912542	-55.82509882	CG	ENSG00000158747	exon	NBL1	NBL1, DAN family BMP antagonist [Source:HGNC Symbol;Acc:HGNC:7650]
1	19645806	19645905	100	10	0.590360871	0.80948629	-0.21912542	-55.82509882	CG	ENSG00000270136	intron	MICOS10-NBL1	MICOS10-NBL1 readthrough [Source:HGNC Symbol;Acc:HGNC:48338]
10	124685509	124685619	111	16	0.47813289	0.697092381	-0.218959491	-105.358873	CG	ENSG00000189319	intron	FAM53B	family with sequence similarity 53 member B [Source:HGNC Symbol;Acc:HGNC:28968]
10	124685509	124685619	111	16	0.47813289	0.697092381	-0.218959491	-105.358873	CG	ENSG00000258539	intron	AC068896.3	novel transcript, METTL10-FAM53B readthrough
16	85003897	85004021	125	12	0.534827781	0.75358962	-0.218761839	-68.7604692	CG	ENSG00000153786	intron	ZDHHC7	zinc finger DHHC-type palmitoyltransferase 7 [Source:HGNC Symbol;Acc:HGNC:18459]
5	149780850	149780984	135	16	0.349212514	0.567828007	-0.218615493	-90.70506012	CG	ENSG00000155846	intron	PPARGC1B	PPARG coactivator 1 beta [Source:HGNC Symbol;Acc:HGNC:30022]
7	50356087	50356167	81	8	0.459298579	0.677838729	-0.21854015	-36.00501109	CG	ENSG00000185811	intron	IKZF1	IKAROS family zinc finger 1 [Source:HGNC Symbol;Acc:HGNC:13176]
2	148782265	148782353	89	9	0.48988884	0.708368289	-0.218479449	-44.66210298	CG	ENSG00000135999	intron	EPC2	enhancer of polycomb homolog 2 [Source:HGNC Symbol;Acc:HGNC:24543]
6	5658023	5658211	189	11	0.520491365	0.738801517	-0.218310153	-53.48630223	CG	ENSG00000145982	intron	FARS2	phenylalanyl-tRNA synthetase 2, mitochondrial [Source:HGNC Symbol;Acc:HGNC:21062]
6	157305356	157305465	110	7	0.445810484	0.664089829	-0.218279346	-39.64059728	CG	ENSG00000215712	intron	TMEM242	transmembrane protein 242 [Source:HGNC Symbol;Acc:HGNC:17206]
12	121450581	121450975	395	32	0.415524166	0.633710052	-0.218185885	-182.0955917	CG	ENSG00000089094	intron	KDM2B	lysine demethylase 2B [Source:HGNC Symbol;Acc:HGNC:13610]
9	127562182	127562328	147	11	0.417084618	0.635190218	-0.2181056	-53.1992906	CG	ENSG00000136830	intron	NIBAN2	niban apoptosis regulator 2 [Source:HGNC Symbol;Acc:HGNC:25282]
12	120807566	120807670	105	12	0.586973681	0.804915136	-0.217941455	-67.25801331	CG	ENSG00000157837	intron	SPPL3	signal peptide peptidase like 3 [Source:HGNC Symbol;Acc:HGNC:30424]
1	2213391	2213560	170	26	0.43134257	0.649238939	-0.217896368	-150.9176323	CG	ENSG00000162585	promoter	FAAP20	FA core complex associated protein 20 [Source:HGNC Symbol;Acc:HGNC:26428]
1	2213391	2213560	170	26	0.43134257	0.649238939	-0.217896368	-150.9176323	CG	ENSG00000234396	intron	AL590822.1	novel transcript
4	40605004	40605109	106	14	0.448094156	0.665942976	-0.21784882	-83.14582603	CG	ENSG00000163694	intron	RBM47	RNA binding motif protein 47 [Source:HGNC Symbol;Acc:HGNC:30358]
7	106824596	106824684	89	6	0.586233776	0.804063202	-0.217829426	-27.33094292	CG	ENSG00000283585	promoter
1	39954471	39954707	237	19	0.492101093	0.709804366	-0.217703273	-96.72356245	CG	ENSG00000168389	promoter	MFSD2A	major facilitator superfamily domain containing 2A [Source:HGNC Symbol;Acc:HGNC:25897]
3	53252916	53252997	82	10	0.505639257	0.72333641	-0.217697153	-54.59530678	CG	ENSG00000163931	intron	TKT	transketolase [Source:HGNC Symbol;Acc:HGNC:11834]
18	48716193	48716287	95	8	0.459328747	0.676626367	-0.21729762	-38.92635435	CG	ENSG00000134030	intron	CTIF	cap binding complex dependent translation initiation factor [Source:HGNC Symbol;Acc:HGNC:23925]
15	63990647	63990750	104	12	0.390353618	0.607435276	-0.217081658	-61.55010581	CG	ENSG00000035664	intron	DAPK2	death associated protein kinase 2 [Source:HGNC Symbol;Acc:HGNC:2675]
19	2625441	2625544	104	12	0.600953242	0.817904247	-0.216951006	-60.81513262	CG	ENSG00000176533	intron	GNG7	G protein subunit gamma 7 [Source:HGNC Symbol;Acc:HGNC:4410]
19	8502199	8502475	277	22	0.296069321	0.513008342	-0.216939022	-109.098421	CG	ENSG00000133246	intron	PRAM1	PML-RARA regulated adaptor molecule 1 [Source:HGNC Symbol;Acc:HGNC:30091]
15	31397247	31397504	258	31	0.283555785	0.500494572	-0.216938788	-206.7861297	CG	ENSG00000169926	intron	KLF13	Kruppel like factor 13 [Source:HGNC Symbol;Acc:HGNC:13672]
17	80294455	80294521	67	6	0.521657927	0.738585475	-0.216927548	-29.15992256	CG	ENSG00000173821	intron	RNF213	ring finger protein 213 [Source:HGNC Symbol;Acc:HGNC:14539]
17	80294455	80294521	67	6	0.521657927	0.738585475	-0.216927548	-29.15992256	CG	ENSG00000173821	promoter	RNF213	ring finger protein 213 [Source:HGNC Symbol;Acc:HGNC:14539]
20	1327363	1327481	119	12	0.468971153	0.685763056	-0.216791903	-62.9952171	CG	ENSG00000125775	intron	SDCBP2	syndecan binding protein 2 [Source:HGNC Symbol;Acc:HGNC:15756]
20	1327363	1327481	119	12	0.468971153	0.685763056	-0.216791903	-62.9952171	CG	ENSG00000274322	intron	AL136531.2	novel protein
20	1327363	1327481	119	12	0.468971153	0.685763056	-0.216791903	-62.9952171	CG	ENSG00000234684	intron	SDCBP2-AS1	SDCBP2 antisense RNA 1 [Source:HGNC Symbol;Acc:HGNC:44314]
20	1327363	1327481	119	12	0.468971153	0.685763056	-0.216791903	-62.9952171	CG	ENSG00000125775	promoter	SDCBP2	syndecan binding protein 2 [Source:HGNC Symbol;Acc:HGNC:15756]
5	139388473	139388528	56	12	0.493808965	0.710591092	-0.216782126	-61.19301938	CG	ENSG00000170476	intron	MZB1	marginal zone B and B1 cell specific protein [Source:HGNC Symbol;Acc:HGNC:30125]
5	139388473	139388528	56	12	0.493808965	0.710591092	-0.216782126	-61.19301938	CG	ENSG00000170476	exon	MZB1	marginal zone B and B1 cell specific protein [Source:HGNC Symbol;Acc:HGNC:30125]
5	139388473	139388528	56	12	0.493808965	0.710591092	-0.216782126	-61.19301938	CG	ENSG00000170476	utr3	MZB1	marginal zone B and B1 cell specific protein [Source:HGNC Symbol;Acc:HGNC:30125]
11	9162268	9162397	130	12	0.606360752	0.823119016	-0.216758264	-67.5665961	CG	ENSG00000184014	intron	DENND5A	DENN domain containing 5A [Source:HGNC Symbol;Acc:HGNC:19344]
1	89822236	89822418	183	17	0.368809042	0.585531865	-0.216722823	-95.17000242	CG	ENSG00000272931	promoter	AC099568.2	novel transcript
1	89822236	89822418	183	17	0.368809042	0.585531865	-0.216722823	-95.17000242	CG	ENSG00000171492	intron	LRRC8D	leucine rich repeat containing 8 VRAC subunit D [Source:HGNC Symbol;Acc:HGNC:16992]
1	89822236	89822418	183	17	0.368809042	0.585531865	-0.216722823	-95.17000242	CG	ENSG00000271949	intron	AC093423.3	novel transcript, LRRC8C-LRRC8D readthrough
15	50573917	50573989	73	8	0.60677643	0.823471447	-0.216695017	-41.74620911	CG	ENSG00000092439	intron	TRPM7	transient receptor potential cation channel subfamily M member 7 [Source:HGNC Symbol;Acc:HGNC:17994]
4	8205508	8205601	94	13	0.513189736	0.729625631	-0.216435894	-73.58690856	CG	ENSG00000125089	exon	SH3TC1	SH3 domain and tetratricopeptide repeats 1 [Source:HGNC Symbol;Acc:HGNC:26009]
4	8205508	8205601	94	13	0.513189736	0.729625631	-0.216435894	-73.58690856	CG	ENSG00000125089	intron	SH3TC1	SH3 domain and tetratricopeptide repeats 1 [Source:HGNC Symbol;Acc:HGNC:26009]
7	6396028	6396237	210	15	0.412610713	0.629038017	-0.216427304	-86.9163309	CG	ENSG00000136238	intron	RAC1	Rac family small GTPase 1 [Source:HGNC Symbol;Acc:HGNC:9801]
17	76484843	76484960	118	9	0.549995153	0.766300989	-0.216305837	-44.21262688	CG	ENSG00000129667	intron	RHBDF2	rhomboid 5 homolog 2 [Source:HGNC Symbol;Acc:HGNC:20788]
20	32069009	32069097	89	6	0.327985845	0.54428458	-0.216298734	-29.4515057	CG	ENSG00000101336	intron	HCK	HCK proto-oncogene, Src family tyrosine kinase [Source:HGNC Symbol;Acc:HGNC:4840]
11	1746827	1746944	118	15	0.546272565	0.762496256	-0.216223691	-83.41480166	CG	ENSG00000250644	intron	AC068580.4	novel protein
11	1746827	1746944	118	15	0.546272565	0.762496256	-0.216223691	-83.41480166	CG	ENSG00000244242	intron	IFITM10	interferon induced transmembrane protein 10 [Source:HGNC Symbol;Acc:HGNC:40022]
22	17700036	17700135	100	10	0.581846164	0.798059774	-0.216213611	-54.49019541	CG	ENSG00000099968	intron	BCL2L13	BCL2 like 13 [Source:HGNC Symbol;Acc:HGNC:17164]
17	82440577	82440901	325	30	0.434997158	0.651210488	-0.216213329	-171.0827382	CG	ENSG00000169660	intron	HEXD	hexosaminidase D [Source:HGNC Symbol;Acc:HGNC:26307]
17	82440577	82440901	325	30	0.434997158	0.651210488	-0.216213329	-171.0827382	CG	ENSG00000169660	exon	HEXD	hexosaminidase D [Source:HGNC Symbol;Acc:HGNC:26307]
17	82440577	82440901	325	30	0.434997158	0.651210488	-0.216213329	-171.0827382	CG	ENSG00000169660	utr3	HEXD	hexosaminidase D [Source:HGNC Symbol;Acc:HGNC:26307]
19	14402391	14402637	247	26	0.514033408	0.730227832	-0.216194424	-151.0554731	CG	ENSG00000123146	intron	ADGRE5	adhesion G protein-coupled receptor E5 [Source:HGNC Symbol;Acc:HGNC:1711]
19	14402391	14402637	247	26	0.514033408	0.730227832	-0.216194424	-151.0554731	CG	ENSG00000123146	promoter	ADGRE5	adhesion G protein-coupled receptor E5 [Source:HGNC Symbol;Acc:HGNC:1711]
19	14402391	14402637	247	26	0.514033408	0.730227832	-0.216194424	-151.0554731	CG	ENSG00000123146	exon	ADGRE5	adhesion G protein-coupled receptor E5 [Source:HGNC Symbol;Acc:HGNC:1711]
7	112877819	112877882	64	8	0.655164025	0.871320616	-0.216156592	-42.49316739	CG	ENSG00000164603	intron	BMT2	base methyltransferase of 25S rRNA 2 homolog [Source:HGNC Symbol;Acc:HGNC:26475]
12	122703219	122703436	218	18	0.517823672	0.733876432	-0.216052761	-116.2820035	CG	ENSG00000182782	exon	HCAR2	hydroxycarboxylic acid receptor 2 [Source:HGNC Symbol;Acc:HGNC:24827]
12	122703219	122703436	218	18	0.517823672	0.733876432	-0.216052761	-116.2820035	CG	ENSG00000256249	intron	AC026333.3	novel transcript
12	122703219	122703436	218	18	0.517823672	0.733876432	-0.216052761	-116.2820035	CG	ENSG00000182782	utr5	HCAR2	hydroxycarboxylic acid receptor 2 [Source:HGNC Symbol;Acc:HGNC:24827]
12	122703219	122703436	218	18	0.517823672	0.733876432	-0.216052761	-116.2820035	CG	ENSG00000182782	TSS	HCAR2	hydroxycarboxylic acid receptor 2 [Source:HGNC Symbol;Acc:HGNC:24827]
12	122703219	122703436	218	18	0.517823672	0.733876432	-0.216052761	-116.2820035	CG	ENSG00000182782	promoter	HCAR2	hydroxycarboxylic acid receptor 2 [Source:HGNC Symbol;Acc:HGNC:24827]
2	87539835	87539894	60	8	0.519456756	0.73549487	-0.216038114	-40.77656276	CG	ENSG00000222041	intron	CYTOR	cytoskeleton regulator RNA [Source:HGNC Symbol;Acc:HGNC:28717]
2	87539835	87539894	60	8	0.519456756	0.73549487	-0.216038114	-40.77656276	CG	ENSG00000284879	intron	AC133644.2	novel transcript
6	14739004	14739117	114	5	0.408846225	0.624852917	-0.216006692	-24.49614921	CG	ENSG00000234261	intron	AL138720.1	novel transcript
9	124282188	124282376	189	20	0.493343051	0.709275527	-0.215932476	-128.2712998	CG	ENSG00000119408	intron	NEK6	NIMA related kinase 6 [Source:HGNC Symbol;Acc:HGNC:7749]
2	25304416	25304633	218	17	0.447454328	0.663274792	-0.215820464	-106.2917977	CG	ENSG00000119772	intron	DNMT3A	DNA methyltransferase 3 alpha [Source:HGNC Symbol;Acc:HGNC:2978]
10	45462686	45462917	232	25	0.440911784	0.656553542	-0.215641758	-157.1467185	CG	ENSG00000165406	intron	MARCHF8	membrane associated ring-CH-type finger 8 [Source:HGNC Symbol;Acc:HGNC:23356]
10	45462686	45462917	232	25	0.440911784	0.656553542	-0.215641758	-157.1467185	CG	ENSG00000165406	promoter	MARCHF8	membrane associated ring-CH-type finger 8 [Source:HGNC Symbol;Acc:HGNC:23356]
6	28357154	28357224	71	10	0.522040206	0.737517053	-0.215476847	-52.53120103	CG	ENSG00000189298	intron	ZKSCAN3	zinc finger with KRAB and SCAN domains 3 [Source:HGNC Symbol;Acc:HGNC:13853]
6	28357154	28357224	71	10	0.522040206	0.737517053	-0.215476847	-52.53120103	CG	ENSG00000235109	promoter	ZSCAN31	zinc finger and SCAN domain containing 31 [Source:HGNC Symbol;Acc:HGNC:14097]
17	1110902	1110978	77	10	0.490453896	0.705899768	-0.215445872	-52.5303222	CG	ENSG00000159842	promoter	ABR	ABR activator of RhoGEF and GTPase [Source:HGNC Symbol;Acc:HGNC:81]
17	1110902	1110978	77	10	0.490453896	0.705899768	-0.215445872	-52.5303222	CG	ENSG00000159842	intron	ABR	ABR activator of RhoGEF and GTPase [Source:HGNC Symbol;Acc:HGNC:81]
1	192788393	192788520	128	12	0.489448188	0.70488313	-0.215434942	-64.84278783	CG	ENSG00000285280	intron	AL390957.1	novel transcript
1	121511755	121511813	59	5	0.364532577	0.5799144	-0.215381823	-22.21756511	CG	ENSG00000228826	promoter	AL592494.1	novel transcript
21	33059172	33059260	89	7	0.551506954	0.766859246	-0.215352292	-32.8597828	CG	ENSG00000232539	intron	LINC00945	long intergenic non-protein coding RNA 945 [Source:HGNC Symbol;Acc:HGNC:48643]
21	33059172	33059260	89	7	0.551506954	0.766859246	-0.215352292	-32.8597828	CG	ENSG00000227757	intron	AP000282.1	novel transcript
1	27667713	27667940	228	23	0.547009667	0.762331035	-0.215321368	-155.8597959	CG	ENSG00000126709	intron	IFI6	interferon alpha inducible protein 6 [Source:HGNC Symbol;Acc:HGNC:4054]
1	27667713	27667940	228	23	0.547009667	0.762331035	-0.215321368	-155.8597959	CG	ENSG00000225886	promoter	AL445490.1	novel transcript, antisense to IFI6
17	3720612	3720708	97	14	0.405472885	0.620757244	-0.215284359	-85.18257005	CG	ENSG00000262692	promoter	AC116914.2	novel transcript, antisense to ITGAE
17	3720612	3720708	97	14	0.405472885	0.620757244	-0.215284359	-85.18257005	CG	ENSG00000083457	exon	ITGAE	integrin subunit alpha E [Source:HGNC Symbol;Acc:HGNC:6147]
17	3720612	3720708	97	14	0.405472885	0.620757244	-0.215284359	-85.18257005	CG	ENSG00000083457	intron	ITGAE	integrin subunit alpha E [Source:HGNC Symbol;Acc:HGNC:6147]
17	3720612	3720708	97	14	0.405472885	0.620757244	-0.215284359	-85.18257005	CG	ENSG00000083457	promoter	ITGAE	integrin subunit alpha E [Source:HGNC Symbol;Acc:HGNC:6147]
8	127899424	127899523	100	10	0.592646674	0.80788744	-0.215240766	-57.51650425	CG	ENSG00000249859	intron	PVT1	Pvt1 oncogene [Source:HGNC Symbol;Acc:HGNC:9709]
17	1095619	1095874	256	24	0.485418585	0.700613409	-0.215194824	-142.3283059	CG	ENSG00000159842	intron	ABR	ABR activator of RhoGEF and GTPase [Source:HGNC Symbol;Acc:HGNC:81]
15	63502522	63502593	72	5	0.499830219	0.714972529	-0.215142309	-22.95373986	CG	ENSG00000276651	exon	AC007950.2	novel transcript
15	63502522	63502593	72	5	0.499830219	0.714972529	-0.215142309	-22.95373986	CG	ENSG00000140455	promoter	USP3	ubiquitin specific peptidase 3 [Source:HGNC Symbol;Acc:HGNC:12626]
8	28342989	28343073	85	10	0.62493861	0.840036026	-0.215097416	-55.16433402	CG	ENSG00000168081	exon	PNOC	prepronociceptin [Source:HGNC Symbol;Acc:HGNC:9163]
8	28342989	28343073	85	10	0.62493861	0.840036026	-0.215097416	-55.16433402	CG	ENSG00000168081	utr3	PNOC	prepronociceptin [Source:HGNC Symbol;Acc:HGNC:9163]
17	27532621	27532895	275	9	0.514371757	0.72930298	-0.214931224	-44.36579578	CG	ENSG00000141068	intron	KSR1	kinase suppressor of ras 1 [Source:HGNC Symbol;Acc:HGNC:6465]
17	27532621	27532895	275	9	0.514371757	0.72930298	-0.214931224	-44.36579578	CG	ENSG00000141068	utr5	KSR1	kinase suppressor of ras 1 [Source:HGNC Symbol;Acc:HGNC:6465]
6	161359649	161359741	93	10	0.510133792	0.725059655	-0.214925863	-52.63915286	CG	ENSG00000185345	intron	PRKN	parkin RBR E3 ubiquitin protein ligase [Source:HGNC Symbol;Acc:HGNC:8607]
16	85370878	85370957	80	5	0.446385952	0.661176946	-0.214790994	-24.59199863	CG	ENSG00000131149	intron	GSE1	Gse1 coiled-coil protein [Source:HGNC Symbol;Acc:HGNC:28979]
2	217912298	217912365	68	9	0.393770707	0.608525172	-0.214754466	-41.53032803	CG	ENSG00000079308	intron	TNS1	tensin 1 [Source:HGNC Symbol;Acc:HGNC:11973]
3	143811720	143811787	68	10	0.569174007	0.783846022	-0.214672015	-51.16351737	CG	ENSG00000181804	intron	SLC9A9	solute carrier family 9 member A9 [Source:HGNC Symbol;Acc:HGNC:20653]
1	8660493	8660555	63	5	0.440309453	0.654938829	-0.214629376	-22.23911808	CG	ENSG00000142599	intron	RERE	arginine-glutamic acid dipeptide repeats [Source:HGNC Symbol;Acc:HGNC:9965]
9	129347598	129347661	64	10	0.487842568	0.702454148	-0.21461158	-49.60080488	CG	ENSG00000233901	intron	LINC01503	long intergenic non-protein coding RNA 1503 [Source:HGNC Symbol;Acc:HGNC:51184]
3	170044256	170044311	56	8	0.55931324	0.773723293	-0.214410053	-36.37183038	CG	ENSG00000173890	intron	GPR160	G protein-coupled receptor 160 [Source:HGNC Symbol;Acc:HGNC:23693]
12	104669052	104669188	137	20	0.524325529	0.738707672	-0.214382144	-121.4645646	CG	ENSG00000171310	intron	CHST11	carbohydrate sulfotransferase 11 [Source:HGNC Symbol;Acc:HGNC:17422]
3	72086866	72087007	142	19	0.464676718	0.679012969	-0.21433625	-110.5080928	CG	ENSG00000242609	promoter	CCDC137P	coiled-coil domain containing 137 pseudogene [Source:HGNC Symbol;Acc:HGNC:33459]
3	72086866	72087007	142	19	0.464676718	0.679012969	-0.21433625	-110.5080928	CG	ENSG00000242609	TSS	CCDC137P	coiled-coil domain containing 137 pseudogene [Source:HGNC Symbol;Acc:HGNC:33459]
3	72086866	72087007	142	19	0.464676718	0.679012969	-0.21433625	-110.5080928	CG	ENSG00000242609	exon	CCDC137P	coiled-coil domain containing 137 pseudogene [Source:HGNC Symbol;Acc:HGNC:33459]
3	72086866	72087007	142	19	0.464676718	0.679012969	-0.21433625	-110.5080928	CG	ENSG00000241163	intron	LINC00877	long intergenic non-protein coding RNA 877 [Source:HGNC Symbol;Acc:HGNC:27706]
22	50540901	50540975	75	8	0.464123939	0.67840293	-0.214278991	-37.8892929	CG	ENSG00000273272	promoter	U62317.4	novel transcript
5	177510706	177511016	311	30	0.438224799	0.652388469	-0.21416367	-185.2370892	CG	ENSG00000146094	promoter	DOK3	docking protein 3 [Source:HGNC Symbol;Acc:HGNC:24583]
5	177510706	177511016	311	30	0.438224799	0.652388469	-0.21416367	-185.2370892	CG	ENSG00000146094	intron	DOK3	docking protein 3 [Source:HGNC Symbol;Acc:HGNC:24583]
5	177510706	177511016	311	30	0.438224799	0.652388469	-0.21416367	-185.2370892	CG	ENSG00000146094	exon	DOK3	docking protein 3 [Source:HGNC Symbol;Acc:HGNC:24583]
5	177510706	177511016	311	30	0.438224799	0.652388469	-0.21416367	-185.2370892	CG	ENSG00000146094	utr5	DOK3	docking protein 3 [Source:HGNC Symbol;Acc:HGNC:24583]
5	177508033	177508090	58	9	0.433339589	0.647186395	-0.213846805	-42.06438774	CG	ENSG00000146094	intron	DOK3	docking protein 3 [Source:HGNC Symbol;Acc:HGNC:24583]
15	63283260	63283377	118	9	0.494845329	0.708681859	-0.21383653	-45.82183605	CG	ENSG00000138613	intron	APH1B	aph-1 homolog B, gamma-secretase subunit [Source:HGNC Symbol;Acc:HGNC:24080]
18	46040102	46040171	70	8	0.675953943	0.889771866	-0.213817923	-43.99981202	CG	ENSG00000152229	intron	PSTPIP2	proline-serine-threonine phosphatase interacting protein 2 [Source:HGNC Symbol;Acc:HGNC:9581]
18	46040102	46040171	70	8	0.675953943	0.889771866	-0.213817923	-43.99981202	CG	ENSG00000152229	exon	PSTPIP2	proline-serine-threonine phosphatase interacting protein 2 [Source:HGNC Symbol;Acc:HGNC:9581]
11	47548017	47548128	112	10	0.551673719	0.765447437	-0.213773718	-53.29422694	CG	ENSG00000149187	intron	CELF1	CUGBP Elav-like family member 1 [Source:HGNC Symbol;Acc:HGNC:2549]
15	68271964	68272075	112	9	0.480361584	0.694133426	-0.213771842	-44.99573534	CG	ENSG00000260657	intron	AC107871.2	novel transcript
16	81481289	81481436	148	9	0.343499894	0.557188936	-0.213689042	-44.68521063	CG	ENSG00000153815	intron	CMIP	c-Maf inducing protein [Source:HGNC Symbol;Acc:HGNC:24319]
22	45230770	45230872	103	10	0.539585073	0.753139125	-0.213554052	-49.87658599	CG	ENSG00000100364	intron	KIAA0930	KIAA0930 [Source:HGNC Symbol;Acc:HGNC:1314]
20	63741141	63741285	145	11	0.328702475	0.542190497	-0.213488022	-52.45828655	CG	ENSG00000125520	promoter	SLC2A4RG	SLC2A4 regulator [Source:HGNC Symbol;Acc:HGNC:15930]
20	63741141	63741285	145	11	0.328702475	0.542190497	-0.213488022	-52.45828655	CG	ENSG00000125520	intron	SLC2A4RG	SLC2A4 regulator [Source:HGNC Symbol;Acc:HGNC:15930]
20	63741141	63741285	145	11	0.328702475	0.542190497	-0.213488022	-52.45828655	CG	ENSG00000125520	exon	SLC2A4RG	SLC2A4 regulator [Source:HGNC Symbol;Acc:HGNC:15930]
14	93044704	93044848	145	15	0.372757134	0.586115951	-0.213358817	-81.41553084	CG	ENSG00000100605	intron	ITPK1	inositol-tetrakisphosphate 1-kinase [Source:HGNC Symbol;Acc:HGNC:6177]
10	119136565	119136662	98	8	0.388746166	0.602054786	-0.21330862	-36.15701004	CG	ENSG00000119979	intron	DENND10	DENN domain containing 10 [Source:HGNC Symbol;Acc:HGNC:31793]
10	119136565	119136662	98	8	0.388746166	0.602054786	-0.21330862	-36.15701004	CG	ENSG00000119979	exon	DENND10	DENN domain containing 10 [Source:HGNC Symbol;Acc:HGNC:31793]
10	119136565	119136662	98	8	0.388746166	0.602054786	-0.21330862	-36.15701004	CG	ENSG00000119979	utr3	DENND10	DENN domain containing 10 [Source:HGNC Symbol;Acc:HGNC:31793]
17	78866790	78866840	51	6	0.443181702	0.656487875	-0.213306173	-27.17267994	CG	ENSG00000035862	intron	TIMP2	TIMP metallopeptidase inhibitor 2 [Source:HGNC Symbol;Acc:HGNC:11821]
8	28776002	28776341	340	26	0.560009653	0.773311955	-0.213302302	-152.8248785	CG	ENSG00000104299	exon	INTS9	integrator complex subunit 9 [Source:HGNC Symbol;Acc:HGNC:25592]
8	28776002	28776341	340	26	0.560009653	0.773311955	-0.213302302	-152.8248785	CG	ENSG00000104299	promoter	INTS9	integrator complex subunit 9 [Source:HGNC Symbol;Acc:HGNC:25592]
8	28776002	28776341	340	26	0.560009653	0.773311955	-0.213302302	-152.8248785	CG	ENSG00000104299	intron	INTS9	integrator complex subunit 9 [Source:HGNC Symbol;Acc:HGNC:25592]
9	127838676	127839033	358	31	0.424284444	0.637563066	-0.213278622	-176.0236895	CG	ENSG00000106991	intron	ENG	endoglin [Source:HGNC Symbol;Acc:HGNC:3349]
19	17508423	17508486	64	6	0.534394276	0.74743903	-0.213044754	-28.39334847	CG	ENSG00000269439	intron	AC010618.3	novel transcript
2	227370825	227370936	112	9	0.405866958	0.618809034	-0.212942076	-43.04480865	CG	ENSG00000168955	intron	TM4SF20	transmembrane 4 L six family member 20 [Source:HGNC Symbol;Acc:HGNC:26230]
2	227370825	227370936	112	9	0.405866958	0.618809034	-0.212942076	-43.04480865	CG	ENSG00000168955	exon	TM4SF20	transmembrane 4 L six family member 20 [Source:HGNC Symbol;Acc:HGNC:26230]
1	154456235	154456367	133	12	0.574265153	0.787181706	-0.212916553	-67.11252803	CG	ENSG00000160712	intron	IL6R	interleukin 6 receptor [Source:HGNC Symbol;Acc:HGNC:6019]
17	78862161	78862314	154	14	0.481542787	0.694423366	-0.212880579	-71.97248904	CG	ENSG00000035862	intron	TIMP2	TIMP metallopeptidase inhibitor 2 [Source:HGNC Symbol;Acc:HGNC:11821]
19	40585887	40585966	80	7	0.546980514	0.759788597	-0.212808082	-35.47555382	CG	ENSG00000160410	intron	SHKBP1	SH3KBP1 binding protein 1 [Source:HGNC Symbol;Acc:HGNC:19214]
19	40585887	40585966	80	7	0.546980514	0.759788597	-0.212808082	-35.47555382	CG	ENSG00000160410	promoter	SHKBP1	SH3KBP1 binding protein 1 [Source:HGNC Symbol;Acc:HGNC:19214]
5	134533631	134533682	52	5	0.466970216	0.679598291	-0.212628075	-21.57796422	CG	ENSG00000043143	utr5	JADE2	jade family PHD finger 2 [Source:HGNC Symbol;Acc:HGNC:22984]
5	134533631	134533682	52	5	0.466970216	0.679598291	-0.212628075	-21.57796422	CG	ENSG00000043143	intron	JADE2	jade family PHD finger 2 [Source:HGNC Symbol;Acc:HGNC:22984]
1	12175053	12175142	90	10	0.526213647	0.738776999	-0.212563351	-51.64702397	CG	ENSG00000028137	intron	TNFRSF1B	TNF receptor superfamily member 1B [Source:HGNC Symbol;Acc:HGNC:11917]
10	103284471	103284538	68	10	0.517862943	0.730363797	-0.212500855	-52.05326829	CG	ENSG00000148798	intron	INA	internexin neuronal intermediate filament protein alpha [Source:HGNC Symbol;Acc:HGNC:6057]
19	46722822	46722946	125	15	0.442865047	0.655341573	-0.212476526	-75.39367937	CG	ENSG00000090372	promoter	STRN4	striatin 4 [Source:HGNC Symbol;Acc:HGNC:15721]
19	46722822	46722946	125	15	0.442865047	0.655341573	-0.212476526	-75.39367937	CG	ENSG00000090372	exon	STRN4	striatin 4 [Source:HGNC Symbol;Acc:HGNC:15721]
8	22689669	22690538	870	143	0.380236736	0.592307966	-0.212071229	-1082.486535	CG	ENSG00000179388	utr3	EGR3	early growth response 3 [Source:HGNC Symbol;Acc:HGNC:3240]
8	22689669	22690538	870	143	0.380236736	0.592307966	-0.212071229	-1082.486535	CG	ENSG00000179388	exon	EGR3	early growth response 3 [Source:HGNC Symbol;Acc:HGNC:3240]
8	22689669	22690538	870	143	0.380236736	0.592307966	-0.212071229	-1082.486535	CG	ENSG00000253125	promoter	AC055854.1	novel transcript
8	22689669	22690538	870	143	0.380236736	0.592307966	-0.212071229	-1082.486535	CG	ENSG00000253125	TSS	AC055854.1	novel transcript
8	22689669	22690538	870	143	0.380236736	0.592307966	-0.212071229	-1082.486535	CG	ENSG00000253125	exon	AC055854.1	novel transcript
8	22689669	22690538	870	143	0.380236736	0.592307966	-0.212071229	-1082.486535	CG	ENSG00000253125	intron	AC055854.1	novel transcript
7	47941602	47941694	93	5	0.451680322	0.663612626	-0.211932304	-23.52797921	CG	ENSG00000158683	intron	PKD1L1	polycystin 1 like 1, transient receptor potential channel interacting [Source:HGNC Symbol;Acc:HGNC:18053]
7	47941602	47941694	93	5	0.451680322	0.663612626	-0.211932304	-23.52797921	CG	ENSG00000136273	intron	HUS1	HUS1 checkpoint clamp component [Source:HGNC Symbol;Acc:HGNC:5309]
1	150409671	150409806	136	12	0.546490154	0.758363255	-0.211873101	-62.95803849	CG	ENSG00000163125	intron	RPRD2	regulation of nuclear pre-mRNA domain containing 2 [Source:HGNC Symbol;Acc:HGNC:29039]
1	224378631	224378876	246	11	0.557624077	0.769347464	-0.211723387	-61.2976583	CG	ENSG00000143771	intron	CNIH4	cornichon family AMPA receptor auxiliary protein 4 [Source:HGNC Symbol;Acc:HGNC:25013]
1	224378631	224378876	246	11	0.557624077	0.769347464	-0.211723387	-61.2976583	CG	ENSG00000143771	exon	CNIH4	cornichon family AMPA receptor auxiliary protein 4 [Source:HGNC Symbol;Acc:HGNC:25013]
1	224378631	224378876	246	11	0.557624077	0.769347464	-0.211723387	-61.2976583	CG	ENSG00000143771	utr3	CNIH4	cornichon family AMPA receptor auxiliary protein 4 [Source:HGNC Symbol;Acc:HGNC:25013]
7	101883040	101883140	101	8	0.469271542	0.680953068	-0.211681526	-38.26996333	CG	ENSG00000257923	intron	CUX1	cut like homeobox 1 [Source:HGNC Symbol;Acc:HGNC:2557]
4	163590847	163590930	84	5	0.540891288	0.752389374	-0.211498087	-23.09270501	CG	ENSG00000145416	intron	MARCHF1	membrane associated ring-CH-type finger 1 [Source:HGNC Symbol;Acc:HGNC:26077]
9	68933032	68933095	64	7	0.478611808	0.690067003	-0.211455196	-32.83632185	CG	ENSG00000107242	intron	PIP5K1B	phosphatidylinositol-4-phosphate 5-kinase type 1 beta [Source:HGNC Symbol;Acc:HGNC:8995]
12	56336766	56336854	89	8	0.560348499	0.771744196	-0.211395697	-39.77142553	CG	ENSG00000110944	intron	IL23A	interleukin 23 subunit alpha [Source:HGNC Symbol;Acc:HGNC:15488]
11	47990708	47990828	121	14	0.576354234	0.787749304	-0.21139507	-80.10832154	CG	ENSG00000149177	intron	PTPRJ	protein tyrosine phosphatase receptor type J [Source:HGNC Symbol;Acc:HGNC:9673]
17	82623750	82624063	314	29	0.467922437	0.679156305	-0.211233868	-179.3601291	CG	ENSG00000141568	intron	FOXK2	forkhead box K2 [Source:HGNC Symbol;Acc:HGNC:6036]
17	82623750	82624063	314	29	0.467922437	0.679156305	-0.211233868	-179.3601291	CG	ENSG00000141580	intron	WDR45B	WD repeat domain 45B [Source:HGNC Symbol;Acc:HGNC:25072]
5	39272998	39273130	133	20	0.443235896	0.654263276	-0.211027379	-103.9777394	CG	ENSG00000082074	intron	FYB1	FYN binding protein 1 [Source:HGNC Symbol;Acc:HGNC:4036]
1	36120471	36120616	146	13	0.448435607	0.659382317	-0.21094671	-71.42555736	CG	ENSG00000171812	intron	COL8A2	collagen type VIII alpha 2 chain [Source:HGNC Symbol;Acc:HGNC:2216]
7	958150	958298	149	15	0.503256423	0.713985403	-0.210728981	-77.98171354	CG	ENSG00000240230	intron	COX19	cytochrome c oxidase assembly factor COX19 [Source:HGNC Symbol;Acc:HGNC:28074]
9	129344487	129344608	122	16	0.512791826	0.723485493	-0.210693666	-91.20595224	CG	ENSG00000233901	intron	LINC01503	long intergenic non-protein coding RNA 1503 [Source:HGNC Symbol;Acc:HGNC:51184]
16	87959505	87959673	169	16	0.29868137	0.50920499	-0.210523619	-85.34061516	CG	ENSG00000172530	promoter	BANP	BTG3 associated nuclear protein [Source:HGNC Symbol;Acc:HGNC:13450]
16	87959505	87959673	169	16	0.29868137	0.50920499	-0.210523619	-85.34061516	CG	ENSG00000172530	intron	BANP	BTG3 associated nuclear protein [Source:HGNC Symbol;Acc:HGNC:13450]
8	100229336	100229419	84	16	0.638395307	0.848887448	-0.210492141	-112.639711	CG	ENSG00000104450	intron	SPAG1	sperm associated antigen 1 [Source:HGNC Symbol;Acc:HGNC:11212]
17	40335416	40335560	145	8	0.544525431	0.754973889	-0.210448458	-39.55920183	CG	ENSG00000131759	intron	RARA	retinoic acid receptor alpha [Source:HGNC Symbol;Acc:HGNC:9864]
5	136031386	136031462	77	9	0.455125882	0.66555515	-0.210429268	-45.51514954	CG	ENSG00000120708	intron	TGFBI	transforming growth factor beta induced [Source:HGNC Symbol;Acc:HGNC:11771]
17	78914031	78914141	111	11	0.356129393	0.566538052	-0.210408658	-54.7296683	CG	ENSG00000035862	intron	TIMP2	TIMP metallopeptidase inhibitor 2 [Source:HGNC Symbol;Acc:HGNC:11821]
21	25970187	25970254	68	5	0.546360951	0.756584716	-0.210223764	-22.50633501	CG	ENSG00000142192	intron	APP	amyloid beta precursor protein [Source:HGNC Symbol;Acc:HGNC:620]
16	81549330	81549422	93	7	0.573374452	0.783584696	-0.210210244	-35.70220868	CG	ENSG00000153815	intron	CMIP	c-Maf inducing protein [Source:HGNC Symbol;Acc:HGNC:24319]
22	45202433	45202617	185	22	0.573558992	0.78366875	-0.210109758	-136.0877663	CG	ENSG00000100364	intron	KIAA0930	KIAA0930 [Source:HGNC Symbol;Acc:HGNC:1314]
22	45202433	45202617	185	22	0.573558992	0.78366875	-0.210109758	-136.0877663	CG	ENSG00000221598	promoter	MIR1249	microRNA 1249 [Source:HGNC Symbol;Acc:HGNC:35315]
22	45202433	45202617	185	22	0.573558992	0.78366875	-0.210109758	-136.0877663	CG	ENSG00000100364	exon	KIAA0930	KIAA0930 [Source:HGNC Symbol;Acc:HGNC:1314]
1	243267458	243267626	169	22	0.562302429	0.77236134	-0.210058911	-147.6676342	CG	ENSG00000054282	promoter	SDCCAG8	serologically defined colon cancer antigen 8 [Source:HGNC Symbol;Acc:HGNC:10671]
1	243267458	243267626	169	22	0.562302429	0.77236134	-0.210058911	-147.6676342	CG	ENSG00000224727	intron	FCF1P7	FCF1 pseudogene 7 [Source:HGNC Symbol;Acc:HGNC:44619]
1	243267458	243267626	169	22	0.562302429	0.77236134	-0.210058911	-147.6676342	CG	ENSG00000224727	exon	FCF1P7	FCF1 pseudogene 7 [Source:HGNC Symbol;Acc:HGNC:44619]
1	243267458	243267626	169	22	0.562302429	0.77236134	-0.210058911	-147.6676342	CG	ENSG00000054282	intron	SDCCAG8	serologically defined colon cancer antigen 8 [Source:HGNC Symbol;Acc:HGNC:10671]
11	65775929	65776039	111	9	0.649065753	0.858665465	-0.209599712	-47.21046676	CG	ENSG00000254470	utr3	AP5B1	adaptor related protein complex 5 subunit beta 1 [Source:HGNC Symbol;Acc:HGNC:25104]
11	65775929	65776039	111	9	0.649065753	0.858665465	-0.209599712	-47.21046676	CG	ENSG00000254470	exon	AP5B1	adaptor related protein complex 5 subunit beta 1 [Source:HGNC Symbol;Acc:HGNC:25104]
17	77323239	77323329	91	7	0.490664905	0.700172548	-0.209507643	-31.42104883	CG	ENSG00000184640	promoter	SEPTIN9	septin 9 [Source:HGNC Symbol;Acc:HGNC:7323]
17	77323239	77323329	91	7	0.490664905	0.700172548	-0.209507643	-31.42104883	CG	ENSG00000184640	intron	SEPTIN9	septin 9 [Source:HGNC Symbol;Acc:HGNC:7323]
19	17110382	17110514	133	18	0.397894658	0.60727747	-0.209382813	-108.0401542	CG	ENSG00000099331	intron	MYO9B	myosin IXB [Source:HGNC Symbol;Acc:HGNC:7609]
10	35332135	35332217	83	6	0.625543443	0.834840467	-0.209297024	-28.61226899	CG	ENSG00000108100	intron	CCNY	cyclin Y [Source:HGNC Symbol;Acc:HGNC:23354]
10	35332135	35332217	83	6	0.625543443	0.834840467	-0.209297024	-28.61226899	CG	ENSG00000271335	intron	AL117336.2	novel transcript, antisense to CCNY
15	25799288	25799356	69	11	0.414434011	0.623438914	-0.209004902	-55.67358883	CG	ENSG00000206190	intron	ATP10A	ATPase phospholipid transporting 10A (putative) [Source:HGNC Symbol;Acc:HGNC:13542]
15	73696129	73696207	79	7	0.440713822	0.649651107	-0.208937285	-32.92234502	CG	ENSG00000103855	intron	CD276	CD276 molecule [Source:HGNC Symbol;Acc:HGNC:19137]
19	2622482	2622759	278	23	0.569434132	0.778327259	-0.208893128	-124.2410087	CG	ENSG00000176533	intron	GNG7	G protein subunit gamma 7 [Source:HGNC Symbol;Acc:HGNC:4410]
14	92473701	92473797	97	8	0.392990979	0.601878916	-0.208887936	-36.50898593	CG	ENSG00000140090	intron	SLC24A4	solute carrier family 24 member 4 [Source:HGNC Symbol;Acc:HGNC:10978]
17	19302924	19303045	122	12	0.374833056	0.583523164	-0.208690108	-62.31682958	CG	ENSG00000072134	intron	EPN2	epsin 2 [Source:HGNC Symbol;Acc:HGNC:18639]
17	19302924	19303045	122	12	0.374833056	0.583523164	-0.208690108	-62.31682958	CG	ENSG00000235397	intron	EPN2-AS1	EPN2 antisense RNA 1 [Source:HGNC Symbol;Acc:HGNC:40849]
2	238384183	238384246	64	7	0.551432391	0.760020219	-0.208587828	-30.70400056	CG	ENSG00000204104	intron	TRAF3IP1	TRAF3 interacting protein 1 [Source:HGNC Symbol;Acc:HGNC:17861]
1	8439030	8439125	96	7	0.26980336	0.478377828	-0.208574468	-32.40341521	CG	ENSG00000142599	intron	RERE	arginine-glutamic acid dipeptide repeats [Source:HGNC Symbol;Acc:HGNC:9965]
17	57560179	57560310	132	8	0.607318109	0.815716682	-0.208398573	-37.90818579	CG	ENSG00000153944	intron	MSI2	musashi RNA binding protein 2 [Source:HGNC Symbol;Acc:HGNC:18585]
1	183583677	183583760	84	6	0.418156545	0.626531783	-0.208375238	-27.01183495	CG	ENSG00000116698	intron	SMG7	SMG7 nonsense mediated mRNA decay factor [Source:HGNC Symbol;Acc:HGNC:16792]
1	183583677	183583760	84	6	0.418156545	0.626531783	-0.208375238	-27.01183495	CG	ENSG00000116701	intron	NCF2	neutrophil cytosolic factor 2 [Source:HGNC Symbol;Acc:HGNC:7661]
1	89890905	89891026	122	11	0.543675241	0.751847576	-0.208172335	-60.20321115	CG	ENSG00000171492	intron	LRRC8D	leucine rich repeat containing 8 VRAC subunit D [Source:HGNC Symbol;Acc:HGNC:16992]
1	89890905	89891026	122	11	0.543675241	0.751847576	-0.208172335	-60.20321115	CG	ENSG00000271949	intron	AC093423.3	novel transcript, LRRC8C-LRRC8D readthrough
8	27337528	27337697	170	12	0.484974125	0.693109182	-0.208135057	-61.00403359	CG	ENSG00000120899	intron	PTK2B	protein tyrosine kinase 2 beta [Source:HGNC Symbol;Acc:HGNC:9612]
2	117981391	117981455	65	7	0.57639633	0.784441657	-0.208045327	-31.19734246	CG	ENSG00000125633	intron	CCDC93	coiled-coil domain containing 93 [Source:HGNC Symbol;Acc:HGNC:25611]
20	50189231	50189330	100	8	0.665296074	0.873302137	-0.208006063	-38.30779051	CG	ENSG00000277449	intron	CEBPB-AS1	CEBPB antisense RNA 1 [Source:HGNC Symbol;Acc:HGNC:51226]
20	50189231	50189330	100	8	0.665296074	0.873302137	-0.208006063	-38.30779051	CG	ENSG00000172216	promoter	CEBPB	CCAAT enhancer binding protein beta [Source:HGNC Symbol;Acc:HGNC:1834]
16	56911762	56911826	65	14	0.50367208	0.711540274	-0.207868194	-84.87903048	CG	ENSG00000070915	intron	SLC12A3	solute carrier family 12 member 3 [Source:HGNC Symbol;Acc:HGNC:10912]
Y	21596242	21596326	85	17	0.529828542	0.737521935	-0.207693393	-81.1763809	CG	ENSG00000184991	promoter	TTTY13	testis-specific transcript, Y-linked 13 [Source:HGNC Symbol;Acc:HGNC:18494]
9	112861859	112861999	141	12	0.466116805	0.673676269	-0.207559464	-65.14833892	CG	ENSG00000148158	intron	SNX30	sorting nexin family member 30 [Source:HGNC Symbol;Acc:HGNC:23685]
17	81151396	81151524	129	17	0.511392938	0.718743354	-0.207350416	-84.56533521	CG	ENSG00000181409	intron	AATK	apoptosis associated tyrosine kinase [Source:HGNC Symbol;Acc:HGNC:21]
10	79148523	79148644	122	12	0.552815583	0.760140119	-0.207324536	-66.86959793	CG	ENSG00000108175	intron	ZMIZ1	zinc finger MIZ-type containing 1 [Source:HGNC Symbol;Acc:HGNC:16493]
21	34999765	34999849	85	7	0.397224091	0.604518181	-0.207294091	-33.42178392	CG	ENSG00000159216	intron	RUNX1	RUNX family transcription factor 1 [Source:HGNC Symbol;Acc:HGNC:10471]
12	111393875	111393956	82	12	0.489407461	0.696669699	-0.207262238	-59.01716807	CG	ENSG00000257595	intron	LINC02356	long intergenic non-protein coding RNA 2356 [Source:HGNC Symbol;Acc:HGNC:53278]
11	617040	617191	152	16	0.356111	0.563278812	-0.207167812	-90.62271448	CG	ENSG00000185507	promoter	IRF7	interferon regulatory factor 7 [Source:HGNC Symbol;Acc:HGNC:6122]
11	617040	617191	152	16	0.356111	0.563278812	-0.207167812	-90.62271448	CG	ENSG00000099834	utr3	CDHR5	cadherin related family member 5 [Source:HGNC Symbol;Acc:HGNC:7521]
11	617040	617191	152	16	0.356111	0.563278812	-0.207167812	-90.62271448	CG	ENSG00000099834	exon	CDHR5	cadherin related family member 5 [Source:HGNC Symbol;Acc:HGNC:7521]
19	14560451	14560611	161	16	0.54807651	0.755243124	-0.207166614	-85.696195	CG	ENSG00000099797	promoter	TECR	trans-2,3-enoyl-CoA reductase [Source:HGNC Symbol;Acc:HGNC:4551]
19	14560451	14560611	161	16	0.54807651	0.755243124	-0.207166614	-85.696195	CG	ENSG00000099797	intron	TECR	trans-2,3-enoyl-CoA reductase [Source:HGNC Symbol;Acc:HGNC:4551]
8	133237488	133237582	95	12	0.532440329	0.739511514	-0.207071186	-60.31031329	CG	ENSG00000104419	utr3	NDRG1	N-myc downstream regulated 1 [Source:HGNC Symbol;Acc:HGNC:7679]
8	133237488	133237582	95	12	0.532440329	0.739511514	-0.207071186	-60.31031329	CG	ENSG00000104419	exon	NDRG1	N-myc downstream regulated 1 [Source:HGNC Symbol;Acc:HGNC:7679]
8	133237488	133237582	95	12	0.532440329	0.739511514	-0.207071186	-60.31031329	CG	ENSG00000104419	intron	NDRG1	N-myc downstream regulated 1 [Source:HGNC Symbol;Acc:HGNC:7679]
22	21810815	21810910	96	14	0.503366931	0.710316388	-0.206949456	-70.28046308	CG	ENSG00000100030	intron	MAPK1	mitogen-activated protein kinase 1 [Source:HGNC Symbol;Acc:HGNC:6871]
4	6944235	6944380	146	12	0.548322764	0.755251687	-0.206928923	-62.41532285	CG	ENSG00000132405	intron	TBC1D14	TBC1 domain family member 14 [Source:HGNC Symbol;Acc:HGNC:29246]
1	48617668	48617747	80	9	0.502305321	0.709192225	-0.206886904	-42.64024535	CG	ENSG00000186094	intron	AGBL4	ATP/GTP binding protein like 4 [Source:HGNC Symbol;Acc:HGNC:25892]
2	236567739	236567867	129	9	0.256048636	0.462909929	-0.206861293	-43.66350648	CG	ENSG00000144476	promoter	ACKR3	atypical chemokine receptor 3 [Source:HGNC Symbol;Acc:HGNC:23692]
2	236567739	236567867	129	9	0.256048636	0.462909929	-0.206861293	-43.66350648	CG	ENSG00000144476	TSS	ACKR3	atypical chemokine receptor 3 [Source:HGNC Symbol;Acc:HGNC:23692]
2	236567739	236567867	129	9	0.256048636	0.462909929	-0.206861293	-43.66350648	CG	ENSG00000144476	exon	ACKR3	atypical chemokine receptor 3 [Source:HGNC Symbol;Acc:HGNC:23692]
2	236567739	236567867	129	9	0.256048636	0.462909929	-0.206861293	-43.66350648	CG	ENSG00000144476	utr5	ACKR3	atypical chemokine receptor 3 [Source:HGNC Symbol;Acc:HGNC:23692]
2	236567739	236567867	129	9	0.256048636	0.462909929	-0.206861293	-43.66350648	CG	ENSG00000144476	intron	ACKR3	atypical chemokine receptor 3 [Source:HGNC Symbol;Acc:HGNC:23692]
8	29047501	29047631	131	7	0.512766034	0.719576609	-0.206810575	-30.35483067	CG	ENSG00000147421	intron	HMBOX1	homeobox containing 1 [Source:HGNC Symbol;Acc:HGNC:26137]
22	36391259	36391330	72	10	0.453832008	0.660609564	-0.206777556	-50.61756463	CG	ENSG00000223695	intron	FO393418.1	novel transcript
7	27898967	27899031	65	5	0.366452667	0.573222698	-0.206770031	-20.77050661	CG	ENSG00000153814	intron	JAZF1	JAZF zinc finger 1 [Source:HGNC Symbol;Acc:HGNC:28917]
6	166585199	166585333	135	12	0.548220422	0.754949552	-0.206729131	-67.57784157	CG	ENSG00000071242	intron	RPS6KA2	ribosomal protein S6 kinase A2 [Source:HGNC Symbol;Acc:HGNC:10431]
20	1945485	1945598	114	12	0.522137869	0.728839728	-0.206701859	-65.95328257	CG	ENSG00000233896	promoter	PDYN-AS1	PDYN antisense RNA 1 [Source:HGNC Symbol;Acc:HGNC:53462]
12	11759611	11759681	71	8	0.543196483	0.749892961	-0.206696478	-38.67151596	CG	ENSG00000139083	intron	ETV6	ETS variant transcription factor 6 [Source:HGNC Symbol;Acc:HGNC:3495]
18	76484931	76484999	69	5	0.351130366	0.557701522	-0.206571156	-24.07240475	CG	ENSG00000101493	intron	ZNF516	zinc finger protein 516 [Source:HGNC Symbol;Acc:HGNC:28990]
13	49314152	49314215	64	12	0.459356066	0.665604904	-0.206248838	-58.65999673	CG	ENSG00000102547	intron	CAB39L	calcium binding protein 39 like [Source:HGNC Symbol;Acc:HGNC:20290]
11	72712458	72712638	181	17	0.425876712	0.632084688	-0.206207975	-90.82599154	CG	ENSG00000186635	exon	ARAP1	ArfGAP with RhoGAP domain, ankyrin repeat and PH domain 1 [Source:HGNC Symbol;Acc:HGNC:16925]
11	72712458	72712638	181	17	0.425876712	0.632084688	-0.206207975	-90.82599154	CG	ENSG00000186635	intron	ARAP1	ArfGAP with RhoGAP domain, ankyrin repeat and PH domain 1 [Source:HGNC Symbol;Acc:HGNC:16925]
11	72712458	72712638	181	17	0.425876712	0.632084688	-0.206207975	-90.82599154	CG	ENSG00000186635	utr5	ARAP1	ArfGAP with RhoGAP domain, ankyrin repeat and PH domain 1 [Source:HGNC Symbol;Acc:HGNC:16925]
11	72712458	72712638	181	17	0.425876712	0.632084688	-0.206207975	-90.82599154	CG	ENSG00000186635	promoter	ARAP1	ArfGAP with RhoGAP domain, ankyrin repeat and PH domain 1 [Source:HGNC Symbol;Acc:HGNC:16925]
19	3548881	3549080	200	17	0.552811118	0.758992559	-0.206181441	-99.95695483	CG	ENSG00000161091	promoter	MFSD12	major facilitator superfamily domain containing 12 [Source:HGNC Symbol;Acc:HGNC:28299]
19	3548881	3549080	200	17	0.552811118	0.758992559	-0.206181441	-99.95695483	CG	ENSG00000161091	intron	MFSD12	major facilitator superfamily domain containing 12 [Source:HGNC Symbol;Acc:HGNC:28299]
19	3548881	3549080	200	17	0.552811118	0.758992559	-0.206181441	-99.95695483	CG	ENSG00000267436	intron	AC005786.3	novel transcript, antisense to MFSD12
7	1916363	1916585	223	25	0.542362643	0.748467307	-0.206104663	-172.0888203	CG	ENSG00000002822	intron	MAD1L1	mitotic arrest deficient 1 like 1 [Source:HGNC Symbol;Acc:HGNC:6762]
10	6192496	6192583	88	10	0.553991812	0.760093564	-0.206101752	-47.65198109	CG	ENSG00000170525	intron	PFKFB3	6-phosphofructo-2-kinase/fructose-2,6-biphosphatase 3 [Source:HGNC Symbol;Acc:HGNC:8874]
20	37379040	37379204	165	16	0.462718277	0.668767156	-0.206048879	-76.95090634	CG	ENSG00000197122	intron	SRC	SRC proto-oncogene, non-receptor tyrosine kinase [Source:HGNC Symbol;Acc:HGNC:11283]
1	11842870	11842959	90	10	0.443986307	0.649882654	-0.205896348	-50.0733084	CG	ENSG00000011021	exon	CLCN6	chloride voltage-gated channel 6 [Source:HGNC Symbol;Acc:HGNC:2024]
1	11842870	11842959	90	10	0.443986307	0.649882654	-0.205896348	-50.0733084	CG	ENSG00000011021	utr3	CLCN6	chloride voltage-gated channel 6 [Source:HGNC Symbol;Acc:HGNC:2024]
1	11842870	11842959	90	10	0.443986307	0.649882654	-0.205896348	-50.0733084	CG	ENSG00000242349	intron
1	11842870	11842959	90	10	0.443986307	0.649882654	-0.205896348	-50.0733084	CG	ENSG00000276470	promoter	AL021155.2	-
1	11842870	11842959	90	10	0.443986307	0.649882654	-0.205896348	-50.0733084	CG	ENSG00000242349	promoter
5	150142872	150142960	89	12	0.40214462	0.607995802	-0.205851182	-65.49622914	CG	ENSG00000113721	intron	PDGFRB	platelet derived growth factor receptor beta [Source:HGNC Symbol;Acc:HGNC:8804]
21	42247851	42247998	148	17	0.480434929	0.686168333	-0.205733404	-102.5355998	CG	ENSG00000160179	intron	ABCG1	ATP binding cassette subfamily G member 1 [Source:HGNC Symbol;Acc:HGNC:73]
17	38425056	38425179	124	15	0.394875536	0.60050038	-0.205624845	-75.61802946	CG	ENSG00000275832	intron	ARHGAP23	Rho GTPase activating protein 23 [Source:HGNC Symbol;Acc:HGNC:29293]
7	139564928	139565026	99	6	0.671360121	0.87697785	-0.205617729	-30.3335009	CG	ENSG00000064393	utr3	HIPK2	homeodomain interacting protein kinase 2 [Source:HGNC Symbol;Acc:HGNC:14402]
7	139564928	139565026	99	6	0.671360121	0.87697785	-0.205617729	-30.3335009	CG	ENSG00000064393	exon	HIPK2	homeodomain interacting protein kinase 2 [Source:HGNC Symbol;Acc:HGNC:14402]
19	18649819	18649950	132	16	0.311063649	0.516678161	-0.205614512	-83.53948314	CG	ENSG00000167487	intron	KLHL26	kelch like family member 26 [Source:HGNC Symbol;Acc:HGNC:25623]
5	179766436	179766600	165	16	0.502508582	0.708036414	-0.205527832	-85.80644954	CG	ENSG00000161021	exon	MAML1	mastermind like transcriptional coactivator 1 [Source:HGNC Symbol;Acc:HGNC:13632]
14	100554219	100554433	215	25	0.508952596	0.714416055	-0.205463459	-149.5080009	CG	ENSG00000183092	intron	BEGAIN	brain enriched guanylate kinase associated [Source:HGNC Symbol;Acc:HGNC:24163]
1	19081482	19081778	297	23	0.461173134	0.666558291	-0.205385157	-125.8313104	CG	ENSG00000127481	promoter	UBR4	ubiquitin protein ligase E3 component n-recognin 4 [Source:HGNC Symbol;Acc:HGNC:30313]
1	19081482	19081778	297	23	0.461173134	0.666558291	-0.205385157	-125.8313104	CG	ENSG00000127481	exon	UBR4	ubiquitin protein ligase E3 component n-recognin 4 [Source:HGNC Symbol;Acc:HGNC:30313]
1	19081482	19081778	297	23	0.461173134	0.666558291	-0.205385157	-125.8313104	CG	ENSG00000127481	intron	UBR4	ubiquitin protein ligase E3 component n-recognin 4 [Source:HGNC Symbol;Acc:HGNC:30313]
6	4603412	4603527	116	7	0.428944537	0.634292141	-0.205347604	-31.61858715	CG	ENSG00000260673	promoter	AL034376.2	novel transcript
6	159119988	159120090	103	10	0.51517381	0.720376292	-0.205202482	-51.52076553	CG	ENSG00000285492	intron	AL356417.3	uncharacterized LOC112267968 [Source:NCBI gene;Acc:112267968]
16	53075589	53075687	99	5	0.592681098	0.797786897	-0.205105799	-23.47882481	CG	ENSG00000177200	intron	CHD9	chromodomain helicase DNA binding protein 9 [Source:HGNC Symbol;Acc:HGNC:25701]
11	63998932	63999242	311	42	0.442820514	0.647836164	-0.20501565	-250.2511504	CG	ENSG00000167770	intron	OTUB1	OTU deubiquitinase, ubiquitin aldehyde binding 1 [Source:HGNC Symbol;Acc:HGNC:23077]
11	63998932	63999242	311	42	0.442820514	0.647836164	-0.20501565	-250.2511504	CG	ENSG00000133315	intron	MACROD1	mono-ADP ribosylhydrolase 1 [Source:HGNC Symbol;Acc:HGNC:29598]
11	63998932	63999242	311	42	0.442820514	0.647836164	-0.20501565	-250.2511504	CG	ENSG00000133315	exon	MACROD1	mono-ADP ribosylhydrolase 1 [Source:HGNC Symbol;Acc:HGNC:29598]
11	63998932	63999242	311	42	0.442820514	0.647836164	-0.20501565	-250.2511504	CG	ENSG00000167770	promoter	OTUB1	OTU deubiquitinase, ubiquitin aldehyde binding 1 [Source:HGNC Symbol;Acc:HGNC:23077]
11	63998932	63999242	311	42	0.442820514	0.647836164	-0.20501565	-250.2511504	CG	ENSG00000133315	promoter	MACROD1	mono-ADP ribosylhydrolase 1 [Source:HGNC Symbol;Acc:HGNC:29598]
9	134385039	134385097	59	8	0.609635345	0.814615075	-0.204979731	-38.56987811	CG	ENSG00000186350	intron	RXRA	retinoid X receptor alpha [Source:HGNC Symbol;Acc:HGNC:10477]
1	17633795	17633938	144	7	0.56555022	0.7705133	-0.20496308	-36.03329933	CG	ENSG00000074964	promoter	ARHGEF10L	Rho guanine nucleotide exchange factor 10 like [Source:HGNC Symbol;Acc:HGNC:25540]
1	17633795	17633938	144	7	0.56555022	0.7705133	-0.20496308	-36.03329933	CG	ENSG00000074964	intron	ARHGEF10L	Rho guanine nucleotide exchange factor 10 like [Source:HGNC Symbol;Acc:HGNC:25540]
12	53234337	53234405	69	7	0.276327983	0.481165346	-0.204837363	-37.87192777	CG	ENSG00000172819	promoter	RARG	retinoic acid receptor gamma [Source:HGNC Symbol;Acc:HGNC:9866]
1	115977910	115978038	129	10	0.461062297	0.665863624	-0.204801327	-51.44468075	CG	ENSG00000163393	intron	SLC22A15	solute carrier family 22 member 15 [Source:HGNC Symbol;Acc:HGNC:20301]
3	53749641	53749724	84	7	0.419297613	0.623985287	-0.204687674	-31.08121071	CG	ENSG00000157388	intron	CACNA1D	calcium voltage-gated channel subunit alpha1 D [Source:HGNC Symbol;Acc:HGNC:1391]
3	49381790	49381861	72	7	0.586731992	0.791273989	-0.204541997	-33.00664314	CG	ENSG00000067560	intron	RHOA	ras homolog family member A [Source:HGNC Symbol;Acc:HGNC:667]
19	10863606	10863693	88	10	0.485312898	0.689850432	-0.204537534	-48.80785418	CG	ENSG00000214212	intron	C19orf38	chromosome 19 open reading frame 38 [Source:HGNC Symbol;Acc:HGNC:34073]
20	32686034	32686228	195	13	0.306826524	0.511351999	-0.204525475	-65.03468001	CG	ENSG00000285382	intron	FO393400.1	COMM domain containing 7 [Source:NCBI gene;Acc:149951]
22	49912447	49912591	145	10	0.626862046	0.831360367	-0.204498321	-53.56392829	CG	ENSG00000182858	intron	ALG12	ALG12 alpha-1,6-mannosyltransferase [Source:HGNC Symbol;Acc:HGNC:19358]
6	15613125	15613218	94	8	0.471824864	0.676310738	-0.204485874	-38.71493045	CG	ENSG00000047579	intron	DTNBP1	dystrobrevin binding protein 1 [Source:HGNC Symbol;Acc:HGNC:17328]
X	129979443	129979539	97	10	0.479019939	0.683312114	-0.204292175	-48.3524333	CG	ENSG00000085185	promoter	BCORL1	BCL6 corepressor like 1 [Source:HGNC Symbol;Acc:HGNC:25657]
3	186095893	186095971	79	14	0.38223727	0.58652374	-0.20428647	-75.4542927	CG	ENSG00000244405	intron	ETV5	ETS variant transcription factor 5 [Source:HGNC Symbol;Acc:HGNC:3494]
8	673373	673710	338	48	0.474415449	0.678649338	-0.204233889	-309.8770383	CG	ENSG00000104714	exon	ERICH1	glutamate rich 1 [Source:HGNC Symbol;Acc:HGNC:27234]
8	673373	673710	338	48	0.474415449	0.678649338	-0.204233889	-309.8770383	CG	ENSG00000104714	promoter	ERICH1	glutamate rich 1 [Source:HGNC Symbol;Acc:HGNC:27234]
16	85525277	85525442	166	20	0.538893623	0.74283634	-0.203942716	-104.5559347	CG	ENSG00000131149	intron	GSE1	Gse1 coiled-coil protein [Source:HGNC Symbol;Acc:HGNC:28979]
3	127592057	127592426	370	37	0.538256422	0.742137116	-0.203880695	-234.5245961	CG	ENSG00000163870	promoter	TPRA1	transmembrane protein adipocyte associated 1 [Source:HGNC Symbol;Acc:HGNC:30413]
3	127592057	127592426	370	37	0.538256422	0.742137116	-0.203880695	-234.5245961	CG	ENSG00000163870	intron	TPRA1	transmembrane protein adipocyte associated 1 [Source:HGNC Symbol;Acc:HGNC:30413]
8	17160340	17160470	131	12	0.549509945	0.753372835	-0.20386289	-62.95146454	CG	ENSG00000104219	intron	ZDHHC2	zinc finger DHHC-type palmitoyltransferase 2 [Source:HGNC Symbol;Acc:HGNC:18469]
3	172130569	172130744	176	14	0.382071731	0.585933914	-0.203862184	-73.73003597	CG	ENSG00000075420	intron	FNDC3B	fibronectin type III domain containing 3B [Source:HGNC Symbol;Acc:HGNC:24670]
6	159984313	159984687	375	17	0.479053272	0.682899356	-0.203846084	-82.62806965	CG	ENSG00000197081	intron	IGF2R	insulin like growth factor 2 receptor [Source:HGNC Symbol;Acc:HGNC:5467]
17	58326269	58326364	96	11	0.331280156	0.535061657	-0.2037815	-56.02239728	CG	ENSG00000005379	intron	TSPOAP1	TSPO associated protein 1 [Source:HGNC Symbol;Acc:HGNC:16831]
17	58326269	58326364	96	11	0.331280156	0.535061657	-0.2037815	-56.02239728	CG	ENSG00000005379	exon	TSPOAP1	TSPO associated protein 1 [Source:HGNC Symbol;Acc:HGNC:16831]
17	58326269	58326364	96	11	0.331280156	0.535061657	-0.2037815	-56.02239728	CG	ENSG00000265148	intron	TSPOAP1-AS1	TSPOAP1, SUPT4H1 and RNF43 antisense RNA 1 [Source:HGNC Symbol;Acc:HGNC:44148]
3	196146124	196146208	85	7	0.551412192	0.754986516	-0.203574324	-32.99172374	CG	ENSG00000224652	intron	LINC00885	long intergenic non-protein coding RNA 885 [Source:HGNC Symbol;Acc:HGNC:48571]
7	5478423	5478506	84	15	0.445551861	0.649108983	-0.203557121	-73.27977271	CG	ENSG00000230733	exon	AC092171.2	novel transcript
7	5478423	5478506	84	15	0.445551861	0.649108983	-0.203557121	-73.27977271	CG	ENSG00000155034	intron	FBXL18	F-box and leucine rich repeat protein 18 [Source:HGNC Symbol;Acc:HGNC:21874]
10	79239423	79239500	78	12	0.473161182	0.676697718	-0.203536536	-63.44295885	CG	ENSG00000108175	intron	ZMIZ1	zinc finger MIZ-type containing 1 [Source:HGNC Symbol;Acc:HGNC:16493]
17	42010205	42010361	157	16	0.487023214	0.690532792	-0.203509578	-89.45416746	CG	ENSG00000168256	promoter	NKIRAS2	NFKB inhibitor interacting Ras like 2 [Source:HGNC Symbol;Acc:HGNC:17898]
17	42010205	42010361	157	16	0.487023214	0.690532792	-0.203509578	-89.45416746	CG	ENSG00000168259	intron	DNAJC7	DnaJ heat shock protein family (Hsp40) member C7 [Source:HGNC Symbol;Acc:HGNC:12392]
1	18907257	18907351	95	10	0.372861456	0.576355949	-0.203494493	-45.59050253	CG	ENSG00000255275	intron
1	18907257	18907351	95	10	0.372861456	0.576355949	-0.203494493	-45.59050253	CG	ENSG00000169991	utr3	IFFO2	intermediate filament family orphan 2 [Source:HGNC Symbol;Acc:HGNC:27006]
1	18907257	18907351	95	10	0.372861456	0.576355949	-0.203494493	-45.59050253	CG	ENSG00000169991	exon	IFFO2	intermediate filament family orphan 2 [Source:HGNC Symbol;Acc:HGNC:27006]
18	63236419	63236808	390	29	0.458928638	0.662260613	-0.203331974	-155.091004	CG	ENSG00000171791	intron	BCL2	BCL2 apoptosis regulator [Source:HGNC Symbol;Acc:HGNC:990]
16	1469860	1470157	298	29	0.408295969	0.611603862	-0.203307893	-173.5655941	CG	ENSG00000103249	intron	CLCN7	chloride voltage-gated channel 7 [Source:HGNC Symbol;Acc:HGNC:2025]
16	1469860	1470157	298	29	0.408295969	0.611603862	-0.203307893	-173.5655941	CG	ENSG00000261430	intron	AL031600.2	novel transcript, intronic to CLCN7
10	45379553	45379614	62	10	0.567920529	0.771209859	-0.20328933	-48.90633337	CG	ENSG00000012779	intron	ALOX5	arachidonate 5-lipoxygenase [Source:HGNC Symbol;Acc:HGNC:435]
16	50278964	50279019	56	8	0.475698185	0.678731405	-0.20303322	-36.9098189	CG	ENSG00000121281	promoter	ADCY7	adenylate cyclase 7 [Source:HGNC Symbol;Acc:HGNC:238]
16	50278964	50279019	56	8	0.475698185	0.678731405	-0.20303322	-36.9098189	CG	ENSG00000121281	intron	ADCY7	adenylate cyclase 7 [Source:HGNC Symbol;Acc:HGNC:238]
16	11305159	11305211	53	5	0.371008649	0.574020098	-0.203011449	-22.40120165	CG	ENSG00000175643	intron	RMI2	RecQ mediated genome instability 2 [Source:HGNC Symbol;Acc:HGNC:28349]
15	99414783	99414959	177	20	0.549808117	0.752762981	-0.202954864	-113.9344738	CG	ENSG00000274294	promoter	AC015660.3	novel transcript
19	1176047	1176175	129	10	0.588302385	0.791237768	-0.202935383	-48.16910869	CG	ENSG00000064932	promoter	SBNO2	strawberry notch homolog 2 [Source:HGNC Symbol;Acc:HGNC:29158]
19	1176047	1176175	129	10	0.588302385	0.791237768	-0.202935383	-48.16910869	CG	ENSG00000118046	promoter	STK11	serine/threonine kinase 11 [Source:HGNC Symbol;Acc:HGNC:11389]
X	154010427	154010589	163	14	0.579852053	0.782525933	-0.20267388	-76.153592	CG	ENSG00000184216	TES	IRAK1	interleukin 1 receptor associated kinase 1 [Source:HGNC Symbol;Acc:HGNC:6112]
X	154010427	154010589	163	14	0.579852053	0.782525933	-0.20267388	-76.153592	CG	ENSG00000184216	utr3	IRAK1	interleukin 1 receptor associated kinase 1 [Source:HGNC Symbol;Acc:HGNC:6112]
X	154010427	154010589	163	14	0.579852053	0.782525933	-0.20267388	-76.153592	CG	ENSG00000184216	exon	IRAK1	interleukin 1 receptor associated kinase 1 [Source:HGNC Symbol;Acc:HGNC:6112]
18	13506109	13506202	94	7	0.39505806	0.597730752	-0.202672693	-31.40981517	CG	ENSG00000168675	intron	LDLRAD4	low density lipoprotein receptor class A domain containing 4 [Source:HGNC Symbol;Acc:HGNC:1224]
14	69644542	69644673	132	9	0.45458267	0.657174877	-0.202592208	-44.61556974	CG	ENSG00000100647	intron	SUSD6	sushi domain containing 6 [Source:HGNC Symbol;Acc:HGNC:19956]
7	2567729	2567854	126	10	0.468118453	0.670574191	-0.202455739	-48.89327264	CG	ENSG00000106012	intron	IQCE	IQ motif containing E [Source:HGNC Symbol;Acc:HGNC:29171]
X	2767796	2767880	85	16	0.531421943	0.733812352	-0.20239041	-88.00546349	CG	ENSG00000124343	intron	XG	Xg glycoprotein (Xg blood group) [Source:HGNC Symbol;Acc:HGNC:12806]
1	27632175	27632230	56	10	0.401059364	0.603185616	-0.202126252	-50.25943457	CG	ENSG00000000938	intron	FGR	FGR proto-oncogene, Src family tyrosine kinase [Source:HGNC Symbol;Acc:HGNC:3697]
19	3800560	3800642	83	12	0.429160513	0.631168197	-0.202007684	-63.71309735	CG	ENSG00000007264	intron	MATK	megakaryocyte-associated tyrosine kinase [Source:HGNC Symbol;Acc:HGNC:6906]
19	11319370	11319585	216	32	0.491998103	0.69388619	-0.201888087	-200.0664874	CG	ENSG00000267174	intron	AC011472.2	novel transcript
19	11319370	11319585	216	32	0.491998103	0.69388619	-0.201888087	-200.0664874	CG	ENSG00000130167	intron	TSPAN16	tetraspanin 16 [Source:HGNC Symbol;Acc:HGNC:30725]
1	27429574	27429733	160	11	0.536456514	0.738209128	-0.201752614	-58.92233898	CG	ENSG00000158195	intron	WASF2	WASP family member 2 [Source:HGNC Symbol;Acc:HGNC:12733]
12	49233667	49233797	131	20	0.348746696	0.550415314	-0.201668618	-131.0394481	CG	ENSG00000167553	intron	TUBA1C	tubulin alpha 1c [Source:HGNC Symbol;Acc:HGNC:20768]
12	49233667	49233797	131	20	0.348746696	0.550415314	-0.201668618	-131.0394481	CG	ENSG00000258101	exon	AC010173.1	novel transcript, antisense to TUBA1C
11	68927967	68928065	99	5	0.565542498	0.76716371	-0.201621212	-24.75881391	CG	ENSG00000132740	intron	IGHMBP2	immunoglobulin mu DNA binding protein 2 [Source:HGNC Symbol;Acc:HGNC:5542]
19	18170843	18171055	213	13	0.415290337	0.616898964	-0.201608627	-62.83542863	CG	ENSG00000268173	intron	AC007192.1	novel protein, readthrough between PIK3R2 and IFI30
19	4541867	4542059	193	20	0.558285242	0.75982547	-0.201540228	-116.9129448	CG	ENSG00000171236	promoter	LRG1	leucine rich alpha-2-glycoprotein 1 [Source:HGNC Symbol;Acc:HGNC:29480]
19	4541867	4542059	193	20	0.558285242	0.75982547	-0.201540228	-116.9129448	CG	ENSG00000267385	promoter	AC011498.4	novel protein
17	42023778	42023916	139	13	0.52311303	0.724536516	-0.201423486	-65.29031264	CG	ENSG00000168256	exon	NKIRAS2	NFKB inhibitor interacting Ras like 2 [Source:HGNC Symbol;Acc:HGNC:17898]
17	42023778	42023916	139	13	0.52311303	0.724536516	-0.201423486	-65.29031264	CG	ENSG00000168256	utr3	NKIRAS2	NFKB inhibitor interacting Ras like 2 [Source:HGNC Symbol;Acc:HGNC:17898]
19	51824381	51824478	98	10	0.52173647	0.723158849	-0.201422379	-51.82983341	CG	ENSG00000187474	exon	FPR3	formyl peptide receptor 3 [Source:HGNC Symbol;Acc:HGNC:3828]
19	51824381	51824478	98	10	0.52173647	0.723158849	-0.201422379	-51.82983341	CG	ENSG00000161551	intron	ZNF577	zinc finger protein 577 [Source:HGNC Symbol;Acc:HGNC:28673]
13	77049674	77049785	112	12	0.583864887	0.785270709	-0.201405823	-66.15976529	CG	ENSG00000005810	intron	MYCBP2	MYC binding protein 2 [Source:HGNC Symbol;Acc:HGNC:23386]
13	77049674	77049785	112	12	0.583864887	0.785270709	-0.201405823	-66.15976529	CG	ENSG00000283208	intron	AC001226.2	novel protein
13	77049674	77049785	112	12	0.583864887	0.785270709	-0.201405823	-66.15976529	CG	ENSG00000236051	intron	MYCBP2-AS1	MYCBP2 antisense RNA 1 [Source:HGNC Symbol;Acc:HGNC:41023]
8	93888323	93888420	98	12	0.645030576	0.846403867	-0.201373292	-66.20221479	CG	ENSG00000164951	intron	PDP1	pyruvate dehyrogenase phosphatase catalytic subunit 1 [Source:HGNC Symbol;Acc:HGNC:9279]
14	75068590	75068705	116	12	0.384627306	0.585962878	-0.201335572	-62.280642	CG	ENSG00000119640	intron	ACYP1	acylphosphatase 1 [Source:HGNC Symbol;Acc:HGNC:179]
14	75068590	75068705	116	12	0.384627306	0.585962878	-0.201335572	-62.280642	CG	ENSG00000119703	intron	ZC2HC1C	zinc finger C2HC-type containing 1C [Source:HGNC Symbol;Acc:HGNC:20354]
14	75068590	75068705	116	12	0.384627306	0.585962878	-0.201335572	-62.280642	CG	ENSG00000119703	promoter	ZC2HC1C	zinc finger C2HC-type containing 1C [Source:HGNC Symbol;Acc:HGNC:20354]
16	85985150	85985320	171	16	0.380454106	0.581781549	-0.201327443	-86.78633269	CG	ENSG00000285040	intron	AC092723.4	novel transcript
16	85985150	85985320	171	16	0.380454106	0.581781549	-0.201327443	-86.78633269	CG	ENSG00000285040	exon	AC092723.4	novel transcript
20	62697088	62697154	67	9	0.507984601	0.708924277	-0.200939676	-41.45856483	CG	ENSG00000237687	intron	LINC00686	long intergenic non-protein coding RNA 686 [Source:HGNC Symbol;Acc:HGNC:16221]
3	183380432	183380604	173	16	0.472023424	0.672915634	-0.20089221	-87.01348535	CG	ENSG00000053524	intron	MCF2L2	MCF.2 cell line derived transforming sequence-like 2 [Source:HGNC Symbol;Acc:HGNC:30319]
19	3576739	3577111	373	72	0.59099768	0.791857715	-0.200860035	-542.808183	CG	ENSG00000064961	promoter	HMG20B	high mobility group 20B [Source:HGNC Symbol;Acc:HGNC:5002]
19	3576739	3577111	373	72	0.59099768	0.791857715	-0.200860035	-542.808183	CG	ENSG00000064961	intron	HMG20B	high mobility group 20B [Source:HGNC Symbol;Acc:HGNC:5002]
19	3576739	3577111	373	72	0.59099768	0.791857715	-0.200860035	-542.808183	CG	ENSG00000064961	exon	HMG20B	high mobility group 20B [Source:HGNC Symbol;Acc:HGNC:5002]
12	54415008	54415144	137	14	0.644003073	0.844823724	-0.200820651	-89.97267302	CG	ENSG00000161638	intron	ITGA5	integrin subunit alpha 5 [Source:HGNC Symbol;Acc:HGNC:6141]
12	54415008	54415144	137	14	0.644003073	0.844823724	-0.200820651	-89.97267302	CG	ENSG00000161638	promoter	ITGA5	integrin subunit alpha 5 [Source:HGNC Symbol;Acc:HGNC:6141]
12	54415008	54415144	137	14	0.644003073	0.844823724	-0.200820651	-89.97267302	CG	ENSG00000258086	intron	AC079313.1	novel transcript, antisense to ZNF385A, GPR84, ITGA5 and GTSF1
12	54415008	54415144	137	14	0.644003073	0.844823724	-0.200820651	-89.97267302	CG	ENSG00000258137	intron	AC079313.2	novel transcript, antisense to ZNF385A, GPR84, ITGA5 and GTSF1
22	17097208	17097259	52	10	0.497824713	0.698514934	-0.200690221	-47.77320637	CG	ENSG00000177663	exon	IL17RA	interleukin 17 receptor A [Source:HGNC Symbol;Acc:HGNC:5985]
22	17097208	17097259	52	10	0.497824713	0.698514934	-0.200690221	-47.77320637	CG	ENSG00000177663	intron	IL17RA	interleukin 17 receptor A [Source:HGNC Symbol;Acc:HGNC:5985]
11	1760377	1760645	269	28	0.554137858	0.754765173	-0.200627315	-156.8624597	CG	ENSG00000117984	intron	CTSD	cathepsin D [Source:HGNC Symbol;Acc:HGNC:2529]
11	1760377	1760645	269	28	0.554137858	0.754765173	-0.200627315	-156.8624597	CG	ENSG00000250644	intron	AC068580.4	novel protein
11	1760377	1760645	269	28	0.554137858	0.754765173	-0.200627315	-156.8624597	CG	ENSG00000235027	exon	AC068580.3	novel transcript
17	2214383	2214516	134	14	0.424442289	0.624969795	-0.200527507	-77.68011039	CG	ENSG00000070366	promoter	SMG6	SMG6 nonsense mediated mRNA decay factor [Source:HGNC Symbol;Acc:HGNC:17809]
17	2214383	2214516	134	14	0.424442289	0.624969795	-0.200527507	-77.68011039	CG	ENSG00000236838	exon	AC090617.2	novel transcript, antisense to SMG6
17	2214383	2214516	134	14	0.424442289	0.624969795	-0.200527507	-77.68011039	CG	ENSG00000236838	TES	AC090617.2	novel transcript, antisense to SMG6
17	2214383	2214516	134	14	0.424442289	0.624969795	-0.200527507	-77.68011039	CG	ENSG00000070366	intron	SMG6	SMG6 nonsense mediated mRNA decay factor [Source:HGNC Symbol;Acc:HGNC:17809]
14	22908682	22908734	53	10	0.565925272	0.766318156	-0.200392884	-49.7055511	CG	ENSG00000100461	intron	RBM23	RNA binding motif protein 23 [Source:HGNC Symbol;Acc:HGNC:20155]
14	22908682	22908734	53	10	0.565925272	0.766318156	-0.200392884	-49.7055511	CG	ENSG00000100461	exon	RBM23	RNA binding motif protein 23 [Source:HGNC Symbol;Acc:HGNC:20155]
19	948095	948194	100	8	0.289491327	0.489868082	-0.200376754	-38.42299231	CG	ENSG00000116017	intron	ARID3A	AT-rich interaction domain 3A [Source:HGNC Symbol;Acc:HGNC:3031]
19	2091912	2091979	68	9	0.509743175	0.710066363	-0.200323188	-45.50576563	CG	ENSG00000172081	intron	MOB3A	MOB kinase activator 3A [Source:HGNC Symbol;Acc:HGNC:29802]
19	2091912	2091979	68	9	0.509743175	0.710066363	-0.200323188	-45.50576563	CG	ENSG00000172081	promoter	MOB3A	MOB kinase activator 3A [Source:HGNC Symbol;Acc:HGNC:29802]
17	35492469	35492522	54	5	0.561679356	0.761931061	-0.200251705	-21.65904706	CG	ENSG00000205045	intron	SLFN12L	schlafen family member 12 like [Source:HGNC Symbol;Acc:HGNC:33920]
X	20266015	20266187	173	15	0.05930024	0.259525982	-0.200225742	-80.99365121	CG	ENSG00000177189	exon	RPS6KA3	ribosomal protein S6 kinase A3 [Source:HGNC Symbol;Acc:HGNC:10432]
X	20266015	20266187	173	15	0.05930024	0.259525982	-0.200225742	-80.99365121	CG	ENSG00000177189	utr5	RPS6KA3	ribosomal protein S6 kinase A3 [Source:HGNC Symbol;Acc:HGNC:10432]
X	20266015	20266187	173	15	0.05930024	0.259525982	-0.200225742	-80.99365121	CG	ENSG00000177189	intron	RPS6KA3	ribosomal protein S6 kinase A3 [Source:HGNC Symbol;Acc:HGNC:10432]
X	20266015	20266187	173	15	0.05930024	0.259525982	-0.200225742	-80.99365121	CG	ENSG00000177189	promoter	RPS6KA3	ribosomal protein S6 kinase A3 [Source:HGNC Symbol;Acc:HGNC:10432]
7	77245547	77245627	81	10	0.56207657	0.762288687	-0.200212117	-49.56590016	CG	ENSG00000135205	intron	CCDC146	coiled-coil domain containing 146 [Source:HGNC Symbol;Acc:HGNC:29296]
12	131985274	131985488	215	29	0.530101602	0.730205388	-0.200103786	-206.4617469	CG	ENSG00000183495	intron	EP400	E1A binding protein p400 [Source:HGNC Symbol;Acc:HGNC:11958]
7	75938051	75938163	113	10	0.504630755	0.704679513	-0.200048759	-50.98346949	CG	ENSG00000127948	intron	POR	cytochrome p450 oxidoreductase [Source:HGNC Symbol;Acc:HGNC:9208]
16	85984912	85984970	59	8	0.310876898	0.510687598	-0.1998107	-37.91813451	CG	ENSG00000285040	intron	AC092723.4	novel transcript
14	22168741	22168840	100	5	0.651418791	0.851215628	-0.199796836	-23.50190205	CG	ENSG00000259092	exon	TRAV30	T cell receptor alpha variable 30 [Source:HGNC Symbol;Acc:HGNC:12129]
17	45143991	45144232	242	31	0.143932165	0.343704076	-0.199771911	-161.6221647	CG	ENSG00000181513	exon	ACBD4	acyl-CoA binding domain containing 4 [Source:HGNC Symbol;Acc:HGNC:23337]
17	45143991	45144232	242	31	0.143932165	0.343704076	-0.199771911	-161.6221647	CG	ENSG00000181513	utr3	ACBD4	acyl-CoA binding domain containing 4 [Source:HGNC Symbol;Acc:HGNC:23337]
17	45143991	45144232	242	31	0.143932165	0.343704076	-0.199771911	-161.6221647	CG	ENSG00000181513	TES	ACBD4	acyl-CoA binding domain containing 4 [Source:HGNC Symbol;Acc:HGNC:23337]
19	16149295	16149655	361	23	0.586902862	0.786655068	-0.199752206	-115.7020769	CG	ENSG00000196684	intron	HSH2D	hematopoietic SH2 domain containing [Source:HGNC Symbol;Acc:HGNC:24920]
4	38082685	38082735	51	5	0.545918177	0.745422338	-0.199504161	-22.96285895	CG	ENSG00000065882	intron	TBC1D1	TBC1 domain family member 1 [Source:HGNC Symbol;Acc:HGNC:11578]
22	19844152	19844247	96	11	0.530833956	0.730131753	-0.199297798	-57.46706813	CG	ENSG00000185838	intron	GNB1L	G protein subunit beta 1 like [Source:HGNC Symbol;Acc:HGNC:4397]
22	45213411	45213603	193	22	0.452657086	0.651729288	-0.199072202	-125.1153496	CG	ENSG00000100364	promoter	KIAA0930	KIAA0930 [Source:HGNC Symbol;Acc:HGNC:1314]
22	45213411	45213603	193	22	0.452657086	0.651729288	-0.199072202	-125.1153496	CG	ENSG00000100364	exon	KIAA0930	KIAA0930 [Source:HGNC Symbol;Acc:HGNC:1314]
22	45213411	45213603	193	22	0.452657086	0.651729288	-0.199072202	-125.1153496	CG	ENSG00000100364	utr5	KIAA0930	KIAA0930 [Source:HGNC Symbol;Acc:HGNC:1314]
22	45213411	45213603	193	22	0.452657086	0.651729288	-0.199072202	-125.1153496	CG	ENSG00000100364	intron	KIAA0930	KIAA0930 [Source:HGNC Symbol;Acc:HGNC:1314]
19	2634709	2634808	100	16	0.574770202	0.773834428	-0.199064225	-97.92231597	CG	ENSG00000176533	intron	GNG7	G protein subunit gamma 7 [Source:HGNC Symbol;Acc:HGNC:4410]
17	1577786	1577873	88	7	0.540267235	0.739226701	-0.198959465	-33.38089251	CG	ENSG00000167703	intron	SLC43A2	solute carrier family 43 member 2 [Source:HGNC Symbol;Acc:HGNC:23087]
6	53060888	53060953	66	5	0.537653735	0.736513013	-0.198859278	-22.21380741	CG	ENSG00000112144	exon	CILK1	ciliogenesis associated kinase 1 [Source:HGNC Symbol;Acc:HGNC:21219]
6	53060888	53060953	66	5	0.537653735	0.736513013	-0.198859278	-22.21380741	CG	ENSG00000112144	utr5	CILK1	ciliogenesis associated kinase 1 [Source:HGNC Symbol;Acc:HGNC:21219]
6	53060888	53060953	66	5	0.537653735	0.736513013	-0.198859278	-22.21380741	CG	ENSG00000112144	intron	CILK1	ciliogenesis associated kinase 1 [Source:HGNC Symbol;Acc:HGNC:21219]
6	53060888	53060953	66	5	0.537653735	0.736513013	-0.198859278	-22.21380741	CG	ENSG00000112146	intron	FBXO9	F-box protein 9 [Source:HGNC Symbol;Acc:HGNC:13588]
3	52204716	52204789	74	8	0.536822307	0.735645798	-0.198823491	-36.56112228	CG	ENSG00000023330	promoter	ALAS1	5'-aminolevulinate synthase 1 [Source:HGNC Symbol;Acc:HGNC:396]
3	52204716	52204789	74	8	0.536822307	0.735645798	-0.198823491	-36.56112228	CG	ENSG00000023330	exon	ALAS1	5'-aminolevulinate synthase 1 [Source:HGNC Symbol;Acc:HGNC:396]
5	151257773	151257838	66	7	0.513007258	0.711828774	-0.198821516	-29.87697353	CG	ENSG00000196743	promoter	GM2A	GM2 ganglioside activator [Source:HGNC Symbol;Acc:HGNC:4367]
5	151257773	151257838	66	7	0.513007258	0.711828774	-0.198821516	-29.87697353	CG	ENSG00000196743	intron	GM2A	GM2 ganglioside activator [Source:HGNC Symbol;Acc:HGNC:4367]
17	67270329	67270425	97	7	0.535852475	0.734570546	-0.198718071	-32.33343686	CG	ENSG00000207410	promoter	AC007448.1	-
13	114222669	114222759	91	8	0.361556918	0.560195669	-0.198638752	-36.76612589	CG	ENSG00000283361	exon	CFAP97D2	CFAP97 domain containing 2 [Source:HGNC Symbol;Acc:HGNC:53789]
13	114222669	114222759	91	8	0.361556918	0.560195669	-0.198638752	-36.76612589	CG	ENSG00000283361	utr3	CFAP97D2	CFAP97 domain containing 2 [Source:HGNC Symbol;Acc:HGNC:53789]
13	50266828	50266901	74	5	0.617397385	0.816001906	-0.198604521	-23.95754078	CG	ENSG00000176124	intron	DLEU1	deleted in lymphocytic leukemia 1 [Source:HGNC Symbol;Acc:HGNC:13747]
12	26360209	26360372	164	18	0.440068004	0.638650751	-0.198582746	-94.59190372	CG	ENSG00000255968	intron	AC024145.1	novel transcript to ITPR2
12	26360209	26360372	164	18	0.440068004	0.638650751	-0.198582746	-94.59190372	CG	ENSG00000123104	intron	ITPR2	inositol 1,4,5-trisphosphate receptor type 2 [Source:HGNC Symbol;Acc:HGNC:6181]
3	12178110	12178188	79	6	0.56266565	0.760732154	-0.198066504	-26.7319491	CG	ENSG00000157152	intron	SYN2	synapsin II [Source:HGNC Symbol;Acc:HGNC:11495]
7	48049975	48050121	147	14	0.549007343	0.74694428	-0.197936937	-74.10486034	CG	ENSG00000164746	exon	C7orf57	chromosome 7 open reading frame 57 [Source:HGNC Symbol;Acc:HGNC:22247]
7	48049975	48050121	147	14	0.549007343	0.74694428	-0.197936937	-74.10486034	CG	ENSG00000164746	intron	C7orf57	chromosome 7 open reading frame 57 [Source:HGNC Symbol;Acc:HGNC:22247]
8	11845741	11845838	98	12	0.647058119	0.844925017	-0.197866898	-66.90047114	CG	ENSG00000164733	exon	CTSB	cathepsin B [Source:HGNC Symbol;Acc:HGNC:2527]
8	11845741	11845838	98	12	0.647058119	0.844925017	-0.197866898	-66.90047114	CG	ENSG00000164733	utr3	CTSB	cathepsin B [Source:HGNC Symbol;Acc:HGNC:2527]
8	11845741	11845838	98	12	0.647058119	0.844925017	-0.197866898	-66.90047114	CG	ENSG00000164733	intron	CTSB	cathepsin B [Source:HGNC Symbol;Acc:HGNC:2527]
8	11845741	11845838	98	12	0.647058119	0.844925017	-0.197866898	-66.90047114	CG	ENSG00000164733	promoter	CTSB	cathepsin B [Source:HGNC Symbol;Acc:HGNC:2527]
9	20990100	20990197	98	7	0.533742504	0.731545659	-0.197803155	-33.05555626	CG	ENSG00000188352	intron	FOCAD	focadhesin [Source:HGNC Symbol;Acc:HGNC:23377]
9	20990100	20990197	98	7	0.533742504	0.731545659	-0.197803155	-33.05555626	CG	ENSG00000188352	exon	FOCAD	focadhesin [Source:HGNC Symbol;Acc:HGNC:23377]
11	74018809	74018983	175	11	0.636195496	0.833831914	-0.197636418	-58.34674393	CG	ENSG00000168014	intron	C2CD3	C2 domain containing 3 centriole elongation regulator [Source:HGNC Symbol;Acc:HGNC:24564]
20	63904029	63904153	125	9	0.607750526	0.805258581	-0.197508055	-45.65284398	CG	ENSG00000101152	intron	DNAJC5	DnaJ heat shock protein family (Hsp40) member C5 [Source:HGNC Symbol;Acc:HGNC:16235]
6	149279558	149279624	67	7	0.59304106	0.790538103	-0.197497043	-36.09914352	CG	ENSG00000055208	intron	TAB2	TGF-beta activated kinase 1 (MAP3K7) binding protein 2 [Source:HGNC Symbol;Acc:HGNC:17075]
22	46603706	46603864	159	22	0.566594162	0.764072449	-0.197478287	-131.6309426	CG	ENSG00000075240	intron	GRAMD4	GRAM domain containing 4 [Source:HGNC Symbol;Acc:HGNC:29113]
2	127795163	127795262	100	10	0.636371884	0.83372184	-0.197349956	-48.8895865	CG	ENSG00000136709	intron	WDR33	WD repeat domain 33 [Source:HGNC Symbol;Acc:HGNC:25651]
X	40011433	40011483	51	5	0.371517192	0.568866702	-0.19734951	-23.52203019	CG	ENSG00000223486	exon	AC092198.1	novel transcript
12	6935559	6935660	102	16	0.528073305	0.725415335	-0.19734203	-92.54941404	CG	ENSG00000111676	exon	ATN1	atrophin 1 [Source:HGNC Symbol;Acc:HGNC:3033]
22	46616975	46617111	137	8	0.676605747	0.873905886	-0.197300139	-36.13521434	CG	ENSG00000075240	intron	GRAMD4	GRAM domain containing 4 [Source:HGNC Symbol;Acc:HGNC:29113]
15	90914512	90914679	168	19	0.504109531	0.701355457	-0.197245926	-113.6346589	CG	ENSG00000196547	promoter	MAN2A2	mannosidase alpha class 2A member 2 [Source:HGNC Symbol;Acc:HGNC:6825]
15	90914512	90914679	168	19	0.504109531	0.701355457	-0.197245926	-113.6346589	CG	ENSG00000196547	intron	MAN2A2	mannosidase alpha class 2A member 2 [Source:HGNC Symbol;Acc:HGNC:6825]
21	43812152	43812433	282	35	0.404111702	0.6013373	-0.197225598	-208.0394615	CG	ENSG00000215458	exon	AATBC	apoptosis associated transcript in bladder cancer [Source:HGNC Symbol;Acc:HGNC:51526]
21	43812152	43812433	282	35	0.404111702	0.6013373	-0.197225598	-208.0394615	CG	ENSG00000215458	promoter	AATBC	apoptosis associated transcript in bladder cancer [Source:HGNC Symbol;Acc:HGNC:51526]
13	32314708	32314914	207	23	0.498622582	0.69580905	-0.197186469	-150.1577455	CG	ENSG00000139618	promoter	BRCA2	BRCA2 DNA repair associated [Source:HGNC Symbol;Acc:HGNC:1101]
13	32314708	32314914	207	23	0.498622582	0.69580905	-0.197186469	-150.1577455	CG	ENSG00000189167	intron	ZAR1L	zygote arrest 1 like [Source:HGNC Symbol;Acc:HGNC:37116]
1	9119846	9120006	161	15	0.406061132	0.603196329	-0.197135198	-77.19341679	CG	ENSG00000180758	intron	GPR157	G protein-coupled receptor 157 [Source:HGNC Symbol;Acc:HGNC:23687]
11	47393802	47394184	383	30	0.490973227	0.687944941	-0.196971714	-150.5807711	CG	ENSG00000255197	intron	AC090559.1	novel transcript
2	218743741	218743922	182	11	0.480775949	0.677721707	-0.196945758	-54.21136799	CG	ENSG00000135912	promoter	TTLL4	tubulin tyrosine ligase like 4 [Source:HGNC Symbol;Acc:HGNC:28976]
2	218743741	218743922	182	11	0.480775949	0.677721707	-0.196945758	-54.21136799	CG	ENSG00000135912	intron	TTLL4	tubulin tyrosine ligase like 4 [Source:HGNC Symbol;Acc:HGNC:28976]
2	240612696	240612829	134	12	0.562525088	0.759336114	-0.196811026	-58.88844612	CG	ENSG00000142330	intron	CAPN10	calpain 10 [Source:HGNC Symbol;Acc:HGNC:1477]
2	240612696	240612829	134	12	0.562525088	0.759336114	-0.196811026	-58.88844612	CG	ENSG00000178623	intron	GPR35	G protein-coupled receptor 35 [Source:HGNC Symbol;Acc:HGNC:4492]
3	197024068	197024213	146	18	0.521558031	0.718366001	-0.19680797	-91.34672856	CG	ENSG00000163975	promoter	MELTF	melanotransferrin [Source:HGNC Symbol;Acc:HGNC:7037]
3	197024068	197024213	146	18	0.521558031	0.718366001	-0.19680797	-91.34672856	CG	ENSG00000163975	intron	MELTF	melanotransferrin [Source:HGNC Symbol;Acc:HGNC:7037]
15	60396337	60396424	88	14	0.603628179	0.800346583	-0.196718404	-78.16584611	CG	ENSG00000182718	intron	ANXA2	annexin A2 [Source:HGNC Symbol;Acc:HGNC:537]
15	60396337	60396424	88	14	0.603628179	0.800346583	-0.196718404	-78.16584611	CG	ENSG00000182718	exon	ANXA2	annexin A2 [Source:HGNC Symbol;Acc:HGNC:537]
15	60396337	60396424	88	14	0.603628179	0.800346583	-0.196718404	-78.16584611	CG	ENSG00000182718	utr5	ANXA2	annexin A2 [Source:HGNC Symbol;Acc:HGNC:537]
15	72220565	72220637	73	7	0.563976033	0.760592418	-0.196616385	-32.11232724	CG	ENSG00000067225	intron	PKM	pyruvate kinase M1/2 [Source:HGNC Symbol;Acc:HGNC:9021]
15	72220565	72220637	73	7	0.563976033	0.760592418	-0.196616385	-32.11232724	CG	ENSG00000067225	promoter	PKM	pyruvate kinase M1/2 [Source:HGNC Symbol;Acc:HGNC:9021]
19	54966772	54966895	124	14	0.604906148	0.801491081	-0.196584933	-72.45586671	CG	ENSG00000167634	promoter	NLRP7	NLR family pyrin domain containing 7 [Source:HGNC Symbol;Acc:HGNC:22947]
19	54966772	54966895	124	14	0.604906148	0.801491081	-0.196584933	-72.45586671	CG	ENSG00000022556	intron	NLRP2	NLR family pyrin domain containing 2 [Source:HGNC Symbol;Acc:HGNC:22948]
19	39338015	39338154	140	16	0.460331772	0.656897308	-0.196565536	-85.07166112	CG	ENSG00000130755	intron	GMFG	glia maturation factor gamma [Source:HGNC Symbol;Acc:HGNC:4374]
19	39338015	39338154	140	16	0.460331772	0.656897308	-0.196565536	-85.07166112	CG	ENSG00000130755	promoter	GMFG	glia maturation factor gamma [Source:HGNC Symbol;Acc:HGNC:4374]
17	38425916	38426002	87	7	0.328140747	0.524402326	-0.196261578	-30.33347539	CG	ENSG00000275832	intron	ARHGAP23	Rho GTPase activating protein 23 [Source:HGNC Symbol;Acc:HGNC:29293]
17	64398462	64398549	88	5	0.326948666	0.523079234	-0.196130567	-23.26585716	CG	ENSG00000261371	promoter	PECAM1	platelet and endothelial cell adhesion molecule 1 [Source:HGNC Symbol;Acc:HGNC:8823]
17	64398462	64398549	88	5	0.326948666	0.523079234	-0.196130567	-23.26585716	CG	ENSG00000261371	intron	PECAM1	platelet and endothelial cell adhesion molecule 1 [Source:HGNC Symbol;Acc:HGNC:8823]
7	5506309	5506444	136	20	0.483626994	0.679695831	-0.196068837	-110.6848518	CG	ENSG00000155034	intron	FBXL18	F-box and leucine rich repeat protein 18 [Source:HGNC Symbol;Acc:HGNC:21874]
4	8198484	8198579	96	8	0.429886326	0.625936927	-0.196050601	-37.86148155	CG	ENSG00000125089	promoter	SH3TC1	SH3 domain and tetratricopeptide repeats 1 [Source:HGNC Symbol;Acc:HGNC:26009]
4	8198484	8198579	96	8	0.429886326	0.625936927	-0.196050601	-37.86148155	CG	ENSG00000125089	intron	SH3TC1	SH3 domain and tetratricopeptide repeats 1 [Source:HGNC Symbol;Acc:HGNC:26009]
2	144513639	144513774	136	17	0.4744801	0.670504296	-0.196024196	-88.65929112	CG	ENSG00000169554	utr3	ZEB2	zinc finger E-box binding homeobox 2 [Source:HGNC Symbol;Acc:HGNC:14881]
2	144513639	144513774	136	17	0.4744801	0.670504296	-0.196024196	-88.65929112	CG	ENSG00000169554	exon	ZEB2	zinc finger E-box binding homeobox 2 [Source:HGNC Symbol;Acc:HGNC:14881]
2	144513639	144513774	136	17	0.4744801	0.670504296	-0.196024196	-88.65929112	CG	ENSG00000169554	intron	ZEB2	zinc finger E-box binding homeobox 2 [Source:HGNC Symbol;Acc:HGNC:14881]
10	127918738	127918812	75	10	0.534414751	0.730296795	-0.195882044	-45.90861719	CG	ENSG00000132334	intron	PTPRE	protein tyrosine phosphatase receptor type E [Source:HGNC Symbol;Acc:HGNC:9669]
2	47072467	47072547	81	10	0.554537199	0.75026419	-0.19572699	-50.43128131	CG	ENSG00000068724	intron	TTC7A	tetratricopeptide repeat domain 7A [Source:HGNC Symbol;Acc:HGNC:19750]
2	47072467	47072547	81	10	0.554537199	0.75026419	-0.19572699	-50.43128131	CG	ENSG00000273269	intron	AC073283.3	novel transcript
2	47072467	47072547	81	10	0.554537199	0.75026419	-0.19572699	-50.43128131	CG	ENSG00000239605	intron	STPG4	sperm-tail PG-rich repeat containing 4 [Source:HGNC Symbol;Acc:HGNC:26850]
5	135116240	135116311	72	7	0.527107649	0.722746921	-0.195639272	-33.14526314	CG	ENSG00000224186	intron	C5orf66	chromosome 5 open reading frame 66 [Source:HGNC Symbol;Acc:HGNC:48332]
20	47775952	47776012	61	7	0.570395894	0.766028092	-0.195632198	-31.5635281	CG	ENSG00000196562	intron	SULF2	sulfatase 2 [Source:HGNC Symbol;Acc:HGNC:20392]
17	4536915	4536969	55	9	0.506050474	0.701649945	-0.195599471	-42.60842248	CG	ENSG00000183018	exon	SPNS2	sphingolipid transporter 2 [Source:HGNC Symbol;Acc:HGNC:26992]
17	4536915	4536969	55	9	0.506050474	0.701649945	-0.195599471	-42.60842248	CG	ENSG00000183018	utr3	SPNS2	sphingolipid transporter 2 [Source:HGNC Symbol;Acc:HGNC:26992]
17	4536915	4536969	55	9	0.506050474	0.701649945	-0.195599471	-42.60842248	CG	ENSG00000183018	intron	SPNS2	sphingolipid transporter 2 [Source:HGNC Symbol;Acc:HGNC:26992]
19	4059473	4059527	55	9	0.548606826	0.744151655	-0.195544829	-41.7098488	CG	ENSG00000178951	intron	ZBTB7A	zinc finger and BTB domain containing 7A [Source:HGNC Symbol;Acc:HGNC:18078]
3	183784695	183784811	117	13	0.535855437	0.731393687	-0.19553825	-66.46077243	CG	ENSG00000163872	intron	YEATS2	YEATS domain containing 2 [Source:HGNC Symbol;Acc:HGNC:25489]
9	71683920	71684018	99	8	0.462204103	0.657723657	-0.195519554	-38.59307607	CG	ENSG00000135048	utr3	CEMIP2	cell migration inducing hyaluronidase 2 [Source:HGNC Symbol;Acc:HGNC:11869]
9	71683920	71684018	99	8	0.462204103	0.657723657	-0.195519554	-38.59307607	CG	ENSG00000135048	exon	CEMIP2	cell migration inducing hyaluronidase 2 [Source:HGNC Symbol;Acc:HGNC:11869]
7	27130572	27130816	245	39	0.375987698	0.571499154	-0.195511456	-240.923384	CG	ENSG00000197576	exon	HOXA4	homeobox A4 [Source:HGNC Symbol;Acc:HGNC:5105]
7	27130572	27130816	245	39	0.375987698	0.571499154	-0.195511456	-240.923384	CG	ENSG00000197576	utr5	HOXA4	homeobox A4 [Source:HGNC Symbol;Acc:HGNC:5105]
7	27130572	27130816	245	39	0.375987698	0.571499154	-0.195511456	-240.923384	CG	ENSG00000197576	TSS	HOXA4	homeobox A4 [Source:HGNC Symbol;Acc:HGNC:5105]
7	27130572	27130816	245	39	0.375987698	0.571499154	-0.195511456	-240.923384	CG	ENSG00000105997	intron	HOXA3	homeobox A3 [Source:HGNC Symbol;Acc:HGNC:5104]
7	27130572	27130816	245	39	0.375987698	0.571499154	-0.195511456	-240.923384	CG	ENSG00000253552	intron	HOXA-AS2	HOXA cluster antisense RNA 2 [Source:HGNC Symbol;Acc:HGNC:43745]
7	27130572	27130816	245	39	0.375987698	0.571499154	-0.195511456	-240.923384	CG	ENSG00000273433	intron	AC004080.6	novel transcript
7	27130572	27130816	245	39	0.375987698	0.571499154	-0.195511456	-240.923384	CG	ENSG00000254369	intron	HOXA-AS3	HOXA cluster antisense RNA 3 [Source:HGNC Symbol;Acc:HGNC:43748]
7	27130572	27130816	245	39	0.375987698	0.571499154	-0.195511456	-240.923384	CG	ENSG00000197576	promoter	HOXA4	homeobox A4 [Source:HGNC Symbol;Acc:HGNC:5105]
7	2608633	2608771	139	18	0.408143764	0.603489319	-0.195345554	-99.75024595	CG	ENSG00000106012	intron	IQCE	IQ motif containing E [Source:HGNC Symbol;Acc:HGNC:29171]
7	6424662	6424829	168	17	0.47964563	0.674912461	-0.195266831	-84.04548776	CG	ENSG00000164535	promoter	DAGLB	diacylglycerol lipase beta [Source:HGNC Symbol;Acc:HGNC:28923]
7	6424662	6424829	168	17	0.47964563	0.674912461	-0.195266831	-84.04548776	CG	ENSG00000164535	utr3	DAGLB	diacylglycerol lipase beta [Source:HGNC Symbol;Acc:HGNC:28923]
7	6424662	6424829	168	17	0.47964563	0.674912461	-0.195266831	-84.04548776	CG	ENSG00000164535	exon	DAGLB	diacylglycerol lipase beta [Source:HGNC Symbol;Acc:HGNC:28923]
7	6424662	6424829	168	17	0.47964563	0.674912461	-0.195266831	-84.04548776	CG	ENSG00000164535	intron	DAGLB	diacylglycerol lipase beta [Source:HGNC Symbol;Acc:HGNC:28923]
16	88478195	88478543	349	34	0.228054255	0.423259343	-0.195205088	-190.0354867	CG	ENSG00000179588	intron	ZFPM1	zinc finger protein, FOG family member 1 [Source:HGNC Symbol;Acc:HGNC:19762]
7	100866402	100866560	159	21	0.277925171	0.473024573	-0.195099401	-113.9085646	CG	ENSG00000087077	promoter	TRIP6	thyroid hormone receptor interactor 6 [Source:HGNC Symbol;Acc:HGNC:12311]
7	100866402	100866560	159	21	0.277925171	0.473024573	-0.195099401	-113.9085646	CG	ENSG00000146828	exon	SLC12A9	solute carrier family 12 member 9 [Source:HGNC Symbol;Acc:HGNC:17435]
7	100866402	100866560	159	21	0.277925171	0.473024573	-0.195099401	-113.9085646	CG	ENSG00000283821	promoter	MIR6875	microRNA 6875 [Source:HGNC Symbol;Acc:HGNC:50015]
16	11629736	11629879	144	18	0.410788087	0.605747259	-0.194959172	-99.01336028	CG	ENSG00000189067	promoter	LITAF	lipopolysaccharide induced TNF factor [Source:HGNC Symbol;Acc:HGNC:16841]
16	11629736	11629879	144	18	0.410788087	0.605747259	-0.194959172	-99.01336028	CG	ENSG00000189067	intron	LITAF	lipopolysaccharide induced TNF factor [Source:HGNC Symbol;Acc:HGNC:16841]
X	77946226	77946287	62	10	0.613495265	0.808401338	-0.194906072	-47.85937265	CG	ENSG00000248503	intron	AL356235.1	chromosome 4 open reading frame 46 (C4orf46) pseudogene
X	77946226	77946287	62	10	0.613495265	0.808401338	-0.194906072	-47.85937265	CG	ENSG00000165240	intron	ATP7A	ATPase copper transporting alpha [Source:HGNC Symbol;Acc:HGNC:869]
X	77946226	77946287	62	10	0.613495265	0.808401338	-0.194906072	-47.85937265	CG	ENSG00000102144	intron	PGK 1.00	phosphoglycerate kinase 1 [Source:HGNC Symbol;Acc:HGNC:8896]
12	106246452	106246561	110	16	0.585427431	0.780307777	-0.194880346	-84.48977925	CG	ENSG00000136026	intron	CKAP4	cytoskeleton associated protein 4 [Source:HGNC Symbol;Acc:HGNC:16991]
12	106246452	106246561	110	16	0.585427431	0.780307777	-0.194880346	-84.48977925	CG	ENSG00000258355	intron	AC079174.1	novel transcript, sense intronic to CKAP4
2	111416470	111416713	244	13	0.458033351	0.652878465	-0.194845114	-62.48657497	CG	ENSG00000172965	intron	MIR4435-2HG	MIR4435-2 host gene [Source:HGNC Symbol;Acc:HGNC:35163]
1	54237834	54237958	125	14	0.630712039	0.825471788	-0.194759748	-76.79376094	CG	ENSG00000198711	exon	SSBP3-AS1	SSBP3 antisense RNA 1 [Source:HGNC Symbol;Acc:HGNC:32328]
1	54237834	54237958	125	14	0.630712039	0.825471788	-0.194759748	-76.79376094	CG	ENSG00000157216	intron	SSBP3	single stranded DNA binding protein 3 [Source:HGNC Symbol;Acc:HGNC:15674]
6	35363412	35363483	72	4	0.52239768	0.717138125	-0.194740445	-19.62205502	CG	ENSG00000112033	intron	PPARD	peroxisome proliferator activated receptor delta [Source:HGNC Symbol;Acc:HGNC:9235]
11	48081463	48081574	112	17	0.439145707	0.633776776	-0.194631069	-93.36296838	CG	ENSG00000149177	intron	PTPRJ	protein tyrosine phosphatase receptor type J [Source:HGNC Symbol;Acc:HGNC:9673]
9	87516327	87516383	57	10	0.370131928	0.564710683	-0.194578755	-47.37533538	CG	ENSG00000196730	intron	DAPK1	death associated protein kinase 1 [Source:HGNC Symbol;Acc:HGNC:2674]
5	177507734	177507806	73	5	0.473544425	0.66812107	-0.194576645	-21.60086982	CG	ENSG00000146094	intron	DOK3	docking protein 3 [Source:HGNC Symbol;Acc:HGNC:24583]
11	65776140	65776242	103	9	0.616294282	0.810754083	-0.1944598	-46.62769793	CG	ENSG00000254470	utr3	AP5B1	adaptor related protein complex 5 subunit beta 1 [Source:HGNC Symbol;Acc:HGNC:25104]
11	65776140	65776242	103	9	0.616294282	0.810754083	-0.1944598	-46.62769793	CG	ENSG00000254470	exon	AP5B1	adaptor related protein complex 5 subunit beta 1 [Source:HGNC Symbol;Acc:HGNC:25104]
7	74963775	74963941	167	16	0.595005197	0.789451267	-0.194446069	-84.07851044	CG	ENSG00000274070	promoter	CASTOR2	cytosolic arginine sensor for mTORC1 subunit 2 [Source:HGNC Symbol;Acc:HGNC:37073]
12	12449733	12449916	184	16	0.498057738	0.692439002	-0.194381263	-85.05540894	CG	ENSG00000165714	intron	BORCS5	BLOC-1 related complex subunit 5 [Source:HGNC Symbol;Acc:HGNC:17950]
17	63499298	63499379	82	9	0.456415811	0.650695981	-0.19428017	-41.21250138	CG	ENSG00000264813	intron	AC113554.1	novel protein
10	103661038	103661318	281	44	0.443481264	0.637630282	-0.194149018	-299.1242543	CG	ENSG00000107957	exon	SH3PXD2A	SH3 and PX domains 2A [Source:HGNC Symbol;Acc:HGNC:23664]
10	103661038	103661318	281	44	0.443481264	0.637630282	-0.194149018	-299.1242543	CG	ENSG00000107957	intron	SH3PXD2A	SH3 and PX domains 2A [Source:HGNC Symbol;Acc:HGNC:23664]
10	6171844	6172191	348	32	0.346121783	0.540056281	-0.193934497	-176.104238	CG	ENSG00000170525	intron	PFKFB3	6-phosphofructo-2-kinase/fructose-2,6-biphosphatase 3 [Source:HGNC Symbol;Acc:HGNC:8874]
5	177507861	177507920	60	9	0.426397125	0.620149981	-0.193752856	-44.37559556	CG	ENSG00000146094	intron	DOK3	docking protein 3 [Source:HGNC Symbol;Acc:HGNC:24583]
9	136661085	136661181	97	11	0.313352923	0.507091251	-0.193738328	-49.10533882	CG	ENSG00000172889	intron	EGFL7	EGF like domain multiple 7 [Source:HGNC Symbol;Acc:HGNC:20594]
9	136661085	136661181	97	11	0.313352923	0.507091251	-0.193738328	-49.10533882	CG	ENSG00000228401	promoter	AL590226.1	novel transcript
9	136661085	136661181	97	11	0.313352923	0.507091251	-0.193738328	-49.10533882	CG	ENSG00000172889	promoter	EGFL7	EGF like domain multiple 7 [Source:HGNC Symbol;Acc:HGNC:20594]
10	124646409	124646598	190	20	0.633808426	0.827523127	-0.193714701	-119.2350759	CG	ENSG00000258539	intron	AC068896.3	novel transcript, METTL10-FAM53B readthrough
10	124646409	124646598	190	20	0.633808426	0.827523127	-0.193714701	-119.2350759	CG	ENSG00000189319	intron	FAM53B	family with sequence similarity 53 member B [Source:HGNC Symbol;Acc:HGNC:28968]
17	1207574	1207645	72	9	0.451842812	0.645546752	-0.19370394	-40.67547981	CG	ENSG00000159842	intron	ABR	ABR activator of RhoGEF and GTPase [Source:HGNC Symbol;Acc:HGNC:81]
7	964696	964842	147	16	0.362753454	0.556383035	-0.193629581	-81.74813225	CG	ENSG00000240230	intron	COX19	cytochrome c oxidase assembly factor COX19 [Source:HGNC Symbol;Acc:HGNC:28074]
2	27799317	27799422	106	14	0.642003225	0.835623607	-0.193620382	-74.21863758	CG	ENSG00000171174	intron	RBKS	ribokinase [Source:HGNC Symbol;Acc:HGNC:30325]
2	27799317	27799422	106	14	0.642003225	0.835623607	-0.193620382	-74.21863758	CG	ENSG00000243147	intron	MRPL33	mitochondrial ribosomal protein L33 [Source:HGNC Symbol;Acc:HGNC:14487]
10	132411685	132411957	273	30	0.408856796	0.60245538	-0.193598584	-164.6798134	CG	ENSG00000171813	intron	PWWP2B	PWWP domain containing 2B [Source:HGNC Symbol;Acc:HGNC:25150]
20	51532587	51532830	244	24	0.492111647	0.685696477	-0.19358483	-130.5651547	CG	ENSG00000101096	intron	NFATC2	nuclear factor of activated T cells 2 [Source:HGNC Symbol;Acc:HGNC:7776]
11	96256062	96256163	102	9	0.52300721	0.716586632	-0.193579422	-43.55273697	CG	ENSG00000184384	intron	MAML2	mastermind like transcriptional coactivator 2 [Source:HGNC Symbol;Acc:HGNC:16259]
2	231342391	231342500	110	10	0.429672262	0.623143568	-0.193471307	-47.76122475	CG	ENSG00000135931	intron	ARMC9	armadillo repeat containing 9 [Source:HGNC Symbol;Acc:HGNC:20730]
7	100369704	100369801	98	8	0.376298607	0.569741778	-0.193443171	-37.70311529	CG	ENSG00000085514	intron	PILRA	paired immunoglobin like type 2 receptor alpha [Source:HGNC Symbol;Acc:HGNC:20396]
11	47359894	47360012	119	22	0.359805474	0.553122674	-0.1933172	-124.1199984	CG	ENSG00000066336	exon	SPI1	Spi-1 proto-oncogene [Source:HGNC Symbol;Acc:HGNC:11241]
11	47359894	47360012	119	22	0.359805474	0.553122674	-0.1933172	-124.1199984	CG	ENSG00000066336	intron	SPI1	Spi-1 proto-oncogene [Source:HGNC Symbol;Acc:HGNC:11241]
12	96037716	96037846	131	22	0.555534292	0.748660364	-0.193126071	-141.0246185	CG	ENSG00000111144	intron	LTA4H	leukotriene A4 hydrolase [Source:HGNC Symbol;Acc:HGNC:6710]
11	57569515	57569659	145	13	0.564688985	0.757777033	-0.193088048	-60.52400996	CG	ENSG00000156587	promoter	UBE2L6	ubiquitin conjugating enzyme E2 L6 [Source:HGNC Symbol;Acc:HGNC:12490]
5	10762416	10762562	147	16	0.544282808	0.737333142	-0.193050334	-88.31965525	CG	ENSG00000112977	promoter	DAP	death associated protein [Source:HGNC Symbol;Acc:HGNC:2672]
5	10762416	10762562	147	16	0.544282808	0.737333142	-0.193050334	-88.31965525	CG	ENSG00000272324	intron	AC012629.2	novel transcript, antisense to DAP
21	44353947	44354115	169	12	0.420869094	0.613875868	-0.193006774	-59.42792954	CG	ENSG00000142185	intron	TRPM2	transient receptor potential cation channel subfamily M member 2 [Source:HGNC Symbol;Acc:HGNC:12339]
6	119310972	119311035	64	12	0.602540802	0.795514142	-0.19297334	-65.14228949	CG	ENSG00000111885	intron	MAN1A1	mannosidase alpha class 1A member 1 [Source:HGNC Symbol;Acc:HGNC:6821]
1	39540825	39540968	144	18	0.484221562	0.677130776	-0.192909213	-104.9838581	CG	ENSG00000243970	intron	PPIEL	peptidylprolyl isomerase E like pseudogene [Source:HGNC Symbol;Acc:HGNC:33195]
3	107697509	107697586	78	9	0.624871393	0.817656178	-0.192784786	-39.76141765	CG	ENSG00000114439	intron	BBX	BBX high mobility group box domain containing [Source:HGNC Symbol;Acc:HGNC:14422]
14	89280631	89280852	222	15	0.573919488	0.766662094	-0.192742606	-75.17370137	CG	ENSG00000053254	intron	FOXN3	forkhead box N3 [Source:HGNC Symbol;Acc:HGNC:1928]
17	7869678	7869758	81	9	0.557265208	0.74998061	-0.192715402	-41.57343559	CG	ENSG00000183011	intron	NAA38	N-alpha-acetyltransferase 38, NatC auxiliary subunit [Source:HGNC Symbol;Acc:HGNC:28212]
8	669786	669876	91	6	0.646985471	0.839532572	-0.192547101	-29.03587138	CG	ENSG00000104714	promoter	ERICH1	glutamate rich 1 [Source:HGNC Symbol;Acc:HGNC:27234]
8	669786	669876	91	6	0.646985471	0.839532572	-0.192547101	-29.03587138	CG	ENSG00000104714	intron	ERICH1	glutamate rich 1 [Source:HGNC Symbol;Acc:HGNC:27234]
15	75620835	75620973	139	12	0.402452775	0.594969182	-0.192516408	-55.38807321	CG	ENSG00000169371	intron	SNUPN	snurportin 1 [Source:HGNC Symbol;Acc:HGNC:14245]
15	75620835	75620973	139	12	0.402452775	0.594969182	-0.192516408	-55.38807321	CG	ENSG00000169371	exon	SNUPN	snurportin 1 [Source:HGNC Symbol;Acc:HGNC:14245]
5	175693453	175693511	59	10	0.436723632	0.629202442	-0.19247881	-46.7140453	CG	ENSG00000113749	intron	HRH2	histamine receptor H2 [Source:HGNC Symbol;Acc:HGNC:5183]
22	49656734	49656859	126	11	0.509989481	0.702415298	-0.192425817	-52.97711877	CG	ENSG00000188511	exon	C22orf34	chromosome 22 open reading frame 34 [Source:HGNC Symbol;Acc:HGNC:28010]
22	49656734	49656859	126	11	0.509989481	0.702415298	-0.192425817	-52.97711877	CG	ENSG00000188511	intron	C22orf34	chromosome 22 open reading frame 34 [Source:HGNC Symbol;Acc:HGNC:28010]
14	92724553	92724717	165	12	0.529053576	0.721471671	-0.192418095	-61.7904976	CG	ENSG00000100600	intron	LGMN	legumain [Source:HGNC Symbol;Acc:HGNC:9472]
12	113332872	113332955	84	8	0.588463598	0.780875577	-0.192411979	-39.15568881	CG	ENSG00000089060	exon	SLC8B1	solute carrier family 8 member B1 [Source:HGNC Symbol;Acc:HGNC:26175]
12	113332872	113332955	84	8	0.588463598	0.780875577	-0.192411979	-39.15568881	CG	ENSG00000089060	utr5	SLC8B1	solute carrier family 8 member B1 [Source:HGNC Symbol;Acc:HGNC:26175]
12	113332872	113332955	84	8	0.588463598	0.780875577	-0.192411979	-39.15568881	CG	ENSG00000089060	promoter	SLC8B1	solute carrier family 8 member B1 [Source:HGNC Symbol;Acc:HGNC:26175]
12	113332872	113332955	84	8	0.588463598	0.780875577	-0.192411979	-39.15568881	CG	ENSG00000089060	intron	SLC8B1	solute carrier family 8 member B1 [Source:HGNC Symbol;Acc:HGNC:26175]
X	1505270	1505399	130	12	0.408965278	0.601279949	-0.192314671	-56.81283909	CG	ENSG00000182162	intron	P2RY8	P2Y receptor family member 8 [Source:HGNC Symbol;Acc:HGNC:15524]
10	89235491	89235664	174	14	0.452467211	0.6447665	-0.192299289	-68.7887262	CG	ENSG00000107798	intron	LIPA	lipase A, lysosomal acid type [Source:HGNC Symbol;Acc:HGNC:6617]
6	169577105	169577222	118	22	0.742091127	0.934066064	-0.191974938	-162.740434	CG	ENSG00000184465	intron	WDR27	WD repeat domain 27 [Source:HGNC Symbol;Acc:HGNC:21248]
16	81485865	81486041	177	14	0.630242192	0.822123283	-0.191881091	-75.47054535	CG	ENSG00000153815	intron	CMIP	c-Maf inducing protein [Source:HGNC Symbol;Acc:HGNC:24319]
2	239273576	239273704	129	16	0.504192896	0.696062956	-0.19187006	-77.2545615	CG	ENSG00000068024	intron	HDAC4	histone deacetylase 4 [Source:HGNC Symbol;Acc:HGNC:14063]
17	81310031	81310100	70	9	0.617866318	0.809734248	-0.19186793	-45.00245448	CG	ENSG00000185168	promoter	LINC00482	long intergenic non-protein coding RNA 482 [Source:HGNC Symbol;Acc:HGNC:26816]
9	113594187	113594283	97	9	0.489414169	0.681272477	-0.191858307	-47.0289316	CG	ENSG00000138835	intron	RGS3	regulator of G protein signaling 3 [Source:HGNC Symbol;Acc:HGNC:9999]
9	113594187	113594283	97	9	0.489414169	0.681272477	-0.191858307	-47.0289316	CG	ENSG00000138835	promoter	RGS3	regulator of G protein signaling 3 [Source:HGNC Symbol;Acc:HGNC:9999]
9	113594187	113594283	97	9	0.489414169	0.681272477	-0.191858307	-47.0289316	CG	ENSG00000138835	exon	RGS3	regulator of G protein signaling 3 [Source:HGNC Symbol;Acc:HGNC:9999]
9	113594187	113594283	97	9	0.489414169	0.681272477	-0.191858307	-47.0289316	CG	ENSG00000138835	utr5	RGS3	regulator of G protein signaling 3 [Source:HGNC Symbol;Acc:HGNC:9999]
16	15954888	15955040	153	14	0.528796141	0.720653601	-0.19185746	-69.30807784	CG	ENSG00000103222	intron	ABCC1	ATP binding cassette subfamily C member 1 [Source:HGNC Symbol;Acc:HGNC:51]
7	6433754	6433839	86	10	0.594206165	0.785989706	-0.19178354	-47.53969211	CG	ENSG00000164535	intron	DAGLB	diacylglycerol lipase beta [Source:HGNC Symbol;Acc:HGNC:28923]
6	36127700	36127878	179	14	0.609077538	0.800777833	-0.191700295	-71.49589664	CG	ENSG00000156711	TSS	MAPK13	mitogen-activated protein kinase 13 [Source:HGNC Symbol;Acc:HGNC:6875]
6	36127700	36127878	179	14	0.609077538	0.800777833	-0.191700295	-71.49589664	CG	ENSG00000156711	exon	MAPK13	mitogen-activated protein kinase 13 [Source:HGNC Symbol;Acc:HGNC:6875]
6	36127700	36127878	179	14	0.609077538	0.800777833	-0.191700295	-71.49589664	CG	ENSG00000156711	promoter	MAPK13	mitogen-activated protein kinase 13 [Source:HGNC Symbol;Acc:HGNC:6875]
1	32941823	32942053	231	21	0.55068413	0.742277765	-0.191593635	-111.8919541	CG	ENSG00000116514	intron	RNF19B	ring finger protein 19B [Source:HGNC Symbol;Acc:HGNC:26886]
10	132551824	132551909	86	9	0.22899877	0.420589552	-0.191590782	-42.21081799	CG	ENSG00000068383	intron	INPP5A	inositol polyphosphate-5-phosphatase A [Source:HGNC Symbol;Acc:HGNC:6076]
10	124638524	124638591	68	5	0.620053228	0.811454484	-0.191401256	-23.1767785	CG	ENSG00000258539	intron	AC068896.3	novel transcript, METTL10-FAM53B readthrough
10	124638524	124638591	68	5	0.620053228	0.811454484	-0.191401256	-23.1767785	CG	ENSG00000189319	intron	FAM53B	family with sequence similarity 53 member B [Source:HGNC Symbol;Acc:HGNC:28968]
3	136737192	136737248	57	9	0.536420692	0.72778399	-0.191363298	-41.01144255	CG	ENSG00000240695	exon	AC117382.1	DnaJ (Hsp40) homolog, subfamily C, member 8 (DNAJC8) pseudogene
3	136737192	136737248	57	9	0.536420692	0.72778399	-0.191363298	-41.01144255	CG	ENSG00000240695	TSS	AC117382.1	DnaJ (Hsp40) homolog, subfamily C, member 8 (DNAJC8) pseudogene
3	136737192	136737248	57	9	0.536420692	0.72778399	-0.191363298	-41.01144255	CG	ENSG00000240695	promoter	AC117382.1	DnaJ (Hsp40) homolog, subfamily C, member 8 (DNAJC8) pseudogene
3	136737192	136737248	57	9	0.536420692	0.72778399	-0.191363298	-41.01144255	CG	ENSG00000118007	intron	STAG1	stromal antigen 1 [Source:HGNC Symbol;Acc:HGNC:11354]
12	111171477	111171609	133	12	0.592245469	0.783486841	-0.191241373	-59.66934422	CG	ENSG00000111249	intron	CUX2	cut like homeobox 2 [Source:HGNC Symbol;Acc:HGNC:19347]
12	11725728	11725911	184	15	0.601636947	0.792855264	-0.191218317	-78.07224211	CG	ENSG00000139083	intron	ETV6	ETS variant transcription factor 6 [Source:HGNC Symbol;Acc:HGNC:3495]
17	1040816	1040990	175	19	0.578036405	0.769200484	-0.191164079	-111.58305	CG	ENSG00000159842	promoter	ABR	ABR activator of RhoGEF and GTPase [Source:HGNC Symbol;Acc:HGNC:81]
17	1040816	1040990	175	19	0.578036405	0.769200484	-0.191164079	-111.58305	CG	ENSG00000159842	intron	ABR	ABR activator of RhoGEF and GTPase [Source:HGNC Symbol;Acc:HGNC:81]
13	76884251	76884409	159	14	0.571460754	0.76251184	-0.191051086	-70.81676233	CG	ENSG00000178695	utr3	KCTD12	potassium channel tetramerization domain containing 12 [Source:HGNC Symbol;Acc:HGNC:14678]
13	76884251	76884409	159	14	0.571460754	0.76251184	-0.191051086	-70.81676233	CG	ENSG00000178695	exon	KCTD12	potassium channel tetramerization domain containing 12 [Source:HGNC Symbol;Acc:HGNC:14678]
X	34656718	34656871	154	18	0.08560746	0.276654087	-0.191046627	-107.8596227	CG	ENSG00000147027	exon	TMEM47	transmembrane protein 47 [Source:HGNC Symbol;Acc:HGNC:18515]
X	34656718	34656871	154	18	0.08560746	0.276654087	-0.191046627	-107.8596227	CG	ENSG00000147027	intron	TMEM47	transmembrane protein 47 [Source:HGNC Symbol;Acc:HGNC:18515]
17	35449514	35449868	355	57	0.352022087	0.543058169	-0.191036081	-380.573369	CG	ENSG00000154760	promoter	SLFN13	schlafen family member 13 [Source:HGNC Symbol;Acc:HGNC:26481]
5	78534404	78534605	202	16	0.486435577	0.677370627	-0.19093505	-80.4842552	CG	ENSG00000145685	intron	LHFPL2	LHFPL tetraspan subfamily member 2 [Source:HGNC Symbol;Acc:HGNC:6588]
X	132025190	132025299	110	14	0.299919165	0.490836428	-0.190917263	-62.6269582	CG	ENSG00000134602	intron	STK26	serine/threonine kinase 26 [Source:HGNC Symbol;Acc:HGNC:18174]
17	1611463	1611716	254	20	0.561497735	0.752414945	-0.19091721	-101.7350939	CG	ENSG00000167703	intron	SLC43A2	solute carrier family 43 member 2 [Source:HGNC Symbol;Acc:HGNC:23087]
8	144012546	144012739	194	24	0.348740839	0.53956384	-0.190823001	-137.2789126	CG	ENSG00000186583	exon	SPATC1	spermatogenesis and centriole associated 1 [Source:HGNC Symbol;Acc:HGNC:30510]
8	144012546	144012739	194	24	0.348740839	0.53956384	-0.190823001	-137.2789126	CG	ENSG00000178685	exon	PARP10	poly(ADP-ribose) polymerase family member 10 [Source:HGNC Symbol;Acc:HGNC:25895]
8	144012546	144012739	194	24	0.348740839	0.53956384	-0.190823001	-137.2789126	CG	ENSG00000178685	utr5	PARP10	poly(ADP-ribose) polymerase family member 10 [Source:HGNC Symbol;Acc:HGNC:25895]
8	144012546	144012739	194	24	0.348740839	0.53956384	-0.190823001	-137.2789126	CG	ENSG00000186583	intron	SPATC1	spermatogenesis and centriole associated 1 [Source:HGNC Symbol;Acc:HGNC:30510]
12	122943373	122943510	138	16	0.423278423	0.614040923	-0.190762499	-92.38176032	CG	ENSG00000150967	intron	ABCB9	ATP binding cassette subfamily B member 9 [Source:HGNC Symbol;Acc:HGNC:50]
19	58465120	58465266	147	32	0.453332795	0.644036302	-0.190703506	-190.0334971	CG	ENSG00000083812	promoter	ZNF324	zinc finger protein 324 [Source:HGNC Symbol;Acc:HGNC:14096]
19	460691	460753	63	11	0.070660217	0.261353182	-0.190692966	-51.9990402	CG	ENSG00000129946	exon	SHC2	SHC adaptor protein 2 [Source:HGNC Symbol;Acc:HGNC:29869]
19	460691	460753	63	11	0.070660217	0.261353182	-0.190692966	-51.9990402	CG	ENSG00000129946	promoter	SHC2	SHC adaptor protein 2 [Source:HGNC Symbol;Acc:HGNC:29869]
17	4074238	4074427	190	10	0.491640065	0.682299702	-0.190659637	-48.28271495	CG	ENSG00000074755	promoter	ZZEF1	zinc finger ZZ-type and EF-hand domain containing 1 [Source:HGNC Symbol;Acc:HGNC:29027]
17	4074238	4074427	190	10	0.491640065	0.682299702	-0.190659637	-48.28271495	CG	ENSG00000074755	exon	ZZEF1	zinc finger ZZ-type and EF-hand domain containing 1 [Source:HGNC Symbol;Acc:HGNC:29027]
17	4074238	4074427	190	10	0.491640065	0.682299702	-0.190659637	-48.28271495	CG	ENSG00000074755	intron	ZZEF1	zinc finger ZZ-type and EF-hand domain containing 1 [Source:HGNC Symbol;Acc:HGNC:29027]
20	49270658	49270752	95	12	0.668071774	0.858701527	-0.190629754	-71.04632015	CG	ENSG00000124201	exon	ZNFX1	zinc finger NFX1-type containing 1 [Source:HGNC Symbol;Acc:HGNC:29271]
15	90020133	90020213	81	11	0.500855603	0.691436398	-0.190580795	-49.50566078	CG	ENSG00000140548	intron	ZNF710	zinc finger protein 710 [Source:HGNC Symbol;Acc:HGNC:25352]
18	77112147	77112397	251	38	0.473667265	0.664165904	-0.190498639	-223.1626915	CG	ENSG00000279433	promoter	AC018529.3	TEC
18	77112147	77112397	251	38	0.473667265	0.664165904	-0.190498639	-223.1626915	CG	ENSG00000278330	promoter	AC018529.2	novel transcript, antisense to MBP
18	77112147	77112397	251	38	0.473667265	0.664165904	-0.190498639	-223.1626915	CG	ENSG00000197971	intron	MBP	myelin basic protein [Source:HGNC Symbol;Acc:HGNC:6925]
18	48833284	48833381	98	9	0.423045804	0.613486466	-0.190440662	-41.22815703	CG	ENSG00000267764	intron	AC093567.1	novel transcript, antisense to CTIF
18	48833284	48833381	98	9	0.423045804	0.613486466	-0.190440662	-41.22815703	CG	ENSG00000134030	intron	CTIF	cap binding complex dependent translation initiation factor [Source:HGNC Symbol;Acc:HGNC:23925]
19	43774583	43774772	190	30	0.50664634	0.696923592	-0.190277252	-184.1683629	CG	ENSG00000104783	exon	KCNN4	potassium calcium-activated channel subfamily N member 4 [Source:HGNC Symbol;Acc:HGNC:6293]
19	43774583	43774772	190	30	0.50664634	0.696923592	-0.190277252	-184.1683629	CG	ENSG00000104783	intron	KCNN4	potassium calcium-activated channel subfamily N member 4 [Source:HGNC Symbol;Acc:HGNC:6293]
9	137608452	137608535	84	12	0.442882017	0.632993534	-0.190111517	-60.97690324	CG	ENSG00000197070	intron	ARRDC1	arrestin domain containing 1 [Source:HGNC Symbol;Acc:HGNC:28633]
9	137608452	137608535	84	12	0.442882017	0.632993534	-0.190111517	-60.97690324	CG	ENSG00000283411	intron	AL590627.3	novel transcript
12	116534641	116534727	87	7	0.273086576	0.463196588	-0.190110012	-32.5969898	CG	ENSG00000196668	intron	LINC00173	long intergenic non-protein coding RNA 173 [Source:HGNC Symbol;Acc:HGNC:33791]
12	116534641	116534727	87	7	0.273086576	0.463196588	-0.190110012	-32.5969898	CG	ENSG00000196668	exon	LINC00173	long intergenic non-protein coding RNA 173 [Source:HGNC Symbol;Acc:HGNC:33791]
12	116534641	116534727	87	7	0.273086576	0.463196588	-0.190110012	-32.5969898	CG	ENSG00000196668	promoter	LINC00173	long intergenic non-protein coding RNA 173 [Source:HGNC Symbol;Acc:HGNC:33791]
18	3659806	3659914	109	14	0.480732162	0.670810471	-0.190078309	-73.37230152	CG	ENSG00000170579	intron	DLGAP1	DLG associated protein 1 [Source:HGNC Symbol;Acc:HGNC:2905]
16	17259343	17259479	137	15	0.399974447	0.590024263	-0.190049816	-66.86025987	CG	ENSG00000103489	exon	XYLT1	xylosyltransferase 1 [Source:HGNC Symbol;Acc:HGNC:15516]
16	17259343	17259479	137	15	0.399974447	0.590024263	-0.190049816	-66.86025987	CG	ENSG00000103489	promoter	XYLT1	xylosyltransferase 1 [Source:HGNC Symbol;Acc:HGNC:15516]
1	20685303	20685501	199	21	0.572906421	0.762927882	-0.190021461	-126.1312695	CG	ENSG00000117245	intron	KIF17	kinesin family member 17 [Source:HGNC Symbol;Acc:HGNC:19167]
1	20685303	20685501	199	21	0.572906421	0.762927882	-0.190021461	-126.1312695	CG	ENSG00000117245	promoter	KIF17	kinesin family member 17 [Source:HGNC Symbol;Acc:HGNC:19167]
8	37821784	37821918	135	13	0.54625247	0.736220563	-0.189968093	-65.92523366	CG	ENSG00000020181	intron	ADGRA2	adhesion G protein-coupled receptor A2 [Source:HGNC Symbol;Acc:HGNC:17849]
13	45414485	45414605	121	12	0.65735268	0.847188205	-0.189835526	-68.3777033	CG	ENSG00000174032	intron	SLC25A30	solute carrier family 25 member 30 [Source:HGNC Symbol;Acc:HGNC:27371]
15	90065157	90065327	171	23	0.394230014	0.584057032	-0.189827017	-126.7478736	CG	ENSG00000140548	intron	ZNF710	zinc finger protein 710 [Source:HGNC Symbol;Acc:HGNC:25352]
6	28383346	28383600	255	39	0.194266293	0.383950836	-0.189684543	-290.5984824	CG	ENSG00000158691	intron	ZSCAN12	zinc finger and SCAN domain containing 12 [Source:HGNC Symbol;Acc:HGNC:13172]
9	133945405	133945520	116	11	0.425675701	0.615332968	-0.189657267	-52.28049285	CG	ENSG00000160293	intron	VAV2	vav guanine nucleotide exchange factor 2 [Source:HGNC Symbol;Acc:HGNC:12658]
1	45163481	45163589	109	11	0.640116826	0.829688554	-0.189571728	-57.60647508	CG	ENSG00000162415	intron	ZSWIM5	zinc finger SWIM-type containing 5 [Source:HGNC Symbol;Acc:HGNC:29299]
8	143544825	143544956	132	14	0.404239975	0.593752296	-0.189512321	-67.55610739	CG	ENSG00000254859	intron	AC067930.3	novel transcript
9	131621761	131621847	87	12	0.505851324	0.695251084	-0.189399761	-60.80065349	CG	ENSG00000107263	intron	RAPGEF1	Rap guanine nucleotide exchange factor 1 [Source:HGNC Symbol;Acc:HGNC:4568]
9	131621761	131621847	87	12	0.505851324	0.695251084	-0.189399761	-60.80065349	CG	ENSG00000107263	exon	RAPGEF1	Rap guanine nucleotide exchange factor 1 [Source:HGNC Symbol;Acc:HGNC:4568]
9	131621761	131621847	87	12	0.505851324	0.695251084	-0.189399761	-60.80065349	CG	ENSG00000107263	promoter	RAPGEF1	Rap guanine nucleotide exchange factor 1 [Source:HGNC Symbol;Acc:HGNC:4568]
22	45159095	45159201	107	9	0.41712806	0.606464081	-0.189336021	-42.89580098	CG	ENSG00000226328	intron	NUP50-DT	NUP50 divergent transcript [Source:HGNC Symbol;Acc:HGNC:50502]
19	1876808	1876999	192	21	0.413877536	0.603211789	-0.189334253	-107.0273567	CG	ENSG00000261526	promoter	AC012615.1	novel transcript
19	1876808	1876999	192	21	0.413877536	0.603211789	-0.189334253	-107.0273567	CG	ENSG00000129968	TES	ABHD17A	abhydrolase domain containing 17A [Source:HGNC Symbol;Acc:HGNC:28756]
19	1876808	1876999	192	21	0.413877536	0.603211789	-0.189334253	-107.0273567	CG	ENSG00000129968	utr3	ABHD17A	abhydrolase domain containing 17A [Source:HGNC Symbol;Acc:HGNC:28756]
19	1876808	1876999	192	21	0.413877536	0.603211789	-0.189334253	-107.0273567	CG	ENSG00000129968	exon	ABHD17A	abhydrolase domain containing 17A [Source:HGNC Symbol;Acc:HGNC:28756]
16	11362969	11363075	107	10	0.664087869	0.853406113	-0.189318245	-50.28700084	CG	ENSG00000188897	intron	AC099489.1	novel lipoprotein amino terminal region containing protein
21	29162981	29163043	63	6	0.527968783	0.717248504	-0.189279722	-26.94082957	CG	ENSG00000156265	intron	MAP3K7CL	MAP3K7 C-terminal like [Source:HGNC Symbol;Acc:HGNC:16457]
14	73724461	73724521	61	12	0.553203551	0.742306211	-0.18910266	-59.48738407	CG	ENSG00000156030	intron	MIDEAS	mitotic deacetylase associated SANT domain protein [Source:HGNC Symbol;Acc:HGNC:19853]
14	73724461	73724521	61	12	0.553203551	0.742306211	-0.18910266	-59.48738407	CG	ENSG00000156030	exon	MIDEAS	mitotic deacetylase associated SANT domain protein [Source:HGNC Symbol;Acc:HGNC:19853]
22	43153453	43153541	89	12	0.707151217	0.896173188	-0.18902197	-57.48589869	CG	ENSG00000100300	intron	TSPO	translocator protein [Source:HGNC Symbol;Acc:HGNC:1158]
X	72098408	72098538	131	19	0.568756761	0.757768301	-0.18901154	-100.9228922	CG	ENSG00000204131	intron	NHSL2	NHS like 2 [Source:HGNC Symbol;Acc:HGNC:33737]
5	172887130	172887510	381	29	0.457378147	0.646374409	-0.188996262	-149.9113227	CG	ENSG00000113719	intron	ERGIC1	endoplasmic reticulum-golgi intermediate compartment 1 [Source:HGNC Symbol;Acc:HGNC:29205]
2	159616950	159617017	68	7	0.347308732	0.536174203	-0.188865471	-33.09939791	CG	ENSG00000123636	promoter	BAZ2B	bromodomain adjacent to zinc finger domain 2B [Source:HGNC Symbol;Acc:HGNC:963]
2	159616950	159617017	68	7	0.347308732	0.536174203	-0.188865471	-33.09939791	CG	ENSG00000224152	exon	AC009506.2	novel transcript, antisense to BAZ2B
17	1213582	1213747	166	18	0.442586626	0.631391744	-0.188805118	-100.1461667	CG	ENSG00000159842	intron	ABR	ABR activator of RhoGEF and GTPase [Source:HGNC Symbol;Acc:HGNC:81]
1	14615697	14615770	74	12	0.516811646	0.705610083	-0.188798438	-59.64063477	CG	ENSG00000189337	intron	KAZN	kazrin, periplakin interacting protein [Source:HGNC Symbol;Acc:HGNC:29173]
9	134374761	134374839	79	8	0.52873853	0.717429323	-0.188690793	-36.76566108	CG	ENSG00000186350	intron	RXRA	retinoid X receptor alpha [Source:HGNC Symbol;Acc:HGNC:10477]
X	1274772	1274842	71	16	0.493418113	0.682014897	-0.188596784	-84.5617426	CG	ENSG00000198223	exon	CSF2RA	colony stimulating factor 2 receptor subunit alpha [Source:HGNC Symbol;Acc:HGNC:2435]
X	1274772	1274842	71	16	0.493418113	0.682014897	-0.188596784	-84.5617426	CG	ENSG00000198223	utr5	CSF2RA	colony stimulating factor 2 receptor subunit alpha [Source:HGNC Symbol;Acc:HGNC:2435]
X	1274772	1274842	71	16	0.493418113	0.682014897	-0.188596784	-84.5617426	CG	ENSG00000198223	intron	CSF2RA	colony stimulating factor 2 receptor subunit alpha [Source:HGNC Symbol;Acc:HGNC:2435]
12	617643	617720	78	14	0.409794953	0.598371746	-0.188576794	-65.52843888	CG	ENSG00000171840	intron	NINJ2	ninjurin 2 [Source:HGNC Symbol;Acc:HGNC:7825]
2	239223292	239223414	123	20	0.464513929	0.652893095	-0.188379166	-111.442434	CG	ENSG00000068024	intron	HDAC4	histone deacetylase 4 [Source:HGNC Symbol;Acc:HGNC:14063]
9	137162326	137162466	141	22	0.334963229	0.523184036	-0.188220807	-125.4822534	CG	ENSG00000176884	promoter	GRIN1	glutamate ionotropic receptor NMDA type subunit 1 [Source:HGNC Symbol;Acc:HGNC:4584]
9	137162326	137162466	141	22	0.334963229	0.523184036	-0.188220807	-125.4822534	CG	ENSG00000176884	intron	GRIN1	glutamate ionotropic receptor NMDA type subunit 1 [Source:HGNC Symbol;Acc:HGNC:4584]
9	137162326	137162466	141	22	0.334963229	0.523184036	-0.188220807	-125.4822534	CG	ENSG00000176884	exon	GRIN1	glutamate ionotropic receptor NMDA type subunit 1 [Source:HGNC Symbol;Acc:HGNC:4584]
9	137162326	137162466	141	22	0.334963229	0.523184036	-0.188220807	-125.4822534	CG	ENSG00000176884	utr3	GRIN1	glutamate ionotropic receptor NMDA type subunit 1 [Source:HGNC Symbol;Acc:HGNC:4584]
1	21317422	21317540	119	14	0.584365892	0.772366438	-0.188000546	-75.82003973	CG	ENSG00000117298	intron	ECE1	endothelin converting enzyme 1 [Source:HGNC Symbol;Acc:HGNC:3146]
22	31753140	31753311	172	11	0.250868867	0.43874733	-0.187878463	-51.88228643	CG	ENSG00000100150	promoter	DEPDC5	DEP domain containing 5, GATOR1 subcomplex subunit [Source:HGNC Symbol;Acc:HGNC:18423]
22	31753140	31753311	172	11	0.250868867	0.43874733	-0.187878463	-51.88228643	CG	ENSG00000285404	promoter	Z82190.2	novel protein, DEPDC5-YWHAH readthrough
2	68802279	68802365	87	7	0.642968458	0.830837071	-0.187868613	-32.52754305	CG	ENSG00000163219	intron	ARHGAP25	Rho GTPase activating protein 25 [Source:HGNC Symbol;Acc:HGNC:28951]
11	70316544	70316644	101	8	0.681542567	0.869177342	-0.187634775	-40.17402233	CG	ENSG00000131626	intron	PPFIA1	PTPRF interacting protein alpha 1 [Source:HGNC Symbol;Acc:HGNC:9245]
11	70316544	70316644	101	8	0.681542567	0.869177342	-0.187634775	-40.17402233	CG	ENSG00000254604	intron	AP002336.2	novel transcript
9	124282840	124282960	121	15	0.579880304	0.767431577	-0.187551272	-76.548041	CG	ENSG00000119408	intron	NEK6	NIMA related kinase 6 [Source:HGNC Symbol;Acc:HGNC:7749]
7	74204722	74204917	196	16	0.572501075	0.760020525	-0.18751945	-81.35768179	CG	ENSG00000086730	intron	LAT2	linker for activation of T cells family member 2 [Source:HGNC Symbol;Acc:HGNC:12749]
18	2857554	2857654	101	14	0.4538121	0.641315728	-0.187503627	-68.13027814	CG	ENSG00000132205	intron	EMILIN2	elastin microfibril interfacer 2 [Source:HGNC Symbol;Acc:HGNC:19881]
9	21996692	21996745	54	5	0.463171192	0.650480838	-0.187309646	-23.53244826	CG	ENSG00000147889	promoter	CDKN2A	cyclin dependent kinase inhibitor 2A [Source:HGNC Symbol;Acc:HGNC:1787]
9	21996692	21996745	54	5	0.463171192	0.650480838	-0.187309646	-23.53244826	CG	ENSG00000264545	intron	AL359922.1	novel transcript
9	21996692	21996745	54	5	0.463171192	0.650480838	-0.187309646	-23.53244826	CG	ENSG00000240498	intron	CDKN2B-AS1	CDKN2B antisense RNA 1 [Source:HGNC Symbol;Acc:HGNC:34341]
11	122660258	122660365	108	14	0.555238229	0.742475248	-0.187237019	-73.0490372	CG	ENSG00000154127	intron	UBASH3B	ubiquitin associated and SH3 domain containing B [Source:HGNC Symbol;Acc:HGNC:29884]
19	52923928	52924024	97	8	0.521781508	0.708939677	-0.187158169	-37.24323296	CG	ENSG00000213793	promoter	ZNF888	zinc finger protein 888 [Source:HGNC Symbol;Acc:HGNC:38695]
19	52923928	52924024	97	8	0.521781508	0.708939677	-0.187158169	-37.24323296	CG	ENSG00000269646	exon	AC010487.1	novel transcript
19	52923928	52924024	97	8	0.521781508	0.708939677	-0.187158169	-37.24323296	CG	ENSG00000283088	intron
6	30823191	30823272	82	10	0.613376026	0.800500426	-0.1871244	-50.04984085	CG	ENSG00000214894	intron	LINC00243	long intergenic non-protein coding RNA 243 [Source:HGNC Symbol;Acc:HGNC:30956]
2	237715675	237715801	127	19	0.383188585	0.570276876	-0.187088291	-103.1894471	CG	ENSG00000124831	intron	LRRFIP1	LRR binding FLII interacting protein 1 [Source:HGNC Symbol;Acc:HGNC:6702]
8	104412484	104412546	63	7	0.494840805	0.681598383	-0.186757577	-32.80158781	CG	ENSG00000147647	promoter	DPYS	dihydropyrimidinase [Source:HGNC Symbol;Acc:HGNC:3013]
8	104412484	104412546	63	7	0.494840805	0.681598383	-0.186757577	-32.80158781	CG	ENSG00000147647	intron	DPYS	dihydropyrimidinase [Source:HGNC Symbol;Acc:HGNC:3013]
10	79293356	79293567	212	28	0.624920296	0.811625016	-0.18670472	-167.1571759	CG	ENSG00000108175	intron	ZMIZ1	zinc finger MIZ-type containing 1 [Source:HGNC Symbol;Acc:HGNC:16493]
10	79293356	79293567	212	28	0.624920296	0.811625016	-0.18670472	-167.1571759	CG	ENSG00000108175	exon	ZMIZ1	zinc finger MIZ-type containing 1 [Source:HGNC Symbol;Acc:HGNC:16493]
17	1098266	1098468	203	15	0.511468385	0.698016526	-0.186548141	-74.89453788	CG	ENSG00000159842	intron	ABR	ABR activator of RhoGEF and GTPase [Source:HGNC Symbol;Acc:HGNC:81]
9	131682304	131682389	86	16	0.477672771	0.664031096	-0.186358325	-80.64421037	CG	ENSG00000107263	intron	RAPGEF1	Rap guanine nucleotide exchange factor 1 [Source:HGNC Symbol;Acc:HGNC:4568]
17	30971848	30972120	273	34	0.494385766	0.680667903	-0.186282137	-210.2669805	CG	ENSG00000264456	exon	AC138207.4	novel transcript, sense intronic RNF135
17	30971848	30972120	273	34	0.494385766	0.680667903	-0.186282137	-210.2669805	CG	ENSG00000181481	intron	RNF135	ring finger protein 135 [Source:HGNC Symbol;Acc:HGNC:21158]
12	51368625	51368703	79	12	0.570563294	0.756809991	-0.186246697	-60.36823745	CG	ENSG00000139629	intron	GALNT6	polypeptide N-acetylgalactosaminyltransferase 6 [Source:HGNC Symbol;Acc:HGNC:4128]
10	79127267	79127340	74	7	0.456015373	0.642117946	-0.186102573	-33.0148415	CG	ENSG00000108175	intron	ZMIZ1	zinc finger MIZ-type containing 1 [Source:HGNC Symbol;Acc:HGNC:16493]
16	2124964	2125037	74	7	0.425061159	0.611099451	-0.186038292	-33.50814008	CG	ENSG00000008710	intron	PKD1	polycystin 1, transient receptor potential channel interacting [Source:HGNC Symbol;Acc:HGNC:9008]
1	36055652	36055740	89	8	0.592606137	0.778562626	-0.18595649	-38.60666219	CG	ENSG00000126070	exon	AGO3	argonaute RISC catalytic component 3 [Source:HGNC Symbol;Acc:HGNC:18421]
1	36055652	36055740	89	8	0.592606137	0.778562626	-0.18595649	-38.60666219	CG	ENSG00000126070	utr3	AGO3	argonaute RISC catalytic component 3 [Source:HGNC Symbol;Acc:HGNC:18421]
16	85730155	85730274	120	13	0.583875968	0.769831256	-0.185955288	-66.56023723	CG	ENSG00000154102	intron	C16orf74	chromosome 16 open reading frame 74 [Source:HGNC Symbol;Acc:HGNC:23362]
11	126312151	126312221	71	7	0.510311714	0.696236924	-0.18592521	-32.37473095	CG	ENSG00000110063	intron	DCPS	decapping enzyme, scavenger [Source:HGNC Symbol;Acc:HGNC:29812]
19	39246842	39246905	64	7	0.163890566	0.34977747	-0.185886904	-33.52070365	CG	ENSG00000197110	promoter	IFNL3	interferon lambda 3 [Source:HGNC Symbol;Acc:HGNC:18365]
19	39246842	39246905	64	7	0.163890566	0.34977747	-0.185886904	-33.52070365	CG	ENSG00000272395	utr3	IFNL4	interferon lambda 4 (gene/pseudogene) [Source:HGNC Symbol;Acc:HGNC:44480]
19	39246842	39246905	64	7	0.163890566	0.34977747	-0.185886904	-33.52070365	CG	ENSG00000272395	exon	IFNL4	interferon lambda 4 (gene/pseudogene) [Source:HGNC Symbol;Acc:HGNC:44480]
19	39246842	39246905	64	7	0.163890566	0.34977747	-0.185886904	-33.52070365	CG	ENSG00000272395	intron	IFNL4	interferon lambda 4 (gene/pseudogene) [Source:HGNC Symbol;Acc:HGNC:44480]
3	57361002	57361121	120	12	0.584717562	0.770584697	-0.185867135	-55.76916335	CG	ENSG00000174844	intron	DNAH12	dynein axonemal heavy chain 12 [Source:HGNC Symbol;Acc:HGNC:2943]
16	29383245	29383371	127	13	0.621494839	0.807361051	-0.185866213	-75.19048139	CG	ENSG00000254206	exon	NPIPB11	nuclear pore complex interacting protein family member B11 [Source:HGNC Symbol;Acc:HGNC:37453]
16	85536463	85536638	176	26	0.441475695	0.627286428	-0.185810733	-147.4618587	CG	ENSG00000131149	intron	GSE1	Gse1 coiled-coil protein [Source:HGNC Symbol;Acc:HGNC:28979]
20	50274826	50275199	374	29	0.337125567	0.522886245	-0.185760678	-145.8643342	CG	ENSG00000224397	intron	SMIM25	small integral membrane protein 25 [Source:HGNC Symbol;Acc:HGNC:50328]
20	50274826	50275199	374	29	0.337125567	0.522886245	-0.185760678	-145.8643342	CG	ENSG00000224397	promoter	SMIM25	small integral membrane protein 25 [Source:HGNC Symbol;Acc:HGNC:50328]
19	50383538	50383641	104	13	0.519485309	0.705148192	-0.185662883	-62.99391984	CG	ENSG00000062822	promoter	POLD1	DNA polymerase delta 1, catalytic subunit [Source:HGNC Symbol;Acc:HGNC:9175]
18	13564643	13564724	82	20	0.343434471	0.529079569	-0.185645099	-105.2953155	CG	ENSG00000267503	intron	AP005131.3	novel transcript, antisense C18orf1
18	13564643	13564724	82	20	0.343434471	0.529079569	-0.185645099	-105.2953155	CG	ENSG00000168675	intron	LDLRAD4	low density lipoprotein receptor class A domain containing 4 [Source:HGNC Symbol;Acc:HGNC:1224]
17	79993651	79993731	81	10	0.359025309	0.544641945	-0.185616636	-47.03949448	CG	ENSG00000262172	promoter	AC116025.2	novel transcript
17	79993651	79993731	81	10	0.359025309	0.544641945	-0.185616636	-47.03949448	CG	ENSG00000167291	promoter	TBC1D16	TBC1 domain family member 16 [Source:HGNC Symbol;Acc:HGNC:28356]
17	79993651	79993731	81	10	0.359025309	0.544641945	-0.185616636	-47.03949448	CG	ENSG00000167291	intron	TBC1D16	TBC1 domain family member 16 [Source:HGNC Symbol;Acc:HGNC:28356]
10	128049987	128050082	96	8	0.621463088	0.807007036	-0.185543948	-37.14040264	CG	ENSG00000132334	intron	PTPRE	protein tyrosine phosphatase receptor type E [Source:HGNC Symbol;Acc:HGNC:9669]
17	81923557	81923695	139	27	0.378489544	0.5639674	-0.185477857	-166.8957389	CG	ENSG00000197063	intron	MAFG	MAF bZIP transcription factor G [Source:HGNC Symbol;Acc:HGNC:6781]
17	81923557	81923695	139	27	0.378489544	0.5639674	-0.185477857	-166.8957389	CG	ENSG00000264769	intron	AC145207.8	novel transcript, antisense MAFG
17	81923557	81923695	139	27	0.378489544	0.5639674	-0.185477857	-166.8957389	CG	ENSG00000197063	promoter	MAFG	MAF bZIP transcription factor G [Source:HGNC Symbol;Acc:HGNC:6781]
16	4642079	4642256	178	15	0.469920455	0.655385738	-0.185465283	-68.00022657	CG	ENSG00000261442	promoter	AC023830.1	novel transcript, antisense to MGRN1
16	4642079	4642256	178	15	0.469920455	0.655385738	-0.185465283	-68.00022657	CG	ENSG00000102858	intron	MGRN1	mahogunin ring finger 1 [Source:HGNC Symbol;Acc:HGNC:20254]
19	17323760	17323940	181	28	0.114756696	0.30017972	-0.185423024	-172.0342331	CG	ENSG00000074855	exon	ANO8	anoctamin 8 [Source:HGNC Symbol;Acc:HGNC:29329]
19	17323760	17323940	181	28	0.114756696	0.30017972	-0.185423024	-172.0342331	CG	ENSG00000074855	utr3	ANO8	anoctamin 8 [Source:HGNC Symbol;Acc:HGNC:29329]
19	17323760	17323940	181	28	0.114756696	0.30017972	-0.185423024	-172.0342331	CG	ENSG00000074855	intron	ANO8	anoctamin 8 [Source:HGNC Symbol;Acc:HGNC:29329]
7	151089212	151089299	88	9	0.34013587	0.525497956	-0.185362085	-41.30287513	CG	ENSG00000133612	promoter	AGAP3	ArfGAP with GTPase domain, ankyrin repeat and PH domain 3 [Source:HGNC Symbol;Acc:HGNC:16923]
7	151089212	151089299	88	9	0.34013587	0.525497956	-0.185362085	-41.30287513	CG	ENSG00000133612	intron	AGAP3	ArfGAP with GTPase domain, ankyrin repeat and PH domain 3 [Source:HGNC Symbol;Acc:HGNC:16923]
8	47353325	47353400	76	8	0.673738397	0.859024743	-0.185286345	-40.05244929	CG	ENSG00000164808	intron	SPIDR	scaffold protein involved in DNA repair [Source:HGNC Symbol;Acc:HGNC:28971]
15	41645362	41645477	116	7	0.618308824	0.803537461	-0.185228637	-32.16044331	CG	ENSG00000174197	intron	MGA	MAX dimerization protein MGA [Source:HGNC Symbol;Acc:HGNC:14010]
11	57499678	57499738	61	7	0.354198863	0.53938206	-0.185183196	-32.61816676	CG	ENSG00000149150	intron	SLC43A1	solute carrier family 43 member 1 [Source:HGNC Symbol;Acc:HGNC:9225]
11	57499678	57499738	61	7	0.354198863	0.53938206	-0.185183196	-32.61816676	CG	ENSG00000149150	promoter	SLC43A1	solute carrier family 43 member 1 [Source:HGNC Symbol;Acc:HGNC:9225]
17	78172277	78172368	92	16	0.492622686	0.677601849	-0.184979163	-82.62205928	CG	ENSG00000108639	exon	SYNGR2	synaptogyrin 2 [Source:HGNC Symbol;Acc:HGNC:11499]
17	78172277	78172368	92	16	0.492622686	0.677601849	-0.184979163	-82.62205928	CG	ENSG00000108639	utr3	SYNGR2	synaptogyrin 2 [Source:HGNC Symbol;Acc:HGNC:11499]
17	78172277	78172368	92	16	0.492622686	0.677601849	-0.184979163	-82.62205928	CG	ENSG00000108639	intron	SYNGR2	synaptogyrin 2 [Source:HGNC Symbol;Acc:HGNC:11499]
3	130727243	130727322	80	10	0.430858024	0.615813674	-0.18495565	-48.53424611	CG	ENSG00000196455	intron	PIK3R4	phosphoinositide-3-kinase regulatory subunit 4 [Source:HGNC Symbol;Acc:HGNC:8982]
3	130727243	130727322	80	10	0.430858024	0.615813674	-0.18495565	-48.53424611	CG	ENSG00000196455	promoter	PIK3R4	phosphoinositide-3-kinase regulatory subunit 4 [Source:HGNC Symbol;Acc:HGNC:8982]
6	42025557	42025657	101	14	0.492515282	0.677425254	-0.184909972	-68.25740669	CG	ENSG00000112576	intron	CCND3	cyclin D3 [Source:HGNC Symbol;Acc:HGNC:1585]
12	121425223	121425302	80	13	0.486763737	0.6716143	-0.184850563	-66.05024383	CG	ENSG00000170633	intron	RNF34	ring finger protein 34 [Source:HGNC Symbol;Acc:HGNC:17297]
22	37176967	37177095	129	9	0.364785259	0.549567623	-0.184782364	-41.43256512	CG	ENSG00000235237	intron	Z82188.2	novel transcript
22	37176967	37177095	129	9	0.364785259	0.549567623	-0.184782364	-41.43256512	CG	ENSG00000100385	promoter	IL2RB	interleukin 2 receptor subunit beta [Source:HGNC Symbol;Acc:HGNC:6009]
8	28339323	28339474	152	17	0.493849276	0.678513623	-0.184664347	-86.95329208	CG	ENSG00000168081	exon	PNOC	prepronociceptin [Source:HGNC Symbol;Acc:HGNC:9163]
8	28339323	28339474	152	17	0.493849276	0.678513623	-0.184664347	-86.95329208	CG	ENSG00000253690	promoter	AC021678.2	novel transcript
8	28339323	28339474	152	17	0.493849276	0.678513623	-0.184664347	-86.95329208	CG	ENSG00000168081	utr3	PNOC	prepronociceptin [Source:HGNC Symbol;Acc:HGNC:9163]
11	9231288	9231339	52	5	0.302909829	0.487519654	-0.184609826	-20.0996088	CG	ENSG00000184014	intron	DENND5A	DENN domain containing 5A [Source:HGNC Symbol;Acc:HGNC:19344]
20	63613379	63613476	98	11	0.578155073	0.76273299	-0.184577917	-53.21120734	CG	ENSG00000101216	intron	GMEB2	glucocorticoid modulatory element binding protein 2 [Source:HGNC Symbol;Acc:HGNC:4371]
17	76263240	76263295	56	5	0.272102481	0.456534342	-0.184431861	-22.32906751	CG	ENSG00000185262	promoter	UBALD2	UBA like domain containing 2 [Source:HGNC Symbol;Acc:HGNC:28438]
12	104653088	104653160	73	5	0.563594168	0.747965437	-0.184371269	-21.50340154	CG	ENSG00000171310	intron	CHST11	carbohydrate sulfotransferase 11 [Source:HGNC Symbol;Acc:HGNC:17422]
19	50686763	50686885	123	14	0.189009979	0.37320724	-0.184197261	-73.73916373	CG	ENSG00000161681	exon	SHANK1	SH3 and multiple ankyrin repeat domains 1 [Source:HGNC Symbol;Acc:HGNC:15474]
19	50686763	50686885	123	14	0.189009979	0.37320724	-0.184197261	-73.73916373	CG	ENSG00000161681	intron	SHANK1	SH3 and multiple ankyrin repeat domains 1 [Source:HGNC Symbol;Acc:HGNC:15474]
13	50222819	50222886	68	7	0.366837048	0.551018487	-0.184181439	-32.76341156	CG	ENSG00000176124	promoter	DLEU1	deleted in lymphocytic leukemia 1 [Source:HGNC Symbol;Acc:HGNC:13747]
13	50222819	50222886	68	7	0.366837048	0.551018487	-0.184181439	-32.76341156	CG	ENSG00000176124	intron	DLEU1	deleted in lymphocytic leukemia 1 [Source:HGNC Symbol;Acc:HGNC:13747]
12	11717515	11717601	87	6	0.575268778	0.759436708	-0.18416793	-27.18415986	CG	ENSG00000139083	intron	ETV6	ETS variant transcription factor 6 [Source:HGNC Symbol;Acc:HGNC:3495]
7	151088617	151088727	111	11	0.255626074	0.439694106	-0.184068031	-50.67414748	CG	ENSG00000133612	promoter	AGAP3	ArfGAP with GTPase domain, ankyrin repeat and PH domain 3 [Source:HGNC Symbol;Acc:HGNC:16923]
7	151088617	151088727	111	11	0.255626074	0.439694106	-0.184068031	-50.67414748	CG	ENSG00000133612	intron	AGAP3	ArfGAP with GTPase domain, ankyrin repeat and PH domain 3 [Source:HGNC Symbol;Acc:HGNC:16923]
19	7544975	7545153	179	17	0.429195061	0.61315581	-0.18396075	-86.31572654	CG	ENSG00000032444	intron	PNPLA6	patatin like phospholipase domain containing 6 [Source:HGNC Symbol;Acc:HGNC:16268]
3	196633373	196633455	83	14	0.306168158	0.490057281	-0.183889123	-68.03847205	CG	ENSG00000232065	promoter	LINC01063	long intergenic non-protein coding RNA 1063 [Source:HGNC Symbol;Acc:HGNC:49092]
16	85544114	85544276	163	22	0.514176543	0.697892438	-0.183715895	-129.8418264	CG	ENSG00000131149	intron	GSE1	Gse1 coiled-coil protein [Source:HGNC Symbol;Acc:HGNC:28979]
12	123268607	123268771	165	26	0.32251862	0.506179426	-0.183660806	-147.7212067	CG	ENSG00000111328	intron	CDK2AP1	cyclin dependent kinase 2 associated protein 1 [Source:HGNC Symbol;Acc:HGNC:14002]
12	123268607	123268771	165	26	0.32251862	0.506179426	-0.183660806	-147.7212067	CG	ENSG00000111328	promoter	CDK2AP1	cyclin dependent kinase 2 associated protein 1 [Source:HGNC Symbol;Acc:HGNC:14002]
1	9321540	9321640	101	11	0.494138562	0.677766081	-0.183627519	-55.43892036	CG	ENSG00000171621	intron	SPSB1	splA/ryanodine receptor domain and SOCS box containing 1 [Source:HGNC Symbol;Acc:HGNC:30628]
9	137453788	137453888	101	13	0.32748827	0.511079885	-0.183591614	-61.06567745	CG	ENSG00000165802	exon	NSMF	NMDA receptor synaptonuclear signaling and neuronal migration factor [Source:HGNC Symbol;Acc:HGNC:29843]
9	137453788	137453888	101	13	0.32748827	0.511079885	-0.183591614	-61.06567745	CG	ENSG00000165802	promoter	NSMF	NMDA receptor synaptonuclear signaling and neuronal migration factor [Source:HGNC Symbol;Acc:HGNC:29843]
9	137453788	137453888	101	13	0.32748827	0.511079885	-0.183591614	-61.06567745	CG	ENSG00000165802	intron	NSMF	NMDA receptor synaptonuclear signaling and neuronal migration factor [Source:HGNC Symbol;Acc:HGNC:29843]
16	31357194	31357268	75	6	0.394713163	0.578298945	-0.183585782	-25.7451538	CG	ENSG00000140678	exon	ITGAX	integrin subunit alpha X [Source:HGNC Symbol;Acc:HGNC:6152]
16	31357194	31357268	75	6	0.394713163	0.578298945	-0.183585782	-25.7451538	CG	ENSG00000140678	intron	ITGAX	integrin subunit alpha X [Source:HGNC Symbol;Acc:HGNC:6152]
10	102534496	102534593	98	14	0.528017325	0.711588135	-0.18357081	-71.66466544	CG	ENSG00000107882	intron	SUFU	SUFU negative regulator of hedgehog signaling [Source:HGNC Symbol;Acc:HGNC:16466]
17	1575628	1575684	57	6	0.511224993	0.694731864	-0.183506871	-28.53383376	CG	ENSG00000167703	exon	SLC43A2	solute carrier family 43 member 2 [Source:HGNC Symbol;Acc:HGNC:23087]
16	88770557	88770835	279	37	0.458291466	0.641718259	-0.183426793	-197.5135412	CG	ENSG00000103335	intron	PIEZO1	piezo type mechanosensitive ion channel component 1 [Source:HGNC Symbol;Acc:HGNC:28993]
10	132586441	132586725	285	31	0.488432381	0.671790914	-0.183358533	-174.3624811	CG	ENSG00000068383	intron	INPP5A	inositol polyphosphate-5-phosphatase A [Source:HGNC Symbol;Acc:HGNC:6076]
7	100384703	100384767	65	7	0.625111219	0.808362824	-0.183251605	-29.95694448	CG	ENSG00000085514	intron	PILRA	paired immunoglobin like type 2 receptor alpha [Source:HGNC Symbol;Acc:HGNC:20396]
4	55447259	55447359	101	14	0.463536893	0.646693231	-0.183156338	-68.28733177	CG	ENSG00000134852	intron	CLOCK	clock circadian regulator [Source:HGNC Symbol;Acc:HGNC:2082]
4	55447259	55447359	101	14	0.463536893	0.646693231	-0.183156338	-68.28733177	CG	ENSG00000134851	intron	TMEM165	transmembrane protein 165 [Source:HGNC Symbol;Acc:HGNC:30760]
3	123713413	123713476	64	9	0.590600014	0.773707928	-0.183107915	-41.00164038	CG	ENSG00000065534	intron	MYLK	myosin light chain kinase [Source:HGNC Symbol;Acc:HGNC:7590]
7	143413936	143414087	152	15	0.448658308	0.631661036	-0.183002728	-73.41968293	CG	ENSG00000229153	intron	EPHA1-AS1	EPHA1 antisense RNA 1 [Source:HGNC Symbol;Acc:HGNC:27799]
19	4950741	4950968	228	31	0.669146108	0.851877388	-0.18273128	-208.6618684	CG	ENSG00000276043	exon	UHRF1	ubiquitin like with PHD and ring finger domains 1 [Source:HGNC Symbol;Acc:HGNC:12556]
19	4950741	4950968	228	31	0.669146108	0.851877388	-0.18273128	-208.6618684	CG	ENSG00000276043	intron	UHRF1	ubiquitin like with PHD and ring finger domains 1 [Source:HGNC Symbol;Acc:HGNC:12556]
1	144914083	144914137	55	5	0.268375462	0.451076317	-0.182700855	-23.03848701	CG	ENSG00000196369	intron	SRGAP2B	SLIT-ROBO Rho GTPase activating protein 2B [Source:HGNC Symbol;Acc:HGNC:35237]
1	144914083	144914137	55	5	0.268375462	0.451076317	-0.182700855	-23.03848701	CG	ENSG00000224363	intron	FP700111.1	novel transcript
6	157980869	157980936	68	9	0.343456067	0.526154521	-0.182698454	-41.60107599	CG	ENSG00000078269	promoter	SYNJ2	synaptojanin 2 [Source:HGNC Symbol;Acc:HGNC:11504]
5	79512134	79512246	113	13	0.258343794	0.440957357	-0.182613563	-69.68660528	CG	ENSG00000152413	intron	HOMER1	homer scaffold protein 1 [Source:HGNC Symbol;Acc:HGNC:17512]
19	40361007	40361128	122	10	0.514803467	0.697348291	-0.182544824	-47.95274337	CG	ENSG00000105223	intron	PLD3	phospholipase D family member 3 [Source:HGNC Symbol;Acc:HGNC:17158]
18	77133775	77133874	100	10	0.374519555	0.55690158	-0.182382025	-48.48350779	CG	ENSG00000197971	promoter	MBP	myelin basic protein [Source:HGNC Symbol;Acc:HGNC:6925]
9	133855917	133856145	229	26	0.469346368	0.651666069	-0.182319701	-145.5490717	CG	ENSG00000160293	intron	VAV2	vav guanine nucleotide exchange factor 2 [Source:HGNC Symbol;Acc:HGNC:12658]
16	23979561	23979656	96	7	0.685115913	0.867362953	-0.182247041	-32.10245385	CG	ENSG00000166501	intron	PRKCB	protein kinase C beta [Source:HGNC Symbol;Acc:HGNC:9395]
19	1177519	1177701	183	28	0.471989118	0.65412859	-0.182139472	-174.5943461	CG	ENSG00000118046	promoter	STK11	serine/threonine kinase 11 [Source:HGNC Symbol;Acc:HGNC:11389]
19	1177519	1177701	183	28	0.471989118	0.65412859	-0.182139472	-174.5943461	CG	ENSG00000118046	TSS	STK11	serine/threonine kinase 11 [Source:HGNC Symbol;Acc:HGNC:11389]
19	1177519	1177701	183	28	0.471989118	0.65412859	-0.182139472	-174.5943461	CG	ENSG00000118046	exon	STK11	serine/threonine kinase 11 [Source:HGNC Symbol;Acc:HGNC:11389]
19	1177519	1177701	183	28	0.471989118	0.65412859	-0.182139472	-174.5943461	CG	ENSG00000118046	utr5	STK11	serine/threonine kinase 11 [Source:HGNC Symbol;Acc:HGNC:11389]
11	70399839	70399971	133	17	0.477444897	0.659555505	-0.182110609	-89.37254922	CG	ENSG00000246889	promoter	AP000487.1	novel transcript
11	70399839	70399971	133	17	0.477444897	0.659555505	-0.182110609	-89.37254922	CG	ENSG00000085733	intron	CTTN	cortactin [Source:HGNC Symbol;Acc:HGNC:3338]
17	29561998	29562082	85	9	0.371194377	0.553227845	-0.182033468	-42.75309229	CG	ENSG00000168792	utr3	ABHD15	abhydrolase domain containing 15 [Source:HGNC Symbol;Acc:HGNC:26971]
17	29561998	29562082	85	9	0.371194377	0.553227845	-0.182033468	-42.75309229	CG	ENSG00000168792	exon	ABHD15	abhydrolase domain containing 15 [Source:HGNC Symbol;Acc:HGNC:26971]
17	29561998	29562082	85	9	0.371194377	0.553227845	-0.182033468	-42.75309229	CG	ENSG00000264031	intron	ABHD15-AS1	ABHD15 antisense RNA 1 [Source:HGNC Symbol;Acc:HGNC:49685]
12	92341508	92341589	82	14	0.362580948	0.544586714	-0.182005767	-75.52807574	CG	ENSG00000277851	intron	LINC02391	long intergenic non-protein coding RNA 2391 [Source:HGNC Symbol;Acc:HGNC:53318]
9	124265251	124265479	229	20	0.536925205	0.718875438	-0.181950233	-97.75290702	CG	ENSG00000227200	intron	AL162724.1	novel transcript
9	124265251	124265479	229	20	0.536925205	0.718875438	-0.181950233	-97.75290702	CG	ENSG00000119408	intron	NEK6	NIMA related kinase 6 [Source:HGNC Symbol;Acc:HGNC:7749]
20	1954333	1954493	161	28	0.550616308	0.732519617	-0.181903309	-169.1762984	CG	ENSG00000233896	intron	PDYN-AS1	PDYN antisense RNA 1 [Source:HGNC Symbol;Acc:HGNC:53462]
19	46731584	46731733	150	17	0.384260225	0.566122832	-0.181862608	-88.49728909	CG	ENSG00000269487	intron	AC008635.2	novel transcript, antisense to STRN4
19	46731584	46731733	150	17	0.384260225	0.566122832	-0.181862608	-88.49728909	CG	ENSG00000090372	promoter	STRN4	striatin 4 [Source:HGNC Symbol;Acc:HGNC:15721]
19	46731584	46731733	150	17	0.384260225	0.566122832	-0.181862608	-88.49728909	CG	ENSG00000090372	intron	STRN4	striatin 4 [Source:HGNC Symbol;Acc:HGNC:15721]
19	46731584	46731733	150	17	0.384260225	0.566122832	-0.181862608	-88.49728909	CG	ENSG00000090372	exon	STRN4	striatin 4 [Source:HGNC Symbol;Acc:HGNC:15721]
22	45227760	45227917	158	16	0.580697916	0.762496707	-0.181798792	-78.67159895	CG	ENSG00000100364	promoter	KIAA0930	KIAA0930 [Source:HGNC Symbol;Acc:HGNC:1314]
22	45227760	45227917	158	16	0.580697916	0.762496707	-0.181798792	-78.67159895	CG	ENSG00000100364	intron	KIAA0930	KIAA0930 [Source:HGNC Symbol;Acc:HGNC:1314]
17	81598708	81598776	69	9	0.501311267	0.683102608	-0.181791341	-43.00168238	CG	ENSG00000182446	intron	NPLOC4	NPL4 homolog, ubiquitin recognition factor [Source:HGNC Symbol;Acc:HGNC:18261]
17	81598708	81598776	69	9	0.501311267	0.683102608	-0.181791341	-43.00168238	CG	ENSG00000182446	promoter	NPLOC4	NPL4 homolog, ubiquitin recognition factor [Source:HGNC Symbol;Acc:HGNC:18261]
16	57026086	57026307	222	21	0.544769295	0.726475881	-0.181706586	-106.3273465	CG	ENSG00000140853	promoter	NLRC5	NLR family CARD domain containing 5 [Source:HGNC Symbol;Acc:HGNC:29933]
16	57026086	57026307	222	21	0.544769295	0.726475881	-0.181706586	-106.3273465	CG	ENSG00000140853	exon	NLRC5	NLR family CARD domain containing 5 [Source:HGNC Symbol;Acc:HGNC:29933]
10	73867590	73867658	69	5	0.516350469	0.698033344	-0.181682874	-20.6867269	CG	ENSG00000148660	intron	CAMK2G	calcium/calmodulin dependent protein kinase II gamma [Source:HGNC Symbol;Acc:HGNC:1463]
17	539217	539319	103	10	0.646113242	0.827705597	-0.181592355	-50.70756433	CG	ENSG00000141252	intron	VPS53	VPS53 subunit of GARP complex [Source:HGNC Symbol;Acc:HGNC:25608]
17	539217	539319	103	10	0.646113242	0.827705597	-0.181592355	-50.70756433	CG	ENSG00000141252	promoter	VPS53	VPS53 subunit of GARP complex [Source:HGNC Symbol;Acc:HGNC:25608]
17	539217	539319	103	10	0.646113242	0.827705597	-0.181592355	-50.70756433	CG	ENSG00000263300	intron	AC015853.3	novel transcript, antisense to VPS53
11	61348031	61348121	91	10	0.507390823	0.688847042	-0.181456219	-48.1345381	CG	ENSG00000149476	intron	TKFC	triokinase and FMN cyclase [Source:HGNC Symbol;Acc:HGNC:24552]
11	61348031	61348121	91	10	0.507390823	0.688847042	-0.181456219	-48.1345381	CG	ENSG00000149476	exon	TKFC	triokinase and FMN cyclase [Source:HGNC Symbol;Acc:HGNC:24552]
11	61348031	61348121	91	10	0.507390823	0.688847042	-0.181456219	-48.1345381	CG	ENSG00000149476	utr3	TKFC	triokinase and FMN cyclase [Source:HGNC Symbol;Acc:HGNC:24552]
14	89366185	89366248	64	9	0.376299743	0.557715421	-0.181415678	-41.56328227	CG	ENSG00000053254	intron	FOXN3	forkhead box N3 [Source:HGNC Symbol;Acc:HGNC:1928]
19	50387695	50387891	197	23	0.463376279	0.644717161	-0.181340883	-120.9410078	CG	ENSG00000062822	intron	POLD1	DNA polymerase delta 1, catalytic subunit [Source:HGNC Symbol;Acc:HGNC:9175]
19	50387695	50387891	197	23	0.463376279	0.644717161	-0.181340883	-120.9410078	CG	ENSG00000062822	exon	POLD1	DNA polymerase delta 1, catalytic subunit [Source:HGNC Symbol;Acc:HGNC:9175]
19	50387695	50387891	197	23	0.463376279	0.644717161	-0.181340883	-120.9410078	CG	ENSG00000062822	utr5	POLD1	DNA polymerase delta 1, catalytic subunit [Source:HGNC Symbol;Acc:HGNC:9175]
17	1587263	1587345	83	12	0.505140607	0.686477493	-0.181336886	-56.7717726	CG	ENSG00000167703	intron	SLC43A2	solute carrier family 43 member 2 [Source:HGNC Symbol;Acc:HGNC:23087]
9	132218907	132218988	82	7	0.520153192	0.7014456	-0.181292407	-29.80127356	CG	ENSG00000196358	intron	NTNG2	netrin G2 [Source:HGNC Symbol;Acc:HGNC:14288]
7	76606481	76606608	128	15	0.35140255	0.53268572	-0.181283169	-71.56765371	CG	ENSG00000205485	intron	AC004980.1	pseudogene similar to part of postmeiotic segregation increased 2-like 3 PMS2L3
2	127067181	127067250	70	10	0.514443878	0.695600672	-0.181156794	-48.45956829	CG	ENSG00000136717	intron	BIN1	bridging integrator 1 [Source:HGNC Symbol;Acc:HGNC:1052]
15	50448550	50448634	85	12	0.530407862	0.711553244	-0.181145382	-59.52911682	CG	ENSG00000138592	intron	USP8	ubiquitin specific peptidase 8 [Source:HGNC Symbol;Acc:HGNC:12631]
5	179766216	179766308	93	11	0.642552472	0.823660382	-0.181107909	-56.9911461	CG	ENSG00000161021	exon	MAML1	mastermind like transcriptional coactivator 1 [Source:HGNC Symbol;Acc:HGNC:13632]
1	10400514	10400564	51	5	0.410010096	0.591112527	-0.181102431	-19.88620272	CG	ENSG00000142657	exon	PGD	phosphogluconate dehydrogenase [Source:HGNC Symbol;Acc:HGNC:8891]
1	10400514	10400564	51	5	0.410010096	0.591112527	-0.181102431	-19.88620272	CG	ENSG00000142657	utr3	PGD	phosphogluconate dehydrogenase [Source:HGNC Symbol;Acc:HGNC:8891]
1	10400514	10400564	51	5	0.410010096	0.591112527	-0.181102431	-19.88620272	CG	ENSG00000142657	intron	PGD	phosphogluconate dehydrogenase [Source:HGNC Symbol;Acc:HGNC:8891]
2	216486276	216486345	70	7	0.661445661	0.842464126	-0.181018465	-32.47420258	CG	ENSG00000241520	intron	AC098820.4	novel transcript
2	216486276	216486345	70	7	0.661445661	0.842464126	-0.181018465	-32.47420258	CG	ENSG00000232485	intron	AC098820.2	novel transcript
15	40845177	40845358	182	17	0.422698244	0.603641314	-0.18094307	-80.6902951	CG	ENSG00000261183	promoter	SPINT1-AS1	SPINT1 antisense RNA 1 [Source:HGNC Symbol;Acc:HGNC:53162]
15	40845177	40845358	182	17	0.422698244	0.603641314	-0.18094307	-80.6902951	CG	ENSG00000166145	intron	SPINT1	serine peptidase inhibitor, Kunitz type 1 [Source:HGNC Symbol;Acc:HGNC:11246]
15	67125807	67125915	109	16	0.615723444	0.796643005	-0.180919561	-87.11269182	CG	ENSG00000166949	exon	SMAD3	SMAD family member 3 [Source:HGNC Symbol;Acc:HGNC:6769]
15	67125807	67125915	109	16	0.615723444	0.796643005	-0.180919561	-87.11269182	CG	ENSG00000166949	utr5	SMAD3	SMAD family member 3 [Source:HGNC Symbol;Acc:HGNC:6769]
15	67125807	67125915	109	16	0.615723444	0.796643005	-0.180919561	-87.11269182	CG	ENSG00000166949	intron	SMAD3	SMAD family member 3 [Source:HGNC Symbol;Acc:HGNC:6769]
1	32122048	32122188	141	13	0.442731941	0.623529194	-0.180797252	-69.12197493	CG	ENSG00000025800	intron	KPNA6	karyopherin subunit alpha 6 [Source:HGNC Symbol;Acc:HGNC:6399]
10	3066439	3066491	53	11	0.344469418	0.52521277	-0.180743351	-57.67496944	CG	ENSG00000067057	promoter	PFKP	phosphofructokinase, platelet [Source:HGNC Symbol;Acc:HGNC:8878]
10	3066439	3066491	53	11	0.344469418	0.52521277	-0.180743351	-57.67496944	CG	ENSG00000273001	promoter	AL731533.2	novel transcript
10	3066439	3066491	53	11	0.344469418	0.52521277	-0.180743351	-57.67496944	CG	ENSG00000067057	intron	PFKP	phosphofructokinase, platelet [Source:HGNC Symbol;Acc:HGNC:8878]
3	48564262	48564363	102	14	0.388363842	0.569053217	-0.180689374	-65.73504682	CG	ENSG00000145040	promoter	UCN2	urocortin 2 [Source:HGNC Symbol;Acc:HGNC:18414]
3	48564262	48564363	102	14	0.388363842	0.569053217	-0.180689374	-65.73504682	CG	ENSG00000114270	utr3	COL7A1	collagen type VII alpha 1 chain [Source:HGNC Symbol;Acc:HGNC:2214]
3	48564262	48564363	102	14	0.388363842	0.569053217	-0.180689374	-65.73504682	CG	ENSG00000114270	exon	COL7A1	collagen type VII alpha 1 chain [Source:HGNC Symbol;Acc:HGNC:2214]
19	16316151	16316215	65	10	0.546019665	0.726543412	-0.180523748	-47.1664392	CG	ENSG00000267275	intron	AC020911.2	novel transcript, antisense KLF2
3	48528245	48528366	122	6	0.530271579	0.71066211	-0.18039053	-27.55568365	CG	ENSG00000114268	intron	PFKFB4	6-phosphofructo-2-kinase/fructose-2,6-biphosphatase 4 [Source:HGNC Symbol;Acc:HGNC:8875]
5	127028934	127029041	108	13	0.490151644	0.670509119	-0.180357475	-64.92675516	CG	ENSG00000173926	intron	MARCHF3	membrane associated ring-CH-type finger 3 [Source:HGNC Symbol;Acc:HGNC:28728]
8	133264463	133264706	244	24	0.613828013	0.794176589	-0.180348576	-130.6774713	CG	ENSG00000104419	intron	NDRG1	N-myc downstream regulated 1 [Source:HGNC Symbol;Acc:HGNC:7679]
8	133264463	133264706	244	24	0.613828013	0.794176589	-0.180348576	-130.6774713	CG	ENSG00000104419	exon	NDRG1	N-myc downstream regulated 1 [Source:HGNC Symbol;Acc:HGNC:7679]
8	133264463	133264706	244	24	0.613828013	0.794176589	-0.180348576	-130.6774713	CG	ENSG00000104419	utr5	NDRG1	N-myc downstream regulated 1 [Source:HGNC Symbol;Acc:HGNC:7679]
8	133264463	133264706	244	24	0.613828013	0.794176589	-0.180348576	-130.6774713	CG	ENSG00000104419	promoter	NDRG1	N-myc downstream regulated 1 [Source:HGNC Symbol;Acc:HGNC:7679]
19	4690538	4690709	172	11	0.634752055	0.815042066	-0.180290012	-54.83642362	CG	ENSG00000142002	promoter	DPP9	dipeptidyl peptidase 9 [Source:HGNC Symbol;Acc:HGNC:18648]
19	4690538	4690709	172	11	0.634752055	0.815042066	-0.180290012	-54.83642362	CG	ENSG00000142002	intron	DPP9	dipeptidyl peptidase 9 [Source:HGNC Symbol;Acc:HGNC:18648]
11	72314127	72314186	60	7	0.631191617	0.811461927	-0.18027031	-33.62168695	CG	ENSG00000162129	intron	CLPB	caseinolytic mitochondrial matrix peptidase chaperone subunit B [Source:HGNC Symbol;Acc:HGNC:30664]
16	2817586	2817638	53	6	0.504764649	0.685022741	-0.180258092	-28.85606628	CG	ENSG00000007038	promoter	PRSS21	serine protease 21 [Source:HGNC Symbol;Acc:HGNC:9485]
16	2817586	2817638	53	6	0.504764649	0.685022741	-0.180258092	-28.85606628	CG	ENSG00000007038	exon	PRSS21	serine protease 21 [Source:HGNC Symbol;Acc:HGNC:9485]
16	2817586	2817638	53	6	0.504764649	0.685022741	-0.180258092	-28.85606628	CG	ENSG00000007038	intron	PRSS21	serine protease 21 [Source:HGNC Symbol;Acc:HGNC:9485]
17	8900342	8900436	95	9	0.529290634	0.709527537	-0.180236903	-38.9644647	CG	ENSG00000141506	intron	PIK3R5	phosphoinositide-3-kinase regulatory subunit 5 [Source:HGNC Symbol;Acc:HGNC:30035]
17	64404754	64404881	128	14	0.461095414	0.641332147	-0.180236733	-65.09500758	CG	ENSG00000261371	intron	PECAM1	platelet and endothelial cell adhesion molecule 1 [Source:HGNC Symbol;Acc:HGNC:8823]
7	2793012	2793357	346	30	0.653880623	0.834103259	-0.180222635	-169.8902481	CG	ENSG00000146535	intron	GNA12	G protein subunit alpha 12 [Source:HGNC Symbol;Acc:HGNC:4380]
12	56337729	56337880	152	16	0.582442581	0.762658788	-0.180216206	-74.12621134	CG	ENSG00000110944	promoter	IL23A	interleukin 23 subunit alpha [Source:HGNC Symbol;Acc:HGNC:15488]
12	56337729	56337880	152	16	0.582442581	0.762658788	-0.180216206	-74.12621134	CG	ENSG00000110944	intron	IL23A	interleukin 23 subunit alpha [Source:HGNC Symbol;Acc:HGNC:15488]
5	76453064	76453203	140	9	0.662123781	0.842257468	-0.180133687	-42.91084751	CG	ENSG00000145703	intron	IQGAP2	IQ motif containing GTPase activating protein 2 [Source:HGNC Symbol;Acc:HGNC:6111]
19	2333423	2333538	116	9	0.480846958	0.660970499	-0.180123541	-42.86983522	CG	ENSG00000005206	intron	SPPL2B	signal peptide peptidase like 2B [Source:HGNC Symbol;Acc:HGNC:30627]
19	2333423	2333538	116	9	0.480846958	0.660970499	-0.180123541	-42.86983522	CG	ENSG00000005206	promoter	SPPL2B	signal peptide peptidase like 2B [Source:HGNC Symbol;Acc:HGNC:30627]
19	2333423	2333538	116	9	0.480846958	0.660970499	-0.180123541	-42.86983522	CG	ENSG00000273734	intron	AC005258.1	novel protein, readthrough between OAZ1 and SPPL2B
9	37888306	37888382	77	8	0.605136477	0.785191903	-0.180055426	-39.90470976	CG	ENSG00000122696	exon	SLC25A51	solute carrier family 25 member 51 [Source:HGNC Symbol;Acc:HGNC:23323]
9	37888306	37888382	77	8	0.605136477	0.785191903	-0.180055426	-39.90470976	CG	ENSG00000122696	intron	SLC25A51	solute carrier family 25 member 51 [Source:HGNC Symbol;Acc:HGNC:23323]
9	37888306	37888382	77	8	0.605136477	0.785191903	-0.180055426	-39.90470976	CG	ENSG00000255872	intron	AL138752.2	novel transcript
1	15862721	15862863	143	14	0.712808351	0.892815319	-0.180006968	-73.39754835	CG	ENSG00000065526	intron	SPEN	spen family transcriptional repressor [Source:HGNC Symbol;Acc:HGNC:17575]
21	34202623	34202711	89	7	0.368952738	0.548939071	-0.179986333	-34.03711727	CG	ENSG00000272657	intron	AP000317.2	novel transcript
21	29099805	29100181	377	49	0.534873123	0.714836484	-0.179963361	-267.9838115	CG	ENSG00000156265	intron	MAP3K7CL	MAP3K7 C-terminal like [Source:HGNC Symbol;Acc:HGNC:16457]
17	1095175	1095290	116	16	0.483704145	0.663606649	-0.179902504	-84.21774967	CG	ENSG00000159842	intron	ABR	ABR activator of RhoGEF and GTPase [Source:HGNC Symbol;Acc:HGNC:81]
12	108730084	108730181	98	8	0.368857199	0.54873253	-0.179875331	-37.88561206	CG	ENSG00000110880	exon	CORO1C	coronin 1C [Source:HGNC Symbol;Acc:HGNC:2254]
12	108730084	108730181	98	8	0.368857199	0.54873253	-0.179875331	-37.88561206	CG	ENSG00000110880	utr5	CORO1C	coronin 1C [Source:HGNC Symbol;Acc:HGNC:2254]
12	108730084	108730181	98	8	0.368857199	0.54873253	-0.179875331	-37.88561206	CG	ENSG00000110880	intron	CORO1C	coronin 1C [Source:HGNC Symbol;Acc:HGNC:2254]
20	50276335	50276483	149	15	0.476154829	0.655721232	-0.179566403	-71.34141402	CG	ENSG00000224397	intron	SMIM25	small integral membrane protein 25 [Source:HGNC Symbol;Acc:HGNC:50328]
20	50276335	50276483	149	15	0.476154829	0.655721232	-0.179566403	-71.34141402	CG	ENSG00000224397	promoter	SMIM25	small integral membrane protein 25 [Source:HGNC Symbol;Acc:HGNC:50328]
20	50276335	50276483	149	15	0.476154829	0.655721232	-0.179566403	-71.34141402	CG	ENSG00000224397	exon	SMIM25	small integral membrane protein 25 [Source:HGNC Symbol;Acc:HGNC:50328]
22	26573310	26573409	100	16	0.386232063	0.565617163	-0.179385099	-79.7138146	CG	ENSG00000128294	intron	TPST2	tyrosylprotein sulfotransferase 2 [Source:HGNC Symbol;Acc:HGNC:12021]
14	73633240	73633297	58	10	0.273794222	0.453155531	-0.179361309	-47.55720452	CG	ENSG00000258603	intron	AC005225.2	novel transcript, antisense to ACOT6
11	61827140	61827236	97	11	0.330410083	0.509732233	-0.17932215	-54.47323311	CG	ENSG00000134824	promoter	FADS2	fatty acid desaturase 2 [Source:HGNC Symbol;Acc:HGNC:3575]
11	61827140	61827236	97	11	0.330410083	0.509732233	-0.17932215	-54.47323311	CG	ENSG00000149485	intron	FADS1	fatty acid desaturase 1 [Source:HGNC Symbol;Acc:HGNC:3574]
11	61827140	61827236	97	11	0.330410083	0.509732233	-0.17932215	-54.47323311	CG	ENSG00000134824	intron	FADS2	fatty acid desaturase 2 [Source:HGNC Symbol;Acc:HGNC:3575]
17	78922738	78922840	103	11	0.550938319	0.730111694	-0.179173375	-53.36848603	CG	ENSG00000035862	promoter	TIMP2	TIMP metallopeptidase inhibitor 2 [Source:HGNC Symbol;Acc:HGNC:11821]
17	78922738	78922840	103	11	0.550938319	0.730111694	-0.179173375	-53.36848603	CG	ENSG00000035862	intron	TIMP2	TIMP metallopeptidase inhibitor 2 [Source:HGNC Symbol;Acc:HGNC:11821]
7	2019039	2019144	106	17	0.406838591	0.585914564	-0.179075974	-79.7015345	CG	ENSG00000002822	intron	MAD1L1	mitotic arrest deficient 1 like 1 [Source:HGNC Symbol;Acc:HGNC:6762]
20	48712907	48712995	89	14	0.451701621	0.630722601	-0.17902098	-72.31475714	CG	ENSG00000124126	intron	PREX1	phosphatidylinositol-3,4,5-trisphosphate dependent Rac exchange factor 1 [Source:HGNC Symbol;Acc:HGNC:32594]
19	46733601	46733700	100	10	0.584291172	0.76327947	-0.178988298	-52.00038359	CG	ENSG00000090372	promoter	STRN4	striatin 4 [Source:HGNC Symbol;Acc:HGNC:15721]
19	46733601	46733700	100	10	0.584291172	0.76327947	-0.178988298	-52.00038359	CG	ENSG00000090372	intron	STRN4	striatin 4 [Source:HGNC Symbol;Acc:HGNC:15721]
17	76484155	76484258	104	9	0.625420535	0.804364428	-0.178943893	-42.15012652	CG	ENSG00000129667	intron	RHBDF2	rhomboid 5 homolog 2 [Source:HGNC Symbol;Acc:HGNC:20788]
12	27549886	27549946	61	11	0.384839254	0.563776017	-0.178936763	-52.58230643	CG	ENSG00000248100	intron	AC087257.1	novel transcript
12	27549886	27549946	61	11	0.384839254	0.563776017	-0.178936763	-52.58230643	CG	ENSG00000110841	intron	PPFIBP1	PPFIA binding protein 1 [Source:HGNC Symbol;Acc:HGNC:9249]
7	151807969	151808084	116	15	0.485014597	0.663910003	-0.178895405	-74.90488738	CG	ENSG00000242048	intron	AC093583.1	uncharacterized LOC644090 [Source:NCBI gene;Acc:644090]
7	151807969	151808084	116	15	0.485014597	0.663910003	-0.178895405	-74.90488738	CG	ENSG00000106617	intron	PRKAG2	protein kinase AMP-activated non-catalytic subunit gamma 2 [Source:HGNC Symbol;Acc:HGNC:9386]
2	241774967	241775037	71	8	0.446275971	0.625110423	-0.178834452	-36.28519932	CG	ENSG00000154252	promoter	GAL3ST2	galactose-3-O-sulfotransferase 2 [Source:HGNC Symbol;Acc:HGNC:24869]
8	29773421	29773487	67	9	0.306737582	0.485554774	-0.178817192	-38.61226013	CG	ENSG00000253490	intron	LINC02099	long intergenic non-protein coding RNA 2099 [Source:HGNC Symbol;Acc:HGNC:52953]
5	139659903	139660010	108	14	0.467185968	0.645969578	-0.17878361	-63.74130033	CG	ENSG00000171604	intron	CXXC5	CXXC finger protein 5 [Source:HGNC Symbol;Acc:HGNC:26943]
4	165263627	165263690	64	5	0.726122714	0.904850786	-0.178728072	-22.27988533	CG	ENSG00000109466	intron	KLHL2	kelch like family member 2 [Source:HGNC Symbol;Acc:HGNC:6353]
2	69985889	69985996	108	14	0.470430764	0.649137071	-0.178706306	-70.0214363	CG	ENSG00000179818	intron	PCBP1-AS1	PCBP1 antisense RNA 1 [Source:HGNC Symbol;Acc:HGNC:42948]
17	45425554	45425637	84	9	0.418078497	0.59669799	-0.178619493	-40.69608861	CG	ENSG00000159314	exon	ARHGAP27	Rho GTPase activating protein 27 [Source:HGNC Symbol;Acc:HGNC:31813]
17	45425554	45425637	84	9	0.418078497	0.59669799	-0.178619493	-40.69608861	CG	ENSG00000159314	utr5	ARHGAP27	Rho GTPase activating protein 27 [Source:HGNC Symbol;Acc:HGNC:31813]
17	45425554	45425637	84	9	0.418078497	0.59669799	-0.178619493	-40.69608861	CG	ENSG00000159314	promoter	ARHGAP27	Rho GTPase activating protein 27 [Source:HGNC Symbol;Acc:HGNC:31813]
17	45425554	45425637	84	9	0.418078497	0.59669799	-0.178619493	-40.69608861	CG	ENSG00000159314	intron	ARHGAP27	Rho GTPase activating protein 27 [Source:HGNC Symbol;Acc:HGNC:31813]
17	78442693	78442804	112	13	0.323658407	0.502252118	-0.178593712	-67.93091712	CG	ENSG00000187775	intron	DNAH17	dynein axonemal heavy chain 17 [Source:HGNC Symbol;Acc:HGNC:2946]
4	158775037	158775123	87	5	0.493274456	0.671772475	-0.178498018	-20.03812505	CG	ENSG00000052795	intron	FNIP2	folliculin interacting protein 2 [Source:HGNC Symbol;Acc:HGNC:29280]
10	22477244	22477348	105	11	0.298482512	0.476976801	-0.178494289	-55.67919753	CG	ENSG00000285254	exon	AL513128.2	novel pseudogene
2	218879683	218879768	86	12	0.335413313	0.513902173	-0.178488861	-56.67098	CG	ENSG00000135925	promoter	WNT10A	Wnt family member 10A [Source:HGNC Symbol;Acc:HGNC:13829]
2	113235185	113235267	83	10	0.642793986	0.821217986	-0.178424	-49.49052239	CG	ENSG00000189223	intron	PAX8-AS1	PAX8 antisense RNA 1 [Source:HGNC Symbol;Acc:HGNC:49271]
2	113235185	113235267	83	10	0.642793986	0.821217986	-0.178424	-49.49052239	CG	ENSG00000189223	promoter	PAX8-AS1	PAX8 antisense RNA 1 [Source:HGNC Symbol;Acc:HGNC:49271]
2	113235185	113235267	83	10	0.642793986	0.821217986	-0.178424	-49.49052239	CG	ENSG00000125618	intron	PAX8	paired box 8 [Source:HGNC Symbol;Acc:HGNC:8622]
12	121536342	121536505	164	23	0.236810315	0.41521515	-0.178404834	-122.9460689	CG	ENSG00000089094	intron	KDM2B	lysine demethylase 2B [Source:HGNC Symbol;Acc:HGNC:13610]
12	121536342	121536505	164	23	0.236810315	0.41521515	-0.178404834	-122.9460689	CG	ENSG00000089094	promoter	KDM2B	lysine demethylase 2B [Source:HGNC Symbol;Acc:HGNC:13610]
6	31180593	31180739	147	27	0.293188571	0.47156974	-0.178381169	-153.0842004	CG	ENSG00000204531	exon	POU5F1	POU class 5 homeobox 1 [Source:HGNC Symbol;Acc:HGNC:9221]
6	31180593	31180739	147	27	0.293188571	0.47156974	-0.178381169	-153.0842004	CG	ENSG00000204531	utr5	POU5F1	POU class 5 homeobox 1 [Source:HGNC Symbol;Acc:HGNC:9221]
6	31180593	31180739	147	27	0.293188571	0.47156974	-0.178381169	-153.0842004	CG	ENSG00000204531	TSS	POU5F1	POU class 5 homeobox 1 [Source:HGNC Symbol;Acc:HGNC:9221]
6	31180593	31180739	147	27	0.293188571	0.47156974	-0.178381169	-153.0842004	CG	ENSG00000204531	promoter	POU5F1	POU class 5 homeobox 1 [Source:HGNC Symbol;Acc:HGNC:9221]
6	31180593	31180739	147	27	0.293188571	0.47156974	-0.178381169	-153.0842004	CG	ENSG00000204531	intron	POU5F1	POU class 5 homeobox 1 [Source:HGNC Symbol;Acc:HGNC:9221]
21	44907732	44907782	51	7	0.384709124	0.563055774	-0.178346651	-31.69131687	CG	ENSG00000160255	intron	ITGB2	integrin subunit beta 2 [Source:HGNC Symbol;Acc:HGNC:6155]
22	44025781	44025958	178	21	0.432178077	0.610501504	-0.178323427	-104.2489835	CG	ENSG00000188677	promoter	PARVB	parvin beta [Source:HGNC Symbol;Acc:HGNC:14653]
22	44025781	44025958	178	21	0.432178077	0.610501504	-0.178323427	-104.2489835	CG	ENSG00000188677	intron	PARVB	parvin beta [Source:HGNC Symbol;Acc:HGNC:14653]
19	35445936	35446056	121	9	0.583303962	0.76157806	-0.178274099	-43.91663412	CG	ENSG00000126262	intron	FFAR2	free fatty acid receptor 2 [Source:HGNC Symbol;Acc:HGNC:4501]
5	1477549	1477674	126	12	0.493625094	0.671815169	-0.178190075	-62.37922742	CG	ENSG00000153395	intron	LPCAT1	lysophosphatidylcholine acyltransferase 1 [Source:HGNC Symbol;Acc:HGNC:25718]
10	14559630	14559729	100	18	0.432648808	0.610523102	-0.177874294	-98.64996621	CG	ENSG00000065809	intron	FAM107B	family with sequence similarity 107 member B [Source:HGNC Symbol;Acc:HGNC:23726]
11	72951400	72951460	61	7	0.609018005	0.786866613	-0.177848607	-31.17380244	CG	ENSG00000137478	intron	FCHSD2	FCH and double SH3 domains 2 [Source:HGNC Symbol;Acc:HGNC:29114]
22	30080265	30080541	277	50	0.374198319	0.552004313	-0.177805994	-287.4684652	CG	ENSG00000176635	promoter	HORMAD2	HORMA domain containing 2 [Source:HGNC Symbol;Acc:HGNC:28383]
22	30080265	30080541	277	50	0.374198319	0.552004313	-0.177805994	-287.4684652	CG	ENSG00000227117	exon	HORMAD2-AS1	HORMAD2 and MTMR3 antisense RNA 1 [Source:HGNC Symbol;Acc:HGNC:50729]
22	30080265	30080541	277	50	0.374198319	0.552004313	-0.177805994	-287.4684652	CG	ENSG00000176635	exon	HORMAD2	HORMA domain containing 2 [Source:HGNC Symbol;Acc:HGNC:28383]
22	30080265	30080541	277	50	0.374198319	0.552004313	-0.177805994	-287.4684652	CG	ENSG00000176635	utr5	HORMAD2	HORMA domain containing 2 [Source:HGNC Symbol;Acc:HGNC:28383]
22	30080265	30080541	277	50	0.374198319	0.552004313	-0.177805994	-287.4684652	CG	ENSG00000227117	TSS	HORMAD2-AS1	HORMAD2 and MTMR3 antisense RNA 1 [Source:HGNC Symbol;Acc:HGNC:50729]
22	30080265	30080541	277	50	0.374198319	0.552004313	-0.177805994	-287.4684652	CG	ENSG00000227117	promoter	HORMAD2-AS1	HORMAD2 and MTMR3 antisense RNA 1 [Source:HGNC Symbol;Acc:HGNC:50729]
22	30080265	30080541	277	50	0.374198319	0.552004313	-0.177805994	-287.4684652	CG	ENSG00000176635	intron	HORMAD2	HORMA domain containing 2 [Source:HGNC Symbol;Acc:HGNC:28383]
8	11113936	11114084	149	13	0.320147778	0.497929966	-0.177782188	-64.16633766	CG	ENSG00000171044	utr3	XKR6	XK related 6 [Source:HGNC Symbol;Acc:HGNC:27806]
8	11113936	11114084	149	13	0.320147778	0.497929966	-0.177782188	-64.16633766	CG	ENSG00000171044	exon	XKR6	XK related 6 [Source:HGNC Symbol;Acc:HGNC:27806]
8	11113936	11114084	149	13	0.320147778	0.497929966	-0.177782188	-64.16633766	CG	ENSG00000171044	intron	XKR6	XK related 6 [Source:HGNC Symbol;Acc:HGNC:27806]
20	62026256	62026331	76	9	0.36670602	0.544479166	-0.177773146	-43.60927894	CG	ENSG00000130699	intron	TAF4	TATA-box binding protein associated factor 4 [Source:HGNC Symbol;Acc:HGNC:11537]
6	2958375	2958491	117	10	0.34368063	0.521306484	-0.177625854	-47.95920239	CG	ENSG00000124570	intron	SERPINB6	serpin family B member 6 [Source:HGNC Symbol;Acc:HGNC:8950]
6	2958375	2958491	117	10	0.34368063	0.521306484	-0.177625854	-47.95920239	CG	ENSG00000124570	promoter	SERPINB6	serpin family B member 6 [Source:HGNC Symbol;Acc:HGNC:8950]
11	73459378	73459465	88	10	0.633772202	0.811331756	-0.177559553	-48.88397288	CG	ENSG00000054965	intron	FAM168A	family with sequence similarity 168 member A [Source:HGNC Symbol;Acc:HGNC:28999]
19	7159623	7159704	82	10	0.579398613	0.756820542	-0.177421929	-49.75333369	CG	ENSG00000171105	exon	INSR	insulin receptor [Source:HGNC Symbol;Acc:HGNC:6091]
19	7159623	7159704	82	10	0.579398613	0.756820542	-0.177421929	-49.75333369	CG	ENSG00000171105	intron	INSR	insulin receptor [Source:HGNC Symbol;Acc:HGNC:6091]
12	124506360	124506447	88	16	0.400049223	0.577459948	-0.177410725	-74.05596867	CG	ENSG00000196498	intron	NCOR2	nuclear receptor corepressor 2 [Source:HGNC Symbol;Acc:HGNC:7673]
20	45361464	45361610	147	18	0.611279802	0.788615527	-0.177335725	-92.75485817	CG	ENSG00000204070	promoter	SYS1	SYS1 golgi trafficking protein [Source:HGNC Symbol;Acc:HGNC:16162]
20	45361464	45361610	147	18	0.611279802	0.788615527	-0.177335725	-92.75485817	CG	ENSG00000254806	promoter	SYS1-DBNDD2	SYS1-DBNDD2 readthrough (NMD candidate) [Source:HGNC Symbol;Acc:HGNC:33535]
15	23687306	23687451	146	28	0.226736417	0.404049264	-0.177312847	-165.1561591	CG	ENSG00000182636	exon	NDN	necdin, MAGE family member [Source:HGNC Symbol;Acc:HGNC:7675]
15	23687306	23687451	146	28	0.226736417	0.404049264	-0.177312847	-165.1561591	CG	ENSG00000182636	utr5	NDN	necdin, MAGE family member [Source:HGNC Symbol;Acc:HGNC:7675]
15	23687306	23687451	146	28	0.226736417	0.404049264	-0.177312847	-165.1561591	CG	ENSG00000182636	TSS	NDN	necdin, MAGE family member [Source:HGNC Symbol;Acc:HGNC:7675]
15	23687306	23687451	146	28	0.226736417	0.404049264	-0.177312847	-165.1561591	CG	ENSG00000182636	promoter	NDN	necdin, MAGE family member [Source:HGNC Symbol;Acc:HGNC:7675]
5	179793043	179793103	61	7	0.445119911	0.622400216	-0.177280305	-35.08774632	CG	ENSG00000213316	promoter	LTC4S	leukotriene C4 synthase [Source:HGNC Symbol;Acc:HGNC:6719]
5	178731723	178731786	64	9	0.685465553	0.862705282	-0.177239729	-42.77068051	CG	ENSG00000169131	promoter	ZNF354A	zinc finger protein 354A [Source:HGNC Symbol;Acc:HGNC:11628]
2	64634503	64634597	95	12	0.635736814	0.812952519	-0.177215705	-56.43231989	CG	ENSG00000179833	utr3	SERTAD2	SERTA domain containing 2 [Source:HGNC Symbol;Acc:HGNC:30784]
2	64634503	64634597	95	12	0.635736814	0.812952519	-0.177215705	-56.43231989	CG	ENSG00000179833	exon	SERTAD2	SERTA domain containing 2 [Source:HGNC Symbol;Acc:HGNC:30784]
16	50246577	50246762	186	25	0.200946169	0.377928929	-0.176982759	-134.4952631	CG	ENSG00000121281	intron	ADCY7	adenylate cyclase 7 [Source:HGNC Symbol;Acc:HGNC:238]
16	57893945	57894085	141	10	0.210466282	0.387441096	-0.176974814	-49.98048575	CG	ENSG00000070729	intron	CNGB1	cyclic nucleotide gated channel subunit beta 1 [Source:HGNC Symbol;Acc:HGNC:2151]
19	2300686	2300780	95	16	0.645925896	0.822891304	-0.176965408	-78.14383034	CG	ENSG00000273734	intron	AC005258.1	novel protein, readthrough between OAZ1 and SPPL2B
9	133823412	133823469	58	7	0.526347642	0.703288638	-0.176940996	-29.32769425	CG	ENSG00000160293	intron	VAV2	vav guanine nucleotide exchange factor 2 [Source:HGNC Symbol;Acc:HGNC:12658]
1	111515393	111515474	82	7	0.362531912	0.539454906	-0.176922994	-30.2949952	CG	ENSG00000121933	intron	TMIGD3	transmembrane and immunoglobulin domain containing 3 [Source:HGNC Symbol;Acc:HGNC:51375]
1	8908565	8908668	104	22	0.508080203	0.684817552	-0.176737349	-124.945874	CG	ENSG00000232663	promoter	AL139415.2	pseudogene similar to part of cytochrome oxidase subunit II
1	8908565	8908668	104	22	0.508080203	0.684817552	-0.176737349	-124.945874	CG	ENSG00000232208	promoter	AL139415.1	zinc finger protein 271 (ZNF) pseudogene
16	2124235	2124359	125	21	0.441775305	0.618455024	-0.176679719	-108.9497238	CG	ENSG00000008710	intron	PKD1	polycystin 1, transient receptor potential channel interacting [Source:HGNC Symbol;Acc:HGNC:9008]
9	134340978	134341068	91	11	0.511794885	0.688356164	-0.176561279	-51.94789698	CG	ENSG00000186350	intron	RXRA	retinoid X receptor alpha [Source:HGNC Symbol;Acc:HGNC:10477]
3	32449285	32449351	67	9	0.635630832	0.812029062	-0.17639823	-41.08836204	CG	ENSG00000153551	intron	CMTM7	CKLF like MARVEL transmembrane domain containing 7 [Source:HGNC Symbol;Acc:HGNC:19178]
3	32449285	32449351	67	9	0.635630832	0.812029062	-0.17639823	-41.08836204	CG	ENSG00000153551	promoter	CMTM7	CKLF like MARVEL transmembrane domain containing 7 [Source:HGNC Symbol;Acc:HGNC:19178]
5	170485075	170485167	93	11	0.532329422	0.708713776	-0.176384354	-52.74536797	CG	ENSG00000253858	intron	AC008619.1	novel transcript
5	170485075	170485167	93	11	0.532329422	0.708713776	-0.176384354	-52.74536797	CG	ENSG00000182132	intron	KCNIP1	potassium voltage-gated channel interacting protein 1 [Source:HGNC Symbol;Acc:HGNC:15521]
5	172758114	172758198	85	7	0.561752592	0.738112611	-0.176360019	-30.13635589	CG	ENSG00000253295	promoter	AC022217.3	novel transcript
1	153968484	153968638	155	17	0.379905358	0.556254566	-0.176349208	-82.85619129	CG	ENSG00000143578	promoter	CREB3L4	cAMP responsive element binding protein 3 like 4 [Source:HGNC Symbol;Acc:HGNC:18854]
1	153968484	153968638	155	17	0.379905358	0.556254566	-0.176349208	-82.85619129	CG	ENSG00000143570	promoter	SLC39A1	solute carrier family 39 member 1 [Source:HGNC Symbol;Acc:HGNC:12876]
1	153968484	153968638	155	17	0.379905358	0.556254566	-0.176349208	-82.85619129	CG	ENSG00000143578	intron	CREB3L4	cAMP responsive element binding protein 3 like 4 [Source:HGNC Symbol;Acc:HGNC:18854]
1	153968484	153968638	155	17	0.379905358	0.556254566	-0.176349208	-82.85619129	CG	ENSG00000143578	utr5	CREB3L4	cAMP responsive element binding protein 3 like 4 [Source:HGNC Symbol;Acc:HGNC:18854]
1	153968484	153968638	155	17	0.379905358	0.556254566	-0.176349208	-82.85619129	CG	ENSG00000143578	exon	CREB3L4	cAMP responsive element binding protein 3 like 4 [Source:HGNC Symbol;Acc:HGNC:18854]
17	45410988	45411050	63	5	0.365163471	0.541310714	-0.176147244	-21.09113732	CG	ENSG00000159314	promoter	ARHGAP27	Rho GTPase activating protein 27 [Source:HGNC Symbol;Acc:HGNC:31813]
17	45410988	45411050	63	5	0.365163471	0.541310714	-0.176147244	-21.09113732	CG	ENSG00000159314	intron	ARHGAP27	Rho GTPase activating protein 27 [Source:HGNC Symbol;Acc:HGNC:31813]
15	57284401	57284506	106	18	0.489485929	0.665559808	-0.17607388	-97.12261154	CG	ENSG00000140262	intron	TCF12	transcription factor 12 [Source:HGNC Symbol;Acc:HGNC:11623]
18	77098755	77098872	118	17	0.417971322	0.594028417	-0.176057096	-84.90704734	CG	ENSG00000197971	intron	MBP	myelin basic protein [Source:HGNC Symbol;Acc:HGNC:6925]
10	71849463	71849647	185	21	0.581641267	0.757453831	-0.175812564	-114.5873957	CG	ENSG00000197746	intron	PSAP	prosaposin [Source:HGNC Symbol;Acc:HGNC:9498]
5	95840614	95840713	100	7	0.650415495	0.826221064	-0.175805569	-35.58104759	CG	ENSG00000251409	intron	AC008592.3	novel transcript
16	31116359	31116687	329	37	0.583671019	0.75944842	-0.175777401	-211.6663544	CG	ENSG00000103510	promoter	KAT8	lysine acetyltransferase 8 [Source:HGNC Symbol;Acc:HGNC:17933]
16	31116359	31116687	329	37	0.583671019	0.75944842	-0.175777401	-211.6663544	CG	ENSG00000103510	intron	KAT8	lysine acetyltransferase 8 [Source:HGNC Symbol;Acc:HGNC:17933]
16	31116359	31116687	329	37	0.583671019	0.75944842	-0.175777401	-211.6663544	CG	ENSG00000262766	promoter	AC135050.5	novel transcript
16	31129830	31129951	122	17	0.4816133	0.657365591	-0.175752291	-88.99150586	CG	ENSG00000103510	intron	KAT8	lysine acetyltransferase 8 [Source:HGNC Symbol;Acc:HGNC:17933]
16	31129830	31129951	122	17	0.4816133	0.657365591	-0.175752291	-88.99150586	CG	ENSG00000103510	promoter	KAT8	lysine acetyltransferase 8 [Source:HGNC Symbol;Acc:HGNC:17933]
16	31129830	31129951	122	17	0.4816133	0.657365591	-0.175752291	-88.99150586	CG	ENSG00000261385	promoter	AC009088.3	novel transcript, antisense to PRSS8
17	81921416	81921552	137	20	0.532930043	0.708654117	-0.175724074	-115.5435873	CG	ENSG00000264769	promoter	AC145207.8	novel transcript, antisense MAFG
17	81921416	81921552	137	20	0.532930043	0.708654117	-0.175724074	-115.5435873	CG	ENSG00000187531	promoter	SIRT7	sirtuin 7 [Source:HGNC Symbol;Acc:HGNC:14935]
17	81921416	81921552	137	20	0.532930043	0.708654117	-0.175724074	-115.5435873	CG	ENSG00000197063	utr3	MAFG	MAF bZIP transcription factor G [Source:HGNC Symbol;Acc:HGNC:6781]
17	81921416	81921552	137	20	0.532930043	0.708654117	-0.175724074	-115.5435873	CG	ENSG00000197063	exon	MAFG	MAF bZIP transcription factor G [Source:HGNC Symbol;Acc:HGNC:6781]
13	43360420	43360472	53	5	0.544303201	0.719949984	-0.175646783	-22.16254113	CG	ENSG00000120658	intron	ENOX1	ecto-NOX disulfide-thiol exchanger 1 [Source:HGNC Symbol;Acc:HGNC:25474]
7	47970126	47970220	95	10	0.46168894	0.637282401	-0.175593461	-47.67332201	CG	ENSG00000136273	intron	HUS1	HUS1 checkpoint clamp component [Source:HGNC Symbol;Acc:HGNC:5309]
19	4974957	4975037	81	10	0.636220715	0.811782669	-0.175561953	-45.82143204	CG	ENSG00000127663	intron	KDM4B	lysine demethylase 4B [Source:HGNC Symbol;Acc:HGNC:29136]
9	128094008	128094080	73	8	0.503498978	0.679005079	-0.175506101	-36.9150359	CG	ENSG00000230536	intron	AL360268.1	novel transcript
9	128094008	128094080	73	8	0.503498978	0.679005079	-0.175506101	-36.9150359	CG	ENSG00000148339	intron	SLC25A25	solute carrier family 25 member 25 [Source:HGNC Symbol;Acc:HGNC:20663]
15	41892946	41893046	101	14	0.534936948	0.710359007	-0.175422059	-65.069407	CG	ENSG00000137877	exon	SPTBN5	spectrin beta, non-erythrocytic 5 [Source:HGNC Symbol;Acc:HGNC:15680]
15	41892946	41893046	101	14	0.534936948	0.710359007	-0.175422059	-65.069407	CG	ENSG00000174171	exon	AC020659.1	novel transcript, antisense to SPTBN5
15	41892946	41893046	101	14	0.534936948	0.710359007	-0.175422059	-65.069407	CG	ENSG00000174171	intron	AC020659.1	novel transcript, antisense to SPTBN5
15	41892946	41893046	101	14	0.534936948	0.710359007	-0.175422059	-65.069407	CG	ENSG00000174171	promoter	AC020659.1	novel transcript, antisense to SPTBN5
20	5010027	5010155	129	9	0.588686582	0.763898624	-0.175212042	-42.72454529	CG	ENSG00000089057	intron	SLC23A2	solute carrier family 23 member 2 [Source:HGNC Symbol;Acc:HGNC:10973]
1	167689064	167689160	97	8	0.533456094	0.708606206	-0.175150112	-34.62120996	CG	ENSG00000198771	intron	RCSD1	RCSD domain containing 1 [Source:HGNC Symbol;Acc:HGNC:28310]
21	33404468	33404586	119	14	0.354259862	0.529298139	-0.175038276	-66.94068305	CG	ENSG00000159128	intron	IFNGR2	interferon gamma receptor 2 [Source:HGNC Symbol;Acc:HGNC:5440]
1	228164837	228164933	97	17	0.507818282	0.682848096	-0.175029814	-80.79020815	CG	ENSG00000181873	promoter	IBA57	iron-sulfur cluster assembly factor IBA57 [Source:HGNC Symbol;Acc:HGNC:27302]
1	228164837	228164933	97	17	0.507818282	0.682848096	-0.175029814	-80.79020815	CG	ENSG00000203684	intron	IBA57-DT	IBA57 divergent transcript [Source:HGNC Symbol;Acc:HGNC:32062]
1	228164837	228164933	97	17	0.507818282	0.682848096	-0.175029814	-80.79020815	CG	ENSG00000203684	exon	IBA57-DT	IBA57 divergent transcript [Source:HGNC Symbol;Acc:HGNC:32062]
1	228164837	228164933	97	17	0.507818282	0.682848096	-0.175029814	-80.79020815	CG	ENSG00000203684	promoter	IBA57-DT	IBA57 divergent transcript [Source:HGNC Symbol;Acc:HGNC:32062]
17	64405497	64405564	68	8	0.62291897	0.797908023	-0.174989053	-38.07883303	CG	ENSG00000261371	intron	PECAM1	platelet and endothelial cell adhesion molecule 1 [Source:HGNC Symbol;Acc:HGNC:8823]
20	47318561	47318675	115	13	0.484695226	0.659619751	-0.174924524	-61.28912675	CG	ENSG00000267882	exon	AL031666.2	novel transcript, antisense to ZMYND8
20	47318561	47318675	115	13	0.484695226	0.659619751	-0.174924524	-61.28912675	CG	ENSG00000101040	intron	ZMYND8	zinc finger MYND-type containing 8 [Source:HGNC Symbol;Acc:HGNC:9397]
6	6913492	6913582	91	7	0.584276367	0.759184242	-0.174907876	-30.79930748	CG	ENSG00000223342	intron	AL158817.1	novel transcript
16	1979248	1979463	216	45	0.386741409	0.561534241	-0.174792832	-280.5962628	CG	ENSG00000196408	exon	NOXO1	NADPH oxidase organizer 1 [Source:HGNC Symbol;Acc:HGNC:19404]
16	1979248	1979463	216	45	0.386741409	0.561534241	-0.174792832	-280.5962628	CG	ENSG00000196408	intron	NOXO1	NADPH oxidase organizer 1 [Source:HGNC Symbol;Acc:HGNC:19404]
16	1979248	1979463	216	45	0.386741409	0.561534241	-0.174792832	-280.5962628	CG	ENSG00000183751	exon	TBL3	transducin beta like 3 [Source:HGNC Symbol;Acc:HGNC:11587]
16	1979248	1979463	216	45	0.386741409	0.561534241	-0.174792832	-280.5962628	CG	ENSG00000183751	utr3	TBL3	transducin beta like 3 [Source:HGNC Symbol;Acc:HGNC:11587]
15	75694781	75694862	82	11	0.321196699	0.495903184	-0.174706485	-48.70756136	CG	ENSG00000173546	intron	CSPG4	chondroitin sulfate proteoglycan 4 [Source:HGNC Symbol;Acc:HGNC:2466]
19	12913220	12913342	123	11	0.509988601	0.684663245	-0.174674644	-55.69004043	CG	ENSG00000105607	intron	GCDH	glutaryl-CoA dehydrogenase [Source:HGNC Symbol;Acc:HGNC:4189]
19	12913220	12913342	123	11	0.509988601	0.684663245	-0.174674644	-55.69004043	CG	ENSG00000161860	intron	SYCE2	synaptonemal complex central element protein 2 [Source:HGNC Symbol;Acc:HGNC:27411]
5	115603642	115603781	140	14	0.575165121	0.749836313	-0.174671192	-71.2185029	CG	ENSG00000243414	promoter	TICAM2	toll like receptor adaptor molecule 2 [Source:HGNC Symbol;Acc:HGNC:21354]
5	115603642	115603781	140	14	0.575165121	0.749836313	-0.174671192	-71.2185029	CG	ENSG00000251201	utr3	TMED7-TICAM2	TMED7-TICAM2 readthrough [Source:HGNC Symbol;Acc:HGNC:33945]
5	115603642	115603781	140	14	0.575165121	0.749836313	-0.174671192	-71.2185029	CG	ENSG00000251201	intron	TMED7-TICAM2	TMED7-TICAM2 readthrough [Source:HGNC Symbol;Acc:HGNC:33945]
5	115603642	115603781	140	14	0.575165121	0.749836313	-0.174671192	-71.2185029	CG	ENSG00000249249	intron	AC010226.1	novel transcript
3	183780379	183780478	100	12	0.582938869	0.75760582	-0.174666951	-57.60311333	CG	ENSG00000163872	intron	YEATS2	YEATS domain containing 2 [Source:HGNC Symbol;Acc:HGNC:25489]
17	47280575	47280657	83	12	0.666456699	0.841115237	-0.174658538	-61.52782528	CG	ENSG00000259207	intron	ITGB3	integrin subunit beta 3 [Source:HGNC Symbol;Acc:HGNC:6156]
17	47280575	47280657	83	12	0.666456699	0.841115237	-0.174658538	-61.52782528	CG	ENSG00000259753	intron	AC068234.1	novel protein
17	47280575	47280657	83	12	0.666456699	0.841115237	-0.174658538	-61.52782528	CG	ENSG00000276790	promoter	AC068234.3	novel transcript, antisense to ITGB3
8	141140267	141140434	168	18	0.481033262	0.655617874	-0.174584612	-87.45269095	CG	ENSG00000105339	intron	DENND3	DENN domain containing 3 [Source:HGNC Symbol;Acc:HGNC:29134]
8	141140267	141140434	168	18	0.481033262	0.655617874	-0.174584612	-87.45269095	CG	ENSG00000105339	promoter	DENND3	DENN domain containing 3 [Source:HGNC Symbol;Acc:HGNC:29134]
17	44374956	44375100	145	11	0.105783506	0.280345557	-0.17456205	-54.33856933	CG	ENSG00000005961	intron	ITGA2B	integrin subunit alpha 2b [Source:HGNC Symbol;Acc:HGNC:6138]
17	44374956	44375100	145	11	0.105783506	0.280345557	-0.17456205	-54.33856933	CG	ENSG00000005961	exon	ITGA2B	integrin subunit alpha 2b [Source:HGNC Symbol;Acc:HGNC:6138]
17	44374956	44375100	145	11	0.105783506	0.280345557	-0.17456205	-54.33856933	CG	ENSG00000005961	promoter	ITGA2B	integrin subunit alpha 2b [Source:HGNC Symbol;Acc:HGNC:6138]
21	8389638	8390026	389	50	0.28816044	0.462707053	-0.174546613	-245.4121096	CG	ENSG00000280441	intron	FP236383.3	novel transcript
15	44735824	44735901	78	8	0.135461774	0.309997763	-0.174535989	-36.68754725	CG	ENSG00000185880	intron	TRIM69	tripartite motif containing 69 [Source:HGNC Symbol;Acc:HGNC:17857]
15	44735824	44735901	78	8	0.135461774	0.309997763	-0.174535989	-36.68754725	CG	ENSG00000185880	promoter	TRIM69	tripartite motif containing 69 [Source:HGNC Symbol;Acc:HGNC:17857]
11	129930461	129930515	55	6	0.62443107	0.798937303	-0.174506233	-27.5271405	CG	ENSG00000170325	intron	PRDM10	PR/SET domain 10 [Source:HGNC Symbol;Acc:HGNC:13995]
9	33129930	33129982	53	7	0.4696024	0.644074049	-0.174471649	-27.90571649	CG	ENSG00000086062	intron	B4GALT1	beta-1,4-galactosyltransferase 1 [Source:HGNC Symbol;Acc:HGNC:924]
12	32485586	32485680	95	9	0.471701577	0.646145763	-0.174444186	-42.74943066	CG	ENSG00000139132	promoter	FGD4	FYVE, RhoGEF and PH domain containing 4 [Source:HGNC Symbol;Acc:HGNC:19125]
12	32485586	32485680	95	9	0.471701577	0.646145763	-0.174444186	-42.74943066	CG	ENSG00000139132	intron	FGD4	FYVE, RhoGEF and PH domain containing 4 [Source:HGNC Symbol;Acc:HGNC:19125]
8	11868642	11868696	55	5	0.15899496	0.333427828	-0.174432868	-22.76485342	CG	ENSG00000164733	promoter	CTSB	cathepsin B [Source:HGNC Symbol;Acc:HGNC:2527]
8	11868642	11868696	55	5	0.15899496	0.333427828	-0.174432868	-22.76485342	CG	ENSG00000164733	exon	CTSB	cathepsin B [Source:HGNC Symbol;Acc:HGNC:2527]
8	11868642	11868696	55	5	0.15899496	0.333427828	-0.174432868	-22.76485342	CG	ENSG00000164733	utr5	CTSB	cathepsin B [Source:HGNC Symbol;Acc:HGNC:2527]
8	11868642	11868696	55	5	0.15899496	0.333427828	-0.174432868	-22.76485342	CG	ENSG00000164733	intron	CTSB	cathepsin B [Source:HGNC Symbol;Acc:HGNC:2527]
1	36371426	36371546	121	12	0.564526449	0.738951825	-0.174425376	-61.51391765	CG	ENSG00000196182	intron	STK40	serine/threonine kinase 40 [Source:HGNC Symbol;Acc:HGNC:21373]
17	19520081	19520273	193	17	0.203082317	0.37740236	-0.174320043	-83.76857	CG	ENSG00000142494	intron	SLC47A1	solute carrier family 47 member 1 [Source:HGNC Symbol;Acc:HGNC:25588]
6	160101447	160101612	166	15	0.592421029	0.766642632	-0.174221603	-77.94199024	CG	ENSG00000197081	intron	IGF2R	insulin like growth factor 2 receptor [Source:HGNC Symbol;Acc:HGNC:5467]
7	130887510	130887578	69	10	0.633523508	0.807630103	-0.174106595	-46.80530064	CG	ENSG00000233559	intron	LINC00513	long intergenic non-protein coding RNA 513 [Source:HGNC Symbol;Acc:HGNC:43566]
7	130887510	130887578	69	10	0.633523508	0.807630103	-0.174106595	-46.80530064	CG	ENSG00000226380	intron	AC016831.1	novel transcript
7	130887510	130887578	69	10	0.633523508	0.807630103	-0.174106595	-46.80530064	CG	ENSG00000285106	intron	AC016831.6	novel transcript
3	183180301	183180408	108	15	0.410846617	0.584797394	-0.173950777	-73.35151418	CG	ENSG00000053524	exon	MCF2L2	MCF.2 cell line derived transforming sequence-like 2 [Source:HGNC Symbol;Acc:HGNC:30319]
3	183180301	183180408	108	15	0.410846617	0.584797394	-0.173950777	-73.35151418	CG	ENSG00000053524	promoter	MCF2L2	MCF.2 cell line derived transforming sequence-like 2 [Source:HGNC Symbol;Acc:HGNC:30319]
3	183180301	183180408	108	15	0.410846617	0.584797394	-0.173950777	-73.35151418	CG	ENSG00000053524	intron	MCF2L2	MCF.2 cell line derived transforming sequence-like 2 [Source:HGNC Symbol;Acc:HGNC:30319]
1	27882442	27882514	73	5	0.568356512	0.742271232	-0.17391472	-23.3290202	CG	ENSG00000130775	intron	THEMIS2	thymocyte selection associated family member 2 [Source:HGNC Symbol;Acc:HGNC:16839]
1	27882442	27882514	73	5	0.568356512	0.742271232	-0.17391472	-23.3290202	CG	ENSG00000130775	promoter	THEMIS2	thymocyte selection associated family member 2 [Source:HGNC Symbol;Acc:HGNC:16839]
1	27882442	27882514	73	5	0.568356512	0.742271232	-0.17391472	-23.3290202	CG	ENSG00000130775	exon	THEMIS2	thymocyte selection associated family member 2 [Source:HGNC Symbol;Acc:HGNC:16839]
11	2700587	2700687	101	8	0.301362372	0.475121141	-0.173758769	-42.96547197	CG	ENSG00000269821	promoter	KCNQ1OT1	KCNQ1 opposite strand/antisense transcript 1 [Source:HGNC Symbol;Acc:HGNC:6295]
11	2700587	2700687	101	8	0.301362372	0.475121141	-0.173758769	-42.96547197	CG	ENSG00000053918	intron	KCNQ1	potassium voltage-gated channel subfamily Q member 1 [Source:HGNC Symbol;Acc:HGNC:6294]
16	85002704	85002827	124	11	0.356645187	0.530308349	-0.173663161	-49.95148341	CG	ENSG00000153786	intron	ZDHHC7	zinc finger DHHC-type palmitoyltransferase 7 [Source:HGNC Symbol;Acc:HGNC:18459]
21	46551625	46551855	231	32	0.217781147	0.391363494	-0.173582347	-218.6121391	CG	ENSG00000160305	intron	DIP2A	disco interacting protein 2 homolog A [Source:HGNC Symbol;Acc:HGNC:17217]
21	46551625	46551855	231	32	0.217781147	0.391363494	-0.173582347	-218.6121391	CG	ENSG00000160305	promoter	DIP2A	disco interacting protein 2 homolog A [Source:HGNC Symbol;Acc:HGNC:17217]
21	46551625	46551855	231	32	0.217781147	0.391363494	-0.173582347	-218.6121391	CG	ENSG00000160305	exon	DIP2A	disco interacting protein 2 homolog A [Source:HGNC Symbol;Acc:HGNC:17217]
22	46622601	46622741	141	20	0.577637026	0.750954682	-0.173317657	-116.4098751	CG	ENSG00000075240	intron	GRAMD4	GRAM domain containing 4 [Source:HGNC Symbol;Acc:HGNC:29113]
17	31889535	31889794	260	28	0.439391966	0.612619849	-0.173227882	-141.3264662	CG	ENSG00000108651	promoter	UTP6	UTP6 small subunit processome component [Source:HGNC Symbol;Acc:HGNC:18279]
17	31889535	31889794	260	28	0.439391966	0.612619849	-0.173227882	-141.3264662	CG	ENSG00000108651	intron	UTP6	UTP6 small subunit processome component [Source:HGNC Symbol;Acc:HGNC:18279]
1	10651072	10651212	141	9	0.713716325	0.88673675	-0.173020425	-42.51317366	CG	ENSG00000130940	exon	CASZ1	castor zinc finger 1 [Source:HGNC Symbol;Acc:HGNC:26002]
1	10651072	10651212	141	9	0.713716325	0.88673675	-0.173020425	-42.51317366	CG	ENSG00000130940	intron	CASZ1	castor zinc finger 1 [Source:HGNC Symbol;Acc:HGNC:26002]
1	10651072	10651212	141	9	0.713716325	0.88673675	-0.173020425	-42.51317366	CG	ENSG00000130940	promoter	CASZ1	castor zinc finger 1 [Source:HGNC Symbol;Acc:HGNC:26002]
1	10651072	10651212	141	9	0.713716325	0.88673675	-0.173020425	-42.51317366	CG	ENSG00000272078	exon	AL139423.1	novel transcript, antisense to CASZ1
7	99028739	99028817	79	16	0.618916219	0.791789336	-0.172873117	-75.68698955	CG	ENSG00000198742	utr3	SMURF1	SMAD specific E3 ubiquitin protein ligase 1 [Source:HGNC Symbol;Acc:HGNC:16807]
7	99028739	99028817	79	16	0.618916219	0.791789336	-0.172873117	-75.68698955	CG	ENSG00000198742	exon	SMURF1	SMAD specific E3 ubiquitin protein ligase 1 [Source:HGNC Symbol;Acc:HGNC:16807]
7	99028739	99028817	79	16	0.618916219	0.791789336	-0.172873117	-75.68698955	CG	ENSG00000196367	promoter	TRRAP	transformation/transcription domain associated protein [Source:HGNC Symbol;Acc:HGNC:12347]
7	99028739	99028817	79	16	0.618916219	0.791789336	-0.172873117	-75.68698955	CG	ENSG00000196367	intron	TRRAP	transformation/transcription domain associated protein [Source:HGNC Symbol;Acc:HGNC:12347]
2	218288159	218288298	140	14	0.63704421	0.809834788	-0.172790578	-68.39023523	CG	ENSG00000135926	intron	TMBIM1	transmembrane BAX inhibitor motif containing 1 [Source:HGNC Symbol;Acc:HGNC:23410]
2	218288159	218288298	140	14	0.63704421	0.809834788	-0.172790578	-68.39023523	CG	ENSG00000135926	promoter	TMBIM1	transmembrane BAX inhibitor motif containing 1 [Source:HGNC Symbol;Acc:HGNC:23410]
2	218288159	218288298	140	14	0.63704421	0.809834788	-0.172790578	-68.39023523	CG	ENSG00000127838	intron	PNKD	PNKD metallo-beta-lactamase domain containing [Source:HGNC Symbol;Acc:HGNC:9153]
17	4745272	4745333	62	5	0.251930705	0.424680861	-0.172750156	-22.00392775	CG	ENSG00000141497	exon	ZMYND15	zinc finger MYND-type containing 15 [Source:HGNC Symbol;Acc:HGNC:20997]
11	61688744	61688916	173	15	0.518231803	0.690783526	-0.172551723	-67.88472522	CG	ENSG00000134780	intron	DAGLA	diacylglycerol lipase alpha [Source:HGNC Symbol;Acc:HGNC:1165]
12	49233956	49234041	86	14	0.353225267	0.525768297	-0.172543031	-67.61036892	CG	ENSG00000167553	intron	TUBA1C	tubulin alpha 1c [Source:HGNC Symbol;Acc:HGNC:20768]
12	49233956	49234041	86	14	0.353225267	0.525768297	-0.172543031	-67.61036892	CG	ENSG00000258101	exon	AC010173.1	novel transcript, antisense to TUBA1C
20	49891367	49891454	88	8	0.672484298	0.844935326	-0.172451028	-35.85164518	CG	ENSG00000197818	exon	SLC9A8	solute carrier family 9 member A8 [Source:HGNC Symbol;Acc:HGNC:20728]
20	49891367	49891454	88	8	0.672484298	0.844935326	-0.172451028	-35.85164518	CG	ENSG00000197818	utr3	SLC9A8	solute carrier family 9 member A8 [Source:HGNC Symbol;Acc:HGNC:20728]
19	10805592	10805690	99	8	0.599318403	0.771644666	-0.172326263	-36.41986939	CG	ENSG00000079805	intron	DNM2	dynamin 2 [Source:HGNC Symbol;Acc:HGNC:2974]
1	10957306	10957374	69	6	0.492778323	0.66475101	-0.171972687	-29.12734532	CG	ENSG00000175262	intron	C1orf127	chromosome 1 open reading frame 127 [Source:HGNC Symbol;Acc:HGNC:26730]
19	54317338	54317400	63	13	0.565092638	0.737055191	-0.171962553	-59.53043384	CG	ENSG00000275210	intron	AC245884.11	novel transcript
3	33428792	33428891	100	9	0.561191418	0.733147384	-0.171955966	-39.00360231	CG	ENSG00000153560	intron	UBP1	upstream binding protein 1 [Source:HGNC Symbol;Acc:HGNC:12507]
11	68036484	68036645	162	21	0.445154558	0.617062613	-0.171908055	-105.2754859	CG	ENSG00000110717	exon	NDUFS8	NADH:ubiquinone oxidoreductase core subunit S8 [Source:HGNC Symbol;Acc:HGNC:7715]
11	68036484	68036645	162	21	0.445154558	0.617062613	-0.171908055	-105.2754859	CG	ENSG00000110717	utr3	NDUFS8	NADH:ubiquinone oxidoreductase core subunit S8 [Source:HGNC Symbol;Acc:HGNC:7715]
11	68036484	68036645	162	21	0.445154558	0.617062613	-0.171908055	-105.2754859	CG	ENSG00000110717	TES	NDUFS8	NADH:ubiquinone oxidoreductase core subunit S8 [Source:HGNC Symbol;Acc:HGNC:7715]
17	39175278	39175376	99	18	0.554857235	0.726732618	-0.171875384	-91.08149038	CG	ENSG00000067191	exon	CACNB1	calcium voltage-gated channel auxiliary subunit beta 1 [Source:HGNC Symbol;Acc:HGNC:1401]
17	39175278	39175376	99	18	0.554857235	0.726732618	-0.171875384	-91.08149038	CG	ENSG00000067191	utr3	CACNB1	calcium voltage-gated channel auxiliary subunit beta 1 [Source:HGNC Symbol;Acc:HGNC:1401]
17	39175278	39175376	99	18	0.554857235	0.726732618	-0.171875384	-91.08149038	CG	ENSG00000266101	intron	AC004408.1	novel transcript, antisense to CACNB1
16	85524894	85525101	208	25	0.435918019	0.607777767	-0.171859748	-115.3682109	CG	ENSG00000131149	intron	GSE1	Gse1 coiled-coil protein [Source:HGNC Symbol;Acc:HGNC:28979]
X	74421844	74422084	241	37	0.111529357	0.283359353	-0.171829996	-209.3360959	CG	ENSG00000147100	promoter	SLC16A2	solute carrier family 16 member 2 [Source:HGNC Symbol;Acc:HGNC:10923]
X	74421844	74422084	241	37	0.111529357	0.283359353	-0.171829996	-209.3360959	CG	ENSG00000147100	exon	SLC16A2	solute carrier family 16 member 2 [Source:HGNC Symbol;Acc:HGNC:10923]
X	74421844	74422084	241	37	0.111529357	0.283359353	-0.171829996	-209.3360959	CG	ENSG00000147100	intron	SLC16A2	solute carrier family 16 member 2 [Source:HGNC Symbol;Acc:HGNC:10923]
17	1590666	1590814	149	18	0.546323584	0.718102298	-0.171778714	-91.14757645	CG	ENSG00000167703	exon	SLC43A2	solute carrier family 43 member 2 [Source:HGNC Symbol;Acc:HGNC:23087]
17	1590666	1590814	149	18	0.546323584	0.718102298	-0.171778714	-91.14757645	CG	ENSG00000167703	intron	SLC43A2	solute carrier family 43 member 2 [Source:HGNC Symbol;Acc:HGNC:23087]
17	19521558	19521646	89	11	0.549379423	0.721157276	-0.171777853	-53.17404273	CG	ENSG00000142494	intron	SLC47A1	solute carrier family 47 member 1 [Source:HGNC Symbol;Acc:HGNC:25588]
17	45429063	45429158	96	14	0.348880092	0.52063016	-0.171750067	-66.35409867	CG	ENSG00000159314	intron	ARHGAP27	Rho GTPase activating protein 27 [Source:HGNC Symbol;Acc:HGNC:31813]
4	163599063	163599162	100	14	0.645598926	0.817141319	-0.171542393	-72.1159237	CG	ENSG00000145416	intron	MARCHF1	membrane associated ring-CH-type finger 1 [Source:HGNC Symbol;Acc:HGNC:26077]
19	10209232	10209328	97	8	0.591411144	0.762852985	-0.171441841	-35.85143111	CG	ENSG00000130816	intron	DNMT1	DNA methyltransferase 1 [Source:HGNC Symbol;Acc:HGNC:2976]
16	85571485	85571620	136	18	0.450487434	0.621919645	-0.171432211	-90.73627481	CG	ENSG00000131149	intron	GSE1	Gse1 coiled-coil protein [Source:HGNC Symbol;Acc:HGNC:28979]
X	120251050	120251222	173	23	0.089408329	0.260691352	-0.171283023	-125.7004961	CG	ENSG00000177485	intron	ZBTB33	zinc finger and BTB domain containing 33 [Source:HGNC Symbol;Acc:HGNC:16682]
20	48763902	48764023	122	12	0.666875624	0.838033421	-0.171157797	-59.28726511	CG	ENSG00000124126	intron	PREX1	phosphatidylinositol-3,4,5-trisphosphate dependent Rac exchange factor 1 [Source:HGNC Symbol;Acc:HGNC:32594]
17	689978	690077	100	10	0.570378745	0.741518566	-0.171139821	-44.9798494	CG	ENSG00000141252	intron	VPS53	VPS53 subunit of GARP complex [Source:HGNC Symbol;Acc:HGNC:25608]
11	17431282	17431334	53	7	0.561470774	0.732586439	-0.171115665	-31.43884452	CG	ENSG00000006071	intron	ABCC8	ATP binding cassette subfamily C member 8 [Source:HGNC Symbol;Acc:HGNC:59]
9	127519286	127519400	115	9	0.216656906	0.387427855	-0.170770949	-42.51890974	CG	ENSG00000136830	intron	NIBAN2	niban apoptosis regulator 2 [Source:HGNC Symbol;Acc:HGNC:25282]
13	112768130	112768457	328	40	0.453719065	0.624488094	-0.170769029	-216.5077719	CG	ENSG00000068650	intron	ATP11A	ATPase phospholipid transporting 11A [Source:HGNC Symbol;Acc:HGNC:13552]
11	47995702	47995822	121	13	0.689270391	0.859783968	-0.170513577	-62.46502683	CG	ENSG00000149177	intron	PTPRJ	protein tyrosine phosphatase receptor type J [Source:HGNC Symbol;Acc:HGNC:9673]
12	10674795	10674875	81	7	0.396713184	0.567030046	-0.170316862	-33.05915319	CG	ENSG00000060140	promoter	STYK1	serine/threonine/tyrosine kinase 1 [Source:HGNC Symbol;Acc:HGNC:18889]
17	78883811	78883881	71	8	0.175496199	0.345785472	-0.170289273	-35.98813028	CG	ENSG00000178404	intron	CEP295NL	CEP295 N-terminal like [Source:HGNC Symbol;Acc:HGNC:44659]
17	78883811	78883881	71	8	0.175496199	0.345785472	-0.170289273	-35.98813028	CG	ENSG00000035862	intron	TIMP2	TIMP metallopeptidase inhibitor 2 [Source:HGNC Symbol;Acc:HGNC:11821]
10	79071136	79071264	129	16	0.153174614	0.323440531	-0.170265917	-83.3876508	CG	ENSG00000108175	intron	ZMIZ1	zinc finger MIZ-type containing 1 [Source:HGNC Symbol;Acc:HGNC:16493]
19	45676457	45676537	81	11	0.255925536	0.426173141	-0.170247605	-50.36124109	CG	ENSG00000010310	intron	GIPR	gastric inhibitory polypeptide receptor [Source:HGNC Symbol;Acc:HGNC:4271]
19	45676457	45676537	81	11	0.255925536	0.426173141	-0.170247605	-50.36124109	CG	ENSG00000283212	promoter	MIR642B	microRNA 642b [Source:HGNC Symbol;Acc:HGNC:38902]
19	45676457	45676537	81	11	0.255925536	0.426173141	-0.170247605	-50.36124109	CG	ENSG00000010310	promoter	GIPR	gastric inhibitory polypeptide receptor [Source:HGNC Symbol;Acc:HGNC:4271]
10	79094146	79094302	157	24	0.473046996	0.643239606	-0.17019261	-131.980096	CG	ENSG00000108175	intron	ZMIZ1	zinc finger MIZ-type containing 1 [Source:HGNC Symbol;Acc:HGNC:16493]
6	157511035	157511117	83	14	0.39661093	0.566757333	-0.170146404	-68.99186099	CG	ENSG00000175048	intron	ZDHHC14	zinc finger DHHC-type palmitoyltransferase 14 [Source:HGNC Symbol;Acc:HGNC:20341]
4	979443	979521	79	5	0.402757135	0.572782424	-0.170025289	-24.51309348	CG	ENSG00000145217	exon	SLC26A1	solute carrier family 26 member 1 [Source:HGNC Symbol;Acc:HGNC:10993]
4	979443	979521	79	5	0.402757135	0.572782424	-0.170025289	-24.51309348	CG	ENSG00000145214	intron	DGKQ	diacylglycerol kinase theta [Source:HGNC Symbol;Acc:HGNC:2856]
4	979443	979521	79	5	0.402757135	0.572782424	-0.170025289	-24.51309348	CG	ENSG00000145217	intron	SLC26A1	solute carrier family 26 member 1 [Source:HGNC Symbol;Acc:HGNC:10993]
8	47735199	47735412	214	19	0.396971936	0.566943641	-0.169971705	-93.61908053	CG	ENSG00000164808	intron	SPIDR	scaffold protein involved in DNA repair [Source:HGNC Symbol;Acc:HGNC:28971]
8	47735199	47735412	214	19	0.396971936	0.566943641	-0.169971705	-93.61908053	CG	ENSG00000164808	exon	SPIDR	scaffold protein involved in DNA repair [Source:HGNC Symbol;Acc:HGNC:28971]
8	47735199	47735412	214	19	0.396971936	0.566943641	-0.169971705	-93.61908053	CG	ENSG00000164808	utr3	SPIDR	scaffold protein involved in DNA repair [Source:HGNC Symbol;Acc:HGNC:28971]
16	16075979	16076038	60	7	0.48985563	0.659740022	-0.169884391	-30.71133645	CG	ENSG00000103222	promoter	ABCC1	ATP binding cassette subfamily C member 1 [Source:HGNC Symbol;Acc:HGNC:51]
16	16075979	16076038	60	7	0.48985563	0.659740022	-0.169884391	-30.71133645	CG	ENSG00000103222	intron	ABCC1	ATP binding cassette subfamily C member 1 [Source:HGNC Symbol;Acc:HGNC:51]
12	11885609	11885690	82	7	0.706150446	0.876010891	-0.169860446	-31.85547963	CG	ENSG00000139083	promoter	ETV6	ETS variant transcription factor 6 [Source:HGNC Symbol;Acc:HGNC:3495]
12	11885609	11885690	82	7	0.706150446	0.876010891	-0.169860446	-31.85547963	CG	ENSG00000139083	intron	ETV6	ETS variant transcription factor 6 [Source:HGNC Symbol;Acc:HGNC:3495]
17	3915925	3916196	272	32	0.348822519	0.518622477	-0.169799958	-171.7063001	CG	ENSG00000108405	intron	P2RX1	purinergic receptor P2X 1 [Source:HGNC Symbol;Acc:HGNC:8533]
17	3915925	3916196	272	32	0.348822519	0.518622477	-0.169799958	-171.7063001	CG	ENSG00000108405	exon	P2RX1	purinergic receptor P2X 1 [Source:HGNC Symbol;Acc:HGNC:8533]
17	3915925	3916196	272	32	0.348822519	0.518622477	-0.169799958	-171.7063001	CG	ENSG00000108405	utr3	P2RX1	purinergic receptor P2X 1 [Source:HGNC Symbol;Acc:HGNC:8533]
1	18908545	18908644	100	13	0.408267921	0.577990017	-0.169722096	-59.29256119	CG	ENSG00000169991	utr3	IFFO2	intermediate filament family orphan 2 [Source:HGNC Symbol;Acc:HGNC:27006]
1	18908545	18908644	100	13	0.408267921	0.577990017	-0.169722096	-59.29256119	CG	ENSG00000169991	exon	IFFO2	intermediate filament family orphan 2 [Source:HGNC Symbol;Acc:HGNC:27006]
1	18908545	18908644	100	13	0.408267921	0.577990017	-0.169722096	-59.29256119	CG	ENSG00000255275	utr3
1	18908545	18908644	100	13	0.408267921	0.577990017	-0.169722096	-59.29256119	CG	ENSG00000255275	exon
4	6991747	6991823	77	7	0.445606373	0.615101799	-0.169495426	-29.92125851	CG	ENSG00000132405	intron	TBC1D14	TBC1 domain family member 14 [Source:HGNC Symbol;Acc:HGNC:29246]
21	8214528	8214706	179	32	0.260226544	0.429711207	-0.169484664	-172.4487299	CG	ENSG00000278996	intron	FP671120.5	novel transcript
16	33028519	33028580	62	14	0.493793893	0.663274566	-0.169480673	-64.17445931	CG	ENSG00000261259	promoter	AC142086.5	kinase suppressor of ras 1 (KSR1) pseudogene
12	4117669	4117765	97	9	0.459498652	0.628867082	-0.169368429	-38.94735641	CG	ENSG00000242444	intron	AC007207.1	ribosomal protein L18 (RPL18) pseudogene
X	49172454	49172542	89	11	0.075974723	0.245332382	-0.169357659	-53.27283447	CG	ENSG00000102007	intron	PLP2	proteolipid protein 2 [Source:HGNC Symbol;Acc:HGNC:9087]
17	1040336	1040401	66	5	0.456311407	0.625650317	-0.169338909	-22.94699627	CG	ENSG00000159842	promoter	ABR	ABR activator of RhoGEF and GTPase [Source:HGNC Symbol;Acc:HGNC:81]
17	1040336	1040401	66	5	0.456311407	0.625650317	-0.169338909	-22.94699627	CG	ENSG00000159842	intron	ABR	ABR activator of RhoGEF and GTPase [Source:HGNC Symbol;Acc:HGNC:81]
21	45302355	45302461	107	16	0.431015702	0.600347433	-0.169331732	-81.24235884	CG	ENSG00000184274	exon	LINC00315	long intergenic non-protein coding RNA 315 [Source:HGNC Symbol;Acc:HGNC:16621]
7	51245089	51245181	93	9	0.464316315	0.63349299	-0.169176675	-38.95676292	CG	ENSG00000106078	intron	COBL	cordon-bleu WH2 repeat protein [Source:HGNC Symbol;Acc:HGNC:22199]
17	7466579	7466759	181	21	0.686617626	0.855764211	-0.169146585	-107.9753406	CG	ENSG00000174282	exon	ZBTB4	zinc finger and BTB domain containing 4 [Source:HGNC Symbol;Acc:HGNC:23847]
4	112279705	112279813	109	9	0.350845404	0.519978361	-0.169132957	-39.49870067	CG	ENSG00000145365	intron	TIFA	TRAF interacting protein with forkhead associated domain [Source:HGNC Symbol;Acc:HGNC:19075]
16	29117782	29117835	54	11	0.658576155	0.827681366	-0.169105212	-48.33233326	CG	ENSG00000284649	intron	AC009093.8	BTG3 associated nuclear protein (BANP) pseudogene
19	45284353	45284447	95	9	0.67696384	0.846046282	-0.169082442	-46.23056237	CG	ENSG00000007047	intron	MARK4	microtubule affinity regulating kinase 4 [Source:HGNC Symbol;Acc:HGNC:13538]
1	2260119	2260287	169	24	0.592097572	0.760257144	-0.168159573	-139.4151702	CG	ENSG00000157933	intron	SKI	SKI proto-oncogene [Source:HGNC Symbol;Acc:HGNC:10896]
16	2124754	2124908	155	20	0.472983625	0.641130697	-0.168147072	-93.33510496	CG	ENSG00000008710	intron	PKD1	polycystin 1, transient receptor potential channel interacting [Source:HGNC Symbol;Acc:HGNC:9008]
17	601719	601779	61	8	0.563371343	0.731277141	-0.167905798	-37.23222506	CG	ENSG00000141252	intron	VPS53	VPS53 subunit of GARP complex [Source:HGNC Symbol;Acc:HGNC:25608]
11	67302871	67303083	213	26	0.190980405	0.358883882	-0.167903477	-145.6802129	CG	ENSG00000172830	promoter	SSH3	slingshot protein phosphatase 3 [Source:HGNC Symbol;Acc:HGNC:30581]
11	1881984	1882104	121	20	0.431288172	0.599165582	-0.16787741	-96.15955073	CG	ENSG00000130592	intron	LSP1	lymphocyte specific protein 1 [Source:HGNC Symbol;Acc:HGNC:6707]
19	16293691	16293764	74	8	0.609978734	0.777695615	-0.167716881	-36.93142239	CG	ENSG00000267275	promoter	AC020911.2	novel transcript, antisense KLF2
19	16293691	16293764	74	8	0.609978734	0.777695615	-0.167716881	-36.93142239	CG	ENSG00000267275	intron	AC020911.2	novel transcript, antisense KLF2
14	20457043	20457156	114	13	0.498550919	0.666243756	-0.167692836	-60.30845033	CG	ENSG00000092094	promoter	OSGEP	O-sialoglycoprotein endopeptidase [Source:HGNC Symbol;Acc:HGNC:18028]
14	20457043	20457156	114	13	0.498550919	0.666243756	-0.167692836	-60.30845033	CG	ENSG00000100823	intron	APEX1	apurinic/apyrimidinic endodeoxyribonuclease 1 [Source:HGNC Symbol;Acc:HGNC:587]
14	20457043	20457156	114	13	0.498550919	0.666243756	-0.167692836	-60.30845033	CG	ENSG00000100823	exon	APEX1	apurinic/apyrimidinic endodeoxyribonuclease 1 [Source:HGNC Symbol;Acc:HGNC:587]
14	20457043	20457156	114	13	0.498550919	0.666243756	-0.167692836	-60.30845033	CG	ENSG00000100823	utr3	APEX1	apurinic/apyrimidinic endodeoxyribonuclease 1 [Source:HGNC Symbol;Acc:HGNC:587]
1	207827047	207827106	60	7	0.599304788	0.766910799	-0.167606012	-33.0521223	CG	ENSG00000203709	intron	MIR29B2CHG	MIR29B2 and MIR29C host gene [Source:HGNC Symbol;Acc:HGNC:32018]
6	52491597	52491665	69	9	0.643959069	0.811442355	-0.167483286	-40.27662033	CG	ENSG00000096093	intron	EFHC1	EF-hand domain containing 1 [Source:HGNC Symbol;Acc:HGNC:16406]
8	141209179	141209346	168	22	0.438312404	0.605791106	-0.167478702	-117.2682026	CG	ENSG00000022567	utr3	SLC45A4	solute carrier family 45 member 4 [Source:HGNC Symbol;Acc:HGNC:29196]
8	141209179	141209346	168	22	0.438312404	0.605791106	-0.167478702	-117.2682026	CG	ENSG00000022567	exon	SLC45A4	solute carrier family 45 member 4 [Source:HGNC Symbol;Acc:HGNC:29196]
5	502442	502578	137	25	0.311286415	0.478743391	-0.167456977	-142.9755872	CG	ENSG00000066230	intron	SLC9A3	solute carrier family 9 member A3 [Source:HGNC Symbol;Acc:HGNC:11073]
10	6151812	6151921	110	13	0.25739913	0.424834146	-0.167435016	-64.39911762	CG	ENSG00000263628	promoter	MIR3155A	microRNA 3155a [Source:HGNC Symbol;Acc:HGNC:38245]
10	6151812	6151921	110	13	0.25739913	0.424834146	-0.167435016	-64.39911762	CG	ENSG00000170525	intron	PFKFB3	6-phosphofructo-2-kinase/fructose-2,6-biphosphatase 3 [Source:HGNC Symbol;Acc:HGNC:8874]
19	56840522	56840916	395	74	0.396189091	0.563229739	-0.167040648	-447.2192815	CG	ENSG00000198300	intron	PEG3	paternally expressed 3 [Source:HGNC Symbol;Acc:HGNC:8826]
19	56840522	56840916	395	74	0.396189091	0.563229739	-0.167040648	-447.2192815	CG	ENSG00000269699	intron	ZIM2	zinc finger imprinted 2 [Source:HGNC Symbol;Acc:HGNC:12875]
19	56840522	56840916	395	74	0.396189091	0.563229739	-0.167040648	-447.2192815	CG	ENSG00000268654	promoter	MIMT1	MER1 repeat containing imprinted transcript 1 [Source:HGNC Symbol;Acc:HGNC:33464]
19	56840522	56840916	395	74	0.396189091	0.563229739	-0.167040648	-447.2192815	CG	ENSG00000198300	exon	PEG3	paternally expressed 3 [Source:HGNC Symbol;Acc:HGNC:8826]
19	56840522	56840916	395	74	0.396189091	0.563229739	-0.167040648	-447.2192815	CG	ENSG00000198300	utr5	PEG3	paternally expressed 3 [Source:HGNC Symbol;Acc:HGNC:8826]
19	56840522	56840916	395	74	0.396189091	0.563229739	-0.167040648	-447.2192815	CG	ENSG00000269699	exon	ZIM2	zinc finger imprinted 2 [Source:HGNC Symbol;Acc:HGNC:12875]
19	56840522	56840916	395	74	0.396189091	0.563229739	-0.167040648	-447.2192815	CG	ENSG00000269699	utr5	ZIM2	zinc finger imprinted 2 [Source:HGNC Symbol;Acc:HGNC:12875]
19	56840522	56840916	395	74	0.396189091	0.563229739	-0.167040648	-447.2192815	CG	ENSG00000198300	promoter	PEG3	paternally expressed 3 [Source:HGNC Symbol;Acc:HGNC:8826]
19	56840522	56840916	395	74	0.396189091	0.563229739	-0.167040648	-447.2192815	CG	ENSG00000269699	promoter	ZIM2	zinc finger imprinted 2 [Source:HGNC Symbol;Acc:HGNC:12875]
19	56840522	56840916	395	74	0.396189091	0.563229739	-0.167040648	-447.2192815	CG	ENSG00000198300	TSS	PEG3	paternally expressed 3 [Source:HGNC Symbol;Acc:HGNC:8826]
19	56840522	56840916	395	74	0.396189091	0.563229739	-0.167040648	-447.2192815	CG	ENSG00000269699	TSS	ZIM2	zinc finger imprinted 2 [Source:HGNC Symbol;Acc:HGNC:12875]
19	56840522	56840916	395	74	0.396189091	0.563229739	-0.167040648	-447.2192815	CG	ENSG00000268654	TSS	MIMT1	MER1 repeat containing imprinted transcript 1 [Source:HGNC Symbol;Acc:HGNC:33464]
19	56840522	56840916	395	74	0.396189091	0.563229739	-0.167040648	-447.2192815	CG	ENSG00000268654	exon	MIMT1	MER1 repeat containing imprinted transcript 1 [Source:HGNC Symbol;Acc:HGNC:33464]
12	57245515	57245650	136	16	0.523657344	0.690642369	-0.166985025	-78.55207236	CG	ENSG00000185482	intron	STAC3	SH3 and cysteine rich domain 3 [Source:HGNC Symbol;Acc:HGNC:28423]
6	341579	341700	122	16	0.579284514	0.746184392	-0.166899879	-86.69596772	CG	ENSG00000112679	intron	DUSP22	dual specificity phosphatase 22 [Source:HGNC Symbol;Acc:HGNC:16077]
X	130111474	130111599	126	16	0.606397313	0.773284439	-0.166887126	-73.06787665	CG	ENSG00000102034	promoter	ELF4	E74 like ETS transcription factor 4 [Source:HGNC Symbol;Acc:HGNC:3319]
19	14675970	14676058	89	13	0.584652082	0.751523909	-0.166871827	-58.89026369	CG	ENSG00000131355	promoter	ADGRE3	adhesion G protein-coupled receptor E3 [Source:HGNC Symbol;Acc:HGNC:23647]
19	14675970	14676058	89	13	0.584652082	0.751523909	-0.166871827	-58.89026369	CG	ENSG00000131355	intron	ADGRE3	adhesion G protein-coupled receptor E3 [Source:HGNC Symbol;Acc:HGNC:23647]
14	71698921	71699011	91	6	0.792183484	0.959043682	-0.166860198	-30.44393761	CG	ENSG00000197555	exon	SIPA1L1	signal induced proliferation associated 1 like 1 [Source:HGNC Symbol;Acc:HGNC:20284]
14	71698921	71699011	91	6	0.792183484	0.959043682	-0.166860198	-30.44393761	CG	ENSG00000197555	intron	SIPA1L1	signal induced proliferation associated 1 like 1 [Source:HGNC Symbol;Acc:HGNC:20284]
10	104325691	104325793	103	17	0.599321747	0.766136879	-0.166815131	-78.35222149	CG	ENSG00000228261	intron	ITPRIP-AS1	ITPRIP antisense RNA 1 [Source:HGNC Symbol;Acc:HGNC:54100]
10	104325691	104325793	103	17	0.599321747	0.766136879	-0.166815131	-78.35222149	CG	ENSG00000148841	intron	ITPRIP	inositol 1,4,5-trisphosphate receptor interacting protein [Source:HGNC Symbol;Acc:HGNC:29370]
15	100544337	100544468	132	27	0.405457406	0.572216966	-0.166759559	-138.1790327	CG	ENSG00000154227	exon	CERS3	ceramide synthase 3 [Source:HGNC Symbol;Acc:HGNC:23752]
15	100544337	100544468	132	27	0.405457406	0.572216966	-0.166759559	-138.1790327	CG	ENSG00000154227	utr5	CERS3	ceramide synthase 3 [Source:HGNC Symbol;Acc:HGNC:23752]
15	100544337	100544468	132	27	0.405457406	0.572216966	-0.166759559	-138.1790327	CG	ENSG00000154227	promoter	CERS3	ceramide synthase 3 [Source:HGNC Symbol;Acc:HGNC:23752]
15	100544337	100544468	132	27	0.405457406	0.572216966	-0.166759559	-138.1790327	CG	ENSG00000154227	intron	CERS3	ceramide synthase 3 [Source:HGNC Symbol;Acc:HGNC:23752]
9	134409261	134409408	148	20	0.623872608	0.790555916	-0.166683308	-110.2177617	CG	ENSG00000186350	intron	RXRA	retinoid X receptor alpha [Source:HGNC Symbol;Acc:HGNC:10477]
22	38259010	38259080	71	6	0.699291415	0.865967394	-0.166675979	-27.23968493	CG	ENSG00000198792	intron	TMEM184B	transmembrane protein 184B [Source:HGNC Symbol;Acc:HGNC:1310]
17	19526505	19526557	53	15	0.540170826	0.706738123	-0.166567297	-73.08404589	CG	ENSG00000142494	intron	SLC47A1	solute carrier family 47 member 1 [Source:HGNC Symbol;Acc:HGNC:25588]
9	127740703	127740872	170	20	0.558184867	0.724733379	-0.166548511	-97.86337599	CG	ENSG00000095370	intron	SH2D3C	SH2 domain containing 3C [Source:HGNC Symbol;Acc:HGNC:16884]
2	131299976	131300077	102	18	0.593430899	0.759776923	-0.166346024	-95.57478739	CG	ENSG00000236516	exon	KLF2P4	Kruppel like factor 2 pseudogene 4 [Source:HGNC Symbol;Acc:HGNC:49283]
2	131299976	131300077	102	18	0.593430899	0.759776923	-0.166346024	-95.57478739	CG	ENSG00000231431	intron	FAR2P4	fatty acyl-CoA reductase 2 pseudogene 4 [Source:HGNC Symbol;Acc:HGNC:49286]
2	131299976	131300077	102	18	0.593430899	0.759776923	-0.166346024	-95.57478739	CG	ENSG00000115762	intron	PLEKHB2	pleckstrin homology domain containing B2 [Source:HGNC Symbol;Acc:HGNC:19236]
9	78296281	78296448	168	23	0.239222671	0.405470443	-0.166247772	-131.5586676	CG	ENSG00000135069	promoter	PSAT1	phosphoserine aminotransferase 1 [Source:HGNC Symbol;Acc:HGNC:19129]
7	150486	150776	291	18	0.762947969	0.929131625	-0.166183656	-90.95972306	CG	ENSG00000242474	promoter	AC093627.5	novel transcript
7	150486	150776	291	18	0.762947969	0.929131625	-0.166183656	-90.95972306	CG	ENSG00000240859	exon	AC093627.4	novel transcript
7	150486	150776	291	18	0.762947969	0.929131625	-0.166183656	-90.95972306	CG	ENSG00000240859	intron	AC093627.4	novel transcript
7	150486	150776	291	18	0.762947969	0.929131625	-0.166183656	-90.95972306	CG	ENSG00000240859	promoter	AC093627.4	novel transcript
11	126284066	126284230	165	23	0.562762732	0.728723983	-0.165961251	-127.6893746	CG	ENSG00000150455	intron	TIRAP	TIR domain containing adaptor protein [Source:HGNC Symbol;Acc:HGNC:17192]
19	1154927	1155257	331	43	0.552923273	0.718847899	-0.165924627	-222.3264656	CG	ENSG00000064932	intron	SBNO2	strawberry notch homolog 2 [Source:HGNC Symbol;Acc:HGNC:29158]
19	1154927	1155257	331	43	0.552923273	0.718847899	-0.165924627	-222.3264656	CG	ENSG00000064932	exon	SBNO2	strawberry notch homolog 2 [Source:HGNC Symbol;Acc:HGNC:29158]
19	1154927	1155257	331	43	0.552923273	0.718847899	-0.165924627	-222.3264656	CG	ENSG00000064932	utr5	SBNO2	strawberry notch homolog 2 [Source:HGNC Symbol;Acc:HGNC:29158]
19	1154927	1155257	331	43	0.552923273	0.718847899	-0.165924627	-222.3264656	CG	ENSG00000064932	promoter	SBNO2	strawberry notch homolog 2 [Source:HGNC Symbol;Acc:HGNC:29158]
16	87955491	87955681	191	17	0.600524854	0.766379868	-0.165855014	-88.42829128	CG	ENSG00000172530	intron	BANP	BTG3 associated nuclear protein [Source:HGNC Symbol;Acc:HGNC:13450]
19	56111649	56111718	70	9	0.156890816	0.322674132	-0.165783317	-42.67365814	CG	ENSG00000142409	intron	ZNF787	zinc finger protein 787 [Source:HGNC Symbol;Acc:HGNC:26998]
17	29560717	29560889	173	17	0.640281288	0.805917074	-0.165635785	-87.08676125	CG	ENSG00000168792	utr3	ABHD15	abhydrolase domain containing 15 [Source:HGNC Symbol;Acc:HGNC:26971]
17	29560717	29560889	173	17	0.640281288	0.805917074	-0.165635785	-87.08676125	CG	ENSG00000168792	exon	ABHD15	abhydrolase domain containing 15 [Source:HGNC Symbol;Acc:HGNC:26971]
17	29560717	29560889	173	17	0.640281288	0.805917074	-0.165635785	-87.08676125	CG	ENSG00000264031	intron	ABHD15-AS1	ABHD15 antisense RNA 1 [Source:HGNC Symbol;Acc:HGNC:49685]
4	1301179	1301342	164	20	0.452246762	0.617860783	-0.165614021	-98.78708625	CG	ENSG00000090316	intron	MAEA	macrophage erythroblast attacher [Source:HGNC Symbol;Acc:HGNC:13731]
4	687297	687491	195	19	0.561982662	0.727523955	-0.165541293	-100.2551988	CG	ENSG00000169026	intron	SLC49A3	solute carrier family 49 member 3 [Source:HGNC Symbol;Acc:HGNC:26177]
4	687297	687491	195	19	0.561982662	0.727523955	-0.165541293	-100.2551988	CG	ENSG00000169026	exon	SLC49A3	solute carrier family 49 member 3 [Source:HGNC Symbol;Acc:HGNC:26177]
4	687297	687491	195	19	0.561982662	0.727523955	-0.165541293	-100.2551988	CG	ENSG00000169026	utr5	SLC49A3	solute carrier family 49 member 3 [Source:HGNC Symbol;Acc:HGNC:26177]
4	687297	687491	195	19	0.561982662	0.727523955	-0.165541293	-100.2551988	CG	ENSG00000169026	promoter	SLC49A3	solute carrier family 49 member 3 [Source:HGNC Symbol;Acc:HGNC:26177]
21	43805258	43805330	73	11	0.528392365	0.693878255	-0.16548589	-49.39331549	CG	ENSG00000160214	exon	RRP1	ribosomal RNA processing 1 [Source:HGNC Symbol;Acc:HGNC:18785]
21	43805258	43805330	73	11	0.528392365	0.693878255	-0.16548589	-49.39331549	CG	ENSG00000160214	utr3	RRP1	ribosomal RNA processing 1 [Source:HGNC Symbol;Acc:HGNC:18785]
21	43805258	43805330	73	11	0.528392365	0.693878255	-0.16548589	-49.39331549	CG	ENSG00000160214	TES	RRP1	ribosomal RNA processing 1 [Source:HGNC Symbol;Acc:HGNC:18785]
16	4682405	4682549	145	17	0.504669561	0.670132939	-0.165463378	-87.11107813	CG	ENSG00000102858	intron	MGRN1	mahogunin ring finger 1 [Source:HGNC Symbol;Acc:HGNC:20254]
7	47495107	47495217	111	16	0.403580415	0.569026588	-0.165446172	-75.46186242	CG	ENSG00000136205	intron	TNS3	tensin 3 [Source:HGNC Symbol;Acc:HGNC:21616]
22	46942644	46942726	83	12	0.31103617	0.476390835	-0.165354665	-57.2538627	CG	ENSG00000054611	intron	TBC1D22A	TBC1 domain family member 22A [Source:HGNC Symbol;Acc:HGNC:1309]
19	1947911	1948036	126	16	0.625264724	0.790480806	-0.165216082	-87.11421834	CG	ENSG00000133275	intron	CSNK1G2	casein kinase 1 gamma 2 [Source:HGNC Symbol;Acc:HGNC:2455]
20	63890417	63890507	91	10	0.697877258	0.863052986	-0.165175728	-48.10235694	CG	ENSG00000101150	exon	TPD52L2	TPD52 like 2 [Source:HGNC Symbol;Acc:HGNC:12007]
20	63890417	63890507	91	10	0.697877258	0.863052986	-0.165175728	-48.10235694	CG	ENSG00000101150	utr3	TPD52L2	TPD52 like 2 [Source:HGNC Symbol;Acc:HGNC:12007]
7	129271128	129271286	159	22	0.487320288	0.652320895	-0.165000606	-102.7460221	CG	ENSG00000158467	intron	AHCYL2	adenosylhomocysteinase like 2 [Source:HGNC Symbol;Acc:HGNC:22204]
3	125147073	125147151	79	10	0.57130814	0.736304752	-0.164996612	-46.85115126	CG	ENSG00000221955	intron	SLC12A8	solute carrier family 12 member 8 [Source:HGNC Symbol;Acc:HGNC:15595]
22	31289537	31289613	77	13	0.496935115	0.661929892	-0.164994777	-59.96644576	CG	ENSG00000100100	exon	PIK3IP1	phosphoinositide-3-kinase interacting protein 1 [Source:HGNC Symbol;Acc:HGNC:24942]
19	33394297	33394476	180	27	0.509997689	0.674989004	-0.164991315	-141.7945926	CG	ENSG00000124299	intron	PEPD	peptidase D [Source:HGNC Symbol;Acc:HGNC:8840]
21	43333782	43333944	163	23	0.486335007	0.651177099	-0.164842093	-122.3345449	CG	ENSG00000237864	promoter	LINC00322	long intergenic non-protein coding RNA 322 [Source:HGNC Symbol;Acc:HGNC:33698]
9	127927842	127927962	121	10	0.064272092	0.229071781	-0.164799689	-45.00665265	CG	ENSG00000167103	promoter	PIP5KL1	phosphatidylinositol-4-phosphate 5-kinase like 1 [Source:HGNC Symbol;Acc:HGNC:28711]
9	127927842	127927962	121	10	0.064272092	0.229071781	-0.164799689	-45.00665265	CG	ENSG00000167103	intron	PIP5KL1	phosphatidylinositol-4-phosphate 5-kinase like 1 [Source:HGNC Symbol;Acc:HGNC:28711]
9	127927842	127927962	121	10	0.064272092	0.229071781	-0.164799689	-45.00665265	CG	ENSG00000167103	exon	PIP5KL1	phosphatidylinositol-4-phosphate 5-kinase like 1 [Source:HGNC Symbol;Acc:HGNC:28711]
22	29031722	29031836	115	13	0.458544453	0.623285608	-0.164741155	-59.72516815	CG	ENSG00000183579	intron	ZNRF3	zinc and ring finger 3 [Source:HGNC Symbol;Acc:HGNC:18126]
22	29031722	29031836	115	13	0.458544453	0.623285608	-0.164741155	-59.72516815	CG	ENSG00000177993	promoter	ZNRF3-AS1	ZNRF3 antisense RNA 1 [Source:HGNC Symbol;Acc:HGNC:41927]
7	1535921	1535986	66	4	0.614760217	0.779356953	-0.164596736	-19.10372753	CG	ENSG00000198517	intron	MAFK	MAF bZIP transcription factor K [Source:HGNC Symbol;Acc:HGNC:6782]
7	1535921	1535986	66	4	0.614760217	0.779356953	-0.164596736	-19.10372753	CG	ENSG00000198517	promoter	MAFK	MAF bZIP transcription factor K [Source:HGNC Symbol;Acc:HGNC:6782]
16	88971760	88971925	166	27	0.388825992	0.553365113	-0.164539121	-138.7075405	CG	ENSG00000129993	intron	CBFA2T3	CBFA2/RUNX1 partner transcriptional co-repressor 3 [Source:HGNC Symbol;Acc:HGNC:1537]
17	1773442	1773540	99	12	0.733901813	0.898426976	-0.164525163	-69.7434144	CG	ENSG00000132386	intron	SERPINF1	serpin family F member 1 [Source:HGNC Symbol;Acc:HGNC:8824]
12	11674111	11674191	81	12	0.457175548	0.621684361	-0.164508813	-52.78979805	CG	ENSG00000139083	intron	ETV6	ETS variant transcription factor 6 [Source:HGNC Symbol;Acc:HGNC:3495]
17	67550047	67550098	52	5	0.489012068	0.653469858	-0.16445779	-22.75281621	CG	ENSG00000154217	intron	PITPNC1	phosphatidylinositol transfer protein cytoplasmic 1 [Source:HGNC Symbol;Acc:HGNC:21045]
11	113204413	113204504	92	17	0.498833169	0.663206522	-0.164373352	-78.77374648	CG	ENSG00000149294	exon	NCAM1	neural cell adhesion molecule 1 [Source:HGNC Symbol;Acc:HGNC:7656]
11	113204413	113204504	92	17	0.498833169	0.663206522	-0.164373352	-78.77374648	CG	ENSG00000149294	intron	NCAM1	neural cell adhesion molecule 1 [Source:HGNC Symbol;Acc:HGNC:7656]
16	370130	370231	102	18	0.434359796	0.598724615	-0.164364819	-84.69599006	CG	ENSG00000086504	exon	MRPL28	mitochondrial ribosomal protein L28 [Source:HGNC Symbol;Acc:HGNC:14484]
16	370130	370231	102	18	0.434359796	0.598724615	-0.164364819	-84.69599006	CG	ENSG00000086504	promoter	MRPL28	mitochondrial ribosomal protein L28 [Source:HGNC Symbol;Acc:HGNC:14484]
16	370130	370231	102	18	0.434359796	0.598724615	-0.164364819	-84.69599006	CG	ENSG00000086504	utr5	MRPL28	mitochondrial ribosomal protein L28 [Source:HGNC Symbol;Acc:HGNC:14484]
16	370130	370231	102	18	0.434359796	0.598724615	-0.164364819	-84.69599006	CG	ENSG00000086504	intron	MRPL28	mitochondrial ribosomal protein L28 [Source:HGNC Symbol;Acc:HGNC:14484]
19	49917024	49917077	54	8	0.616914936	0.781266905	-0.164351968	-36.83321786	CG	ENSG00000213024	intron	NUP62	nucleoporin 62 [Source:HGNC Symbol;Acc:HGNC:8066]
19	49917024	49917077	54	8	0.616914936	0.781266905	-0.164351968	-36.83321786	CG	ENSG00000104951	intron	IL4I1	interleukin 4 induced 1 [Source:HGNC Symbol;Acc:HGNC:19094]
19	49917024	49917077	54	8	0.616914936	0.781266905	-0.164351968	-36.83321786	CG	ENSG00000269179	intron	AC011452.2	novel protein
1	35811634	35811789	156	16	0.556370715	0.720716609	-0.164345893	-81.08013947	CG	ENSG00000134698	intron	AGO4	argonaute RISC component 4 [Source:HGNC Symbol;Acc:HGNC:18424]
4	80079374	80079544	171	20	0.396306503	0.560623019	-0.164316517	-102.8614092	CG	ENSG00000236530	promoter	KPNA2P1	karyopherin subunit alpha 2 pseudogene 1 [Source:HGNC Symbol;Acc:HGNC:52871]
4	80079374	80079544	171	20	0.396306503	0.560623019	-0.164316517	-102.8614092	CG	ENSG00000163297	exon	ANTXR2	ANTXR cell adhesion molecule 2 [Source:HGNC Symbol;Acc:HGNC:21732]
4	80079374	80079544	171	20	0.396306503	0.560623019	-0.164316517	-102.8614092	CG	ENSG00000236530	TSS	KPNA2P1	karyopherin subunit alpha 2 pseudogene 1 [Source:HGNC Symbol;Acc:HGNC:52871]
4	80079374	80079544	171	20	0.396306503	0.560623019	-0.164316517	-102.8614092	CG	ENSG00000236530	exon	KPNA2P1	karyopherin subunit alpha 2 pseudogene 1 [Source:HGNC Symbol;Acc:HGNC:52871]
4	80079374	80079544	171	20	0.396306503	0.560623019	-0.164316517	-102.8614092	CG	ENSG00000163297	intron	ANTXR2	ANTXR cell adhesion molecule 2 [Source:HGNC Symbol;Acc:HGNC:21732]
22	50299639	50299783	145	21	0.251111415	0.415333995	-0.164222581	-108.0045364	CG	ENSG00000196576	intron	PLXNB2	plexin B2 [Source:HGNC Symbol;Acc:HGNC:9104]
19	8434729	8434800	72	8	0.706144433	0.870237017	-0.164092584	-38.23233095	CG	ENSG00000099785	intron	MARCHF2	membrane associated ring-CH-type finger 2 [Source:HGNC Symbol;Acc:HGNC:28038]
8	133258599	133258694	96	16	0.593555612	0.7576446	-0.164088989	-81.41301129	CG	ENSG00000104419	intron	NDRG1	N-myc downstream regulated 1 [Source:HGNC Symbol;Acc:HGNC:7679]
8	26441397	26441449	53	5	0.245738914	0.409822942	-0.164084027	-23.31108331	CG	ENSG00000254362	intron	AC011726.3	novel transcript
8	26441397	26441449	53	5	0.245738914	0.409822942	-0.164084027	-23.31108331	CG	ENSG00000104765	intron	BNIP3L	BCL2 interacting protein 3 like [Source:HGNC Symbol;Acc:HGNC:1085]
17	77279699	77279777	79	5	0.554941242	0.718924502	-0.163983259	-22.35140978	CG	ENSG00000263718	intron	SEPTIN9-DT	SEPTIN9 divergent transcript [Source:HGNC Symbol;Acc:HGNC:52818]
17	77279699	77279777	79	5	0.554941242	0.718924502	-0.163983259	-22.35140978	CG	ENSG00000184640	promoter	SEPTIN9	septin 9 [Source:HGNC Symbol;Acc:HGNC:7323]
11	47513608	47513707	100	12	0.385688556	0.549572556	-0.163884	-56.49698205	CG	ENSG00000270072	exon	AC090559.2	novel transcript
11	47513608	47513707	100	12	0.385688556	0.549572556	-0.163884	-56.49698205	CG	ENSG00000149187	intron	CELF1	CUGBP Elav-like family member 1 [Source:HGNC Symbol;Acc:HGNC:2549]
15	58521534	58521635	102	15	0.428953721	0.592820957	-0.163867236	-63.18879607	CG	ENSG00000259476	exon	AC018904.2	novel transcript, sense intronic to LIPC
15	58521534	58521635	102	15	0.428953721	0.592820957	-0.163867236	-63.18879607	CG	ENSG00000166035	intron	LIPC	lipase C, hepatic type [Source:HGNC Symbol;Acc:HGNC:6619]
6	35426173	35426252	80	9	0.402999805	0.566855233	-0.163855428	-35.38029702	CG	ENSG00000112033	exon	PPARD	peroxisome proliferator activated receptor delta [Source:HGNC Symbol;Acc:HGNC:9235]
6	35426173	35426252	80	9	0.402999805	0.566855233	-0.163855428	-35.38029702	CG	ENSG00000112033	utr3	PPARD	peroxisome proliferator activated receptor delta [Source:HGNC Symbol;Acc:HGNC:9235]
11	72759250	72759378	129	21	0.478709005	0.642494778	-0.163785773	-103.0391412	CG	ENSG00000214530	promoter	STARD10	StAR related lipid transfer domain containing 10 [Source:HGNC Symbol;Acc:HGNC:10666]
11	72759250	72759378	129	21	0.478709005	0.642494778	-0.163785773	-103.0391412	CG	ENSG00000214530	exon	STARD10	StAR related lipid transfer domain containing 10 [Source:HGNC Symbol;Acc:HGNC:10666]
11	72759250	72759378	129	21	0.478709005	0.642494778	-0.163785773	-103.0391412	CG	ENSG00000186635	intron	ARAP1	ArfGAP with RhoGAP domain, ankyrin repeat and PH domain 1 [Source:HGNC Symbol;Acc:HGNC:16925]
19	5140780	5140955	176	22	0.669073448	0.832765843	-0.163692395	-117.4336369	CG	ENSG00000127663	intron	KDM4B	lysine demethylase 4B [Source:HGNC Symbol;Acc:HGNC:29136]
19	5140780	5140955	176	22	0.669073448	0.832765843	-0.163692395	-117.4336369	CG	ENSG00000127663	exon	KDM4B	lysine demethylase 4B [Source:HGNC Symbol;Acc:HGNC:29136]
19	5140780	5140955	176	22	0.669073448	0.832765843	-0.163692395	-117.4336369	CG	ENSG00000127663	utr3	KDM4B	lysine demethylase 4B [Source:HGNC Symbol;Acc:HGNC:29136]
12	76032684	76032762	79	14	0.362024998	0.52561646	-0.163591462	-67.0863749	CG	ENSG00000139289	exon	PHLDA1	pleckstrin homology like domain family A member 1 [Source:HGNC Symbol;Acc:HGNC:8933]
12	76032684	76032762	79	14	0.362024998	0.52561646	-0.163591462	-67.0863749	CG	ENSG00000139289	promoter	PHLDA1	pleckstrin homology like domain family A member 1 [Source:HGNC Symbol;Acc:HGNC:8933]
12	76032684	76032762	79	14	0.362024998	0.52561646	-0.163591462	-67.0863749	CG	ENSG00000139289	utr5	PHLDA1	pleckstrin homology like domain family A member 1 [Source:HGNC Symbol;Acc:HGNC:8933]
12	76032684	76032762	79	14	0.362024998	0.52561646	-0.163591462	-67.0863749	CG	ENSG00000257839	exon	AC011611.4	novel transcript, antisense to PHLDA1
13	100975620	100975800	181	31	0.495104856	0.658655824	-0.163550968	-157.7101042	CG	ENSG00000233009	intron	NALCN-AS1	NALCN antisense RNA 1 [Source:HGNC Symbol;Acc:HGNC:42743]
5	140111217	140111321	105	15	0.548962578	0.712381773	-0.163419195	-74.11406004	CG	ENSG00000185129	intron	PURA	purine rich element binding protein A [Source:HGNC Symbol;Acc:HGNC:9701]
5	140111217	140111321	105	15	0.548962578	0.712381773	-0.163419195	-74.11406004	CG	ENSG00000185129	promoter	PURA	purine rich element binding protein A [Source:HGNC Symbol;Acc:HGNC:9701]
12	4557761	4557823	63	7	0.683601749	0.846867812	-0.163266063	-34.73860445	CG	ENSG00000111247	intron	RAD51AP1	RAD51 associated protein 1 [Source:HGNC Symbol;Acc:HGNC:16956]
11	67284238	67284436	199	22	0.517634431	0.680831938	-0.163197507	-100.9217065	CG	ENSG00000173020	intron	GRK2	G protein-coupled receptor kinase 2 [Source:HGNC Symbol;Acc:HGNC:289]
11	67284238	67284436	199	22	0.517634431	0.680831938	-0.163197507	-100.9217065	CG	ENSG00000173020	promoter	GRK2	G protein-coupled receptor kinase 2 [Source:HGNC Symbol;Acc:HGNC:289]
11	67284238	67284436	199	22	0.517634431	0.680831938	-0.163197507	-100.9217065	CG	ENSG00000173020	exon	GRK2	G protein-coupled receptor kinase 2 [Source:HGNC Symbol;Acc:HGNC:289]
5	6645495	6645564	70	8	0.516964983	0.68008009	-0.163115107	-38.15578278	CG	ENSG00000145545	intron	SRD5A1	steroid 5 alpha-reductase 1 [Source:HGNC Symbol;Acc:HGNC:11284]
20	63686559	63686772	214	23	0.384838982	0.547903144	-0.163064162	-110.0094125	CG	ENSG00000258366	intron	RTEL1	regulator of telomere elongation helicase 1 [Source:HGNC Symbol;Acc:HGNC:15888]
20	63686559	63686772	214	23	0.384838982	0.547903144	-0.163064162	-110.0094125	CG	ENSG00000026036	intron	RTEL1-TNFRSF6B	RTEL1-TNFRSF6B readthrough (NMD candidate) [Source:HGNC Symbol;Acc:HGNC:44095]
20	63686559	63686772	214	23	0.384838982	0.547903144	-0.163064162	-110.0094125	CG	ENSG00000026036	promoter	RTEL1-TNFRSF6B	RTEL1-TNFRSF6B readthrough (NMD candidate) [Source:HGNC Symbol;Acc:HGNC:44095]
20	63686559	63686772	214	23	0.384838982	0.547903144	-0.163064162	-110.0094125	CG	ENSG00000258366	promoter	RTEL1	regulator of telomere elongation helicase 1 [Source:HGNC Symbol;Acc:HGNC:15888]
20	63686559	63686772	214	23	0.384838982	0.547903144	-0.163064162	-110.0094125	CG	ENSG00000026036	exon	RTEL1-TNFRSF6B	RTEL1-TNFRSF6B readthrough (NMD candidate) [Source:HGNC Symbol;Acc:HGNC:44095]
16	737793	737856	64	8	0.540726066	0.703578942	-0.162852876	-36.16500272	CG	ENSG00000103245	intron	CIAO3	cytosolic iron-sulfur assembly component 3 [Source:HGNC Symbol;Acc:HGNC:14179]
16	737793	737856	64	8	0.540726066	0.703578942	-0.162852876	-36.16500272	CG	ENSG00000103245	promoter	CIAO3	cytosolic iron-sulfur assembly component 3 [Source:HGNC Symbol;Acc:HGNC:14179]
16	737793	737856	64	8	0.540726066	0.703578942	-0.162852876	-36.16500272	CG	ENSG00000103245	utr5	CIAO3	cytosolic iron-sulfur assembly component 3 [Source:HGNC Symbol;Acc:HGNC:14179]
16	737793	737856	64	8	0.540726066	0.703578942	-0.162852876	-36.16500272	CG	ENSG00000103245	exon	CIAO3	cytosolic iron-sulfur assembly component 3 [Source:HGNC Symbol;Acc:HGNC:14179]
2	127084200	127084420	221	26	0.625458978	0.788087944	-0.162628965	-145.5606027	CG	ENSG00000136717	intron	BIN1	bridging integrator 1 [Source:HGNC Symbol;Acc:HGNC:1052]
11	117823704	117823840	137	16	0.297541273	0.460026836	-0.162485563	-76.63610078	CG	ENSG00000137731	intron	FXYD2	FXYD domain containing ion transport regulator 2 [Source:HGNC Symbol;Acc:HGNC:4026]
11	117823704	117823840	137	16	0.297541273	0.460026836	-0.162485563	-76.63610078	CG	ENSG00000255245	intron	FXYD6-FXYD2	FXYD6-FXYD2 readthrough [Source:HGNC Symbol;Acc:HGNC:39978]
9	19091168	19091301	134	20	0.566125637	0.72859442	-0.162468782	-103.4909833	CG	ENSG00000147874	intron	HAUS6	HAUS augmin like complex subunit 6 [Source:HGNC Symbol;Acc:HGNC:25948]
11	3153960	3154054	95	14	0.60412823	0.766579916	-0.162451686	-68.71515801	CG	ENSG00000021762	intron	OSBPL5	oxysterol binding protein like 5 [Source:HGNC Symbol;Acc:HGNC:16392]
11	116835280	116835393	114	18	0.436412303	0.598831369	-0.162419066	-89.69719673	CG	ENSG00000235910	promoter	APOA1-AS	APOA1 antisense RNA [Source:HGNC Symbol;Acc:HGNC:40079]
4	16228425	16228657	233	37	0.468396469	0.630808502	-0.162412033	-187.1309995	CG	ENSG00000169762	promoter	TAPT1	transmembrane anterior posterior transformation 1 [Source:HGNC Symbol;Acc:HGNC:26887]
4	16228425	16228657	233	37	0.468396469	0.630808502	-0.162412033	-187.1309995	CG	ENSG00000263327	intron	TAPT1-AS1	TAPT1 antisense RNA 1 (head to head) [Source:HGNC Symbol;Acc:HGNC:26832]
22	43154999	43155146	148	15	0.56200168	0.724390774	-0.162389094	-72.86875441	CG	ENSG00000100300	intron	TSPO	translocator protein [Source:HGNC Symbol;Acc:HGNC:1158]
8	61712229	61712313	85	11	0.312782762	0.475068371	-0.16228561	-49.83341014	CG	ENSG00000198363	intron	ASPH	aspartate beta-hydroxylase [Source:HGNC Symbol;Acc:HGNC:757]
1	26574144	26574229	86	10	0.650152076	0.812421188	-0.162269112	-45.05323955	CG	ENSG00000117676	exon	RPS6KA1	ribosomal protein S6 kinase A1 [Source:HGNC Symbol;Acc:HGNC:10430]
1	26574144	26574229	86	10	0.650152076	0.812421188	-0.162269112	-45.05323955	CG	ENSG00000117676	intron	RPS6KA1	ribosomal protein S6 kinase A1 [Source:HGNC Symbol;Acc:HGNC:10430]
1	26574144	26574229	86	10	0.650152076	0.812421188	-0.162269112	-45.05323955	CG	ENSG00000117676	utr3	RPS6KA1	ribosomal protein S6 kinase A1 [Source:HGNC Symbol;Acc:HGNC:10430]
6	14921233	14921351	119	17	0.515011671	0.67726848	-0.162256809	-80.41134518	CG	ENSG00000234261	intron	AL138720.1	novel transcript
15	40335016	40335183	168	15	0.590288349	0.752437916	-0.162149567	-72.80170693	CG	ENSG00000188549	utr3	CCDC9B	coiled-coil domain containing 9B [Source:HGNC Symbol;Acc:HGNC:33488]
15	40335016	40335183	168	15	0.590288349	0.752437916	-0.162149567	-72.80170693	CG	ENSG00000188549	exon	CCDC9B	coiled-coil domain containing 9B [Source:HGNC Symbol;Acc:HGNC:33488]
13	111226267	111226359	93	7	0.68026269	0.842391713	-0.162129023	-30.90031978	CG	ENSG00000102606	intron	ARHGEF7	Rho guanine nucleotide exchange factor 7 [Source:HGNC Symbol;Acc:HGNC:15607]
16	88695366	88695429	64	14	0.559675405	0.721739467	-0.162064063	-63.10088167	CG	ENSG00000259813	promoter	AC138028.3	novel transcript, antisense to RNF166
9	93065506	93065604	99	7	0.317784592	0.479662944	-0.161878351	-28.77909343	CG	ENSG00000157303	intron	SUSD3	sushi domain containing 3 [Source:HGNC Symbol;Acc:HGNC:28391]
17	48607899	48608087	189	37	0.475883594	0.637725647	-0.161842053	-202.5801165	CG	ENSG00000260027	exon	HOXB7	homeobox B7 [Source:HGNC Symbol;Acc:HGNC:5118]
16	85614999	85615095	97	14	0.323560896	0.485307615	-0.161746719	-66.52925262	CG	ENSG00000131149	intron	GSE1	Gse1 coiled-coil protein [Source:HGNC Symbol;Acc:HGNC:28979]
2	223895468	223895595	128	12	0.686895783	0.848569885	-0.161674102	-57.91323915	CG	ENSG00000085449	intron	WDFY1	WD repeat and FYVE domain containing 1 [Source:HGNC Symbol;Acc:HGNC:20451]
2	223895468	223895595	128	12	0.686895783	0.848569885	-0.161674102	-57.91323915	CG	ENSG00000085449	promoter	WDFY1	WD repeat and FYVE domain containing 1 [Source:HGNC Symbol;Acc:HGNC:20451]
2	223895468	223895595	128	12	0.686895783	0.848569885	-0.161674102	-57.91323915	CG	ENSG00000085449	exon	WDFY1	WD repeat and FYVE domain containing 1 [Source:HGNC Symbol;Acc:HGNC:20451]
12	121175425	121175508	84	14	0.626335251	0.787811723	-0.161476472	-67.39738128	CG	ENSG00000089041	exon	P2RX7	purinergic receptor P2X 7 [Source:HGNC Symbol;Acc:HGNC:8537]
12	121175425	121175508	84	14	0.626335251	0.787811723	-0.161476472	-67.39738128	CG	ENSG00000089041	utr3	P2RX7	purinergic receptor P2X 7 [Source:HGNC Symbol;Acc:HGNC:8537]
12	121175425	121175508	84	14	0.626335251	0.787811723	-0.161476472	-67.39738128	CG	ENSG00000089041	intron	P2RX7	purinergic receptor P2X 7 [Source:HGNC Symbol;Acc:HGNC:8537]
15	67109783	67109948	166	18	0.437663089	0.599058309	-0.16139522	-80.84368472	CG	ENSG00000166949	intron	SMAD3	SMAD family member 3 [Source:HGNC Symbol;Acc:HGNC:6769]
2	218322652	218322741	90	13	0.600068652	0.761377324	-0.161308672	-60.93535912	CG	ENSG00000127838	promoter	PNKD	PNKD metallo-beta-lactamase domain containing [Source:HGNC Symbol;Acc:HGNC:9153]
2	218322652	218322741	90	13	0.600068652	0.761377324	-0.161308672	-60.93535912	CG	ENSG00000127838	intron	PNKD	PNKD metallo-beta-lactamase domain containing [Source:HGNC Symbol;Acc:HGNC:9153]
16	29308375	29308431	57	5	0.542397519	0.703668569	-0.16127105	-20.16621121	CG	ENSG00000198106	intron	AC025279.1	novel transcript
16	29308375	29308431	57	5	0.542397519	0.703668569	-0.16127105	-20.16621121	CG	ENSG00000284685	intron	AC009093.10	novel transcript
4	80185609	80186016	408	45	0.30773405	0.468941865	-0.161207814	-239.2585679	CG	ENSG00000248719	intron	AC021127.1	putative novel transript
4	80185609	80186016	408	45	0.30773405	0.468941865	-0.161207814	-239.2585679	CG	ENSG00000152784	intron	PRDM8	PR/SET domain 8 [Source:HGNC Symbol;Acc:HGNC:13993]
11	94545005	94545747	743	127	0.531805496	0.693007286	-0.16120179	-753.1472778	CG	ENSG00000134627	promoter	PIWIL4	piwi like RNA-mediated gene silencing 4 [Source:HGNC Symbol;Acc:HGNC:18444]
11	94545005	94545747	743	127	0.531805496	0.693007286	-0.16120179	-753.1472778	CG	ENSG00000196371	exon	FUT4	fucosyltransferase 4 [Source:HGNC Symbol;Acc:HGNC:4015]
11	94545005	94545747	743	127	0.531805496	0.693007286	-0.16120179	-753.1472778	CG	ENSG00000134627	utr5	PIWIL4	piwi like RNA-mediated gene silencing 4 [Source:HGNC Symbol;Acc:HGNC:18444]
11	94545005	94545747	743	127	0.531805496	0.693007286	-0.16120179	-753.1472778	CG	ENSG00000134627	exon	PIWIL4	piwi like RNA-mediated gene silencing 4 [Source:HGNC Symbol;Acc:HGNC:18444]
11	94545005	94545747	743	127	0.531805496	0.693007286	-0.16120179	-753.1472778	CG	ENSG00000255929	TES	AP000943.2	novel transcript
11	94545005	94545747	743	127	0.531805496	0.693007286	-0.16120179	-753.1472778	CG	ENSG00000255929	exon	AP000943.2	novel transcript
11	94545005	94545747	743	127	0.531805496	0.693007286	-0.16120179	-753.1472778	CG	ENSG00000196371	utr3	FUT4	fucosyltransferase 4 [Source:HGNC Symbol;Acc:HGNC:4015]
11	94545005	94545747	743	127	0.531805496	0.693007286	-0.16120179	-753.1472778	CG	ENSG00000134627	intron	PIWIL4	piwi like RNA-mediated gene silencing 4 [Source:HGNC Symbol;Acc:HGNC:18444]
X	72058430	72058501	72	15	0.609205319	0.770272001	-0.161066682	-66.39174559	CG	ENSG00000204131	intron	NHSL2	NHS like 2 [Source:HGNC Symbol;Acc:HGNC:33737]
17	3960923	3960984	62	7	0.522618816	0.683527143	-0.160908326	-34.88139	CG	ENSG00000074370	intron	ATP2A3	ATPase sarcoplasmic/endoplasmic reticulum Ca2+ transporting 3 [Source:HGNC Symbol;Acc:HGNC:813]
22	37410336	37410428	93	12	0.515028606	0.675901311	-0.160872705	-55.5078999	CG	ENSG00000166897	intron	ELFN2	extracellular leucine rich repeat and fibronectin type III domain containing 2 [Source:HGNC Symbol;Acc:HGNC:29396]
22	37410336	37410428	93	12	0.515028606	0.675901311	-0.160872705	-55.5078999	CG	ENSG00000243902	intron	FP325335.1	novel transcript
12	104596500	104596560	61	7	0.641881214	0.802715568	-0.160834355	-30.83469738	CG	ENSG00000171310	intron	CHST11	carbohydrate sulfotransferase 11 [Source:HGNC Symbol;Acc:HGNC:17422]
16	31356620	31356670	51	4	0.572329188	0.733159	-0.160829812	-17.96975087	CG	ENSG00000140678	intron	ITGAX	integrin subunit alpha X [Source:HGNC Symbol;Acc:HGNC:6152]
16	31356620	31356670	51	4	0.572329188	0.733159	-0.160829812	-17.96975087	CG	ENSG00000140678	exon	ITGAX	integrin subunit alpha X [Source:HGNC Symbol;Acc:HGNC:6152]
1	161525470	161525629	160	21	0.347735547	0.508495429	-0.160759882	-117.5307734	CG	ENSG00000173110	exon	HSPA6	heat shock protein family A (Hsp70) member 6 [Source:HGNC Symbol;Acc:HGNC:5239]
1	161525470	161525629	160	21	0.347735547	0.508495429	-0.160759882	-117.5307734	CG	ENSG00000273112	intron	AL590385.2	novel transcript, readthrough between FCGR2A and FCGR2C polymormphic pseudogene
11	76689431	76689487	57	9	0.36691829	0.527650886	-0.160732597	-40.77863632	CG	ENSG00000254975	intron	AP001189.4	novel transcript
6	158087039	158087127	89	15	0.601047787	0.761571607	-0.16052382	-71.08845739	CG	ENSG00000078269	intron	SYNJ2	synaptojanin 2 [Source:HGNC Symbol;Acc:HGNC:11504]
17	1474874	1475013	140	16	0.63802897	0.798473487	-0.160444517	-70.833586	CG	ENSG00000197879	exon	MYO1C	myosin IC [Source:HGNC Symbol;Acc:HGNC:7597]
17	1474874	1475013	140	16	0.63802897	0.798473487	-0.160444517	-70.833586	CG	ENSG00000197879	intron	MYO1C	myosin IC [Source:HGNC Symbol;Acc:HGNC:7597]
17	1474874	1475013	140	16	0.63802897	0.798473487	-0.160444517	-70.833586	CG	ENSG00000197879	promoter	MYO1C	myosin IC [Source:HGNC Symbol;Acc:HGNC:7597]
9	129483540	129483640	101	15	0.355462349	0.515862112	-0.160399763	-72.13927196	CG	ENSG00000204054	exon	LINC00963	long intergenic non-protein coding RNA 963 [Source:HGNC Symbol;Acc:HGNC:48716]
9	129483540	129483640	101	15	0.355462349	0.515862112	-0.160399763	-72.13927196	CG	ENSG00000204054	intron	LINC00963	long intergenic non-protein coding RNA 963 [Source:HGNC Symbol;Acc:HGNC:48716]
9	129483540	129483640	101	15	0.355462349	0.515862112	-0.160399763	-72.13927196	CG	ENSG00000261334	promoter	AL353803.4	novel transcript
12	56689697	56689827	131	21	0.200883027	0.36122125	-0.160338223	-106.1374565	CG	ENSG00000110958	promoter	PTGES3	prostaglandin E synthase 3 [Source:HGNC Symbol;Acc:HGNC:16049]
11	3156363	3156442	80	11	0.556399867	0.716500993	-0.160101126	-49.29830296	CG	ENSG00000021762	intron	OSBPL5	oxysterol binding protein like 5 [Source:HGNC Symbol;Acc:HGNC:16392]
21	8986736	8986970	235	10	0.226854301	0.386953054	-0.160098753	-48.15517599	CG	ENSG00000264462	promoter	MIR3648-2	microRNA 3648-2 [Source:HGNC Symbol;Acc:HGNC:50843]
21	8986736	8986970	235	10	0.226854301	0.386953054	-0.160098753	-48.15517599	CG	ENSG00000264063	promoter	CR392039.1	-
11	63634232	63634323	92	14	0.646281315	0.806374898	-0.160093583	-70.03835712	CG	ENSG00000184743	intron	ATL3	atlastin GTPase 3 [Source:HGNC Symbol;Acc:HGNC:24526]
18	77114644	77114914	271	33	0.33059053	0.490641282	-0.160050752	-161.4941955	CG	ENSG00000278330	exon	AC018529.2	novel transcript, antisense to MBP
18	77114644	77114914	271	33	0.33059053	0.490641282	-0.160050752	-161.4941955	CG	ENSG00000197971	intron	MBP	myelin basic protein [Source:HGNC Symbol;Acc:HGNC:6925]
11	47378317	47378443	127	15	0.3239765	0.483969525	-0.159993025	-69.80650896	CG	ENSG00000066336	exon	SPI1	Spi-1 proto-oncogene [Source:HGNC Symbol;Acc:HGNC:11241]
11	47378317	47378443	127	15	0.3239765	0.483969525	-0.159993025	-69.80650896	CG	ENSG00000066336	utr5	SPI1	Spi-1 proto-oncogene [Source:HGNC Symbol;Acc:HGNC:11241]
11	47378317	47378443	127	15	0.3239765	0.483969525	-0.159993025	-69.80650896	CG	ENSG00000066336	promoter	SPI1	Spi-1 proto-oncogene [Source:HGNC Symbol;Acc:HGNC:11241]
9	93505121	93505365	245	30	0.565942417	0.725909953	-0.159967536	-141.8988584	CG	ENSG00000048828	intron	FAM120A	family with sequence similarity 120A [Source:HGNC Symbol;Acc:HGNC:13247]
21	43758271	43758365	95	9	0.650260318	0.810146405	-0.159886087	-41.78210795	CG	ENSG00000160209	exon	PDXK	pyridoxal kinase [Source:HGNC Symbol;Acc:HGNC:8819]
21	43758271	43758365	95	9	0.650260318	0.810146405	-0.159886087	-41.78210795	CG	ENSG00000160209	utr3	PDXK	pyridoxal kinase [Source:HGNC Symbol;Acc:HGNC:8819]
19	4976396	4976498	103	19	0.366936589	0.526818559	-0.15988197	-95.09383119	CG	ENSG00000127663	intron	KDM4B	lysine demethylase 4B [Source:HGNC Symbol;Acc:HGNC:29136]
12	124520778	124520851	74	11	0.484681581	0.644419587	-0.159738006	-48.79459347	CG	ENSG00000196498	intron	NCOR2	nuclear receptor corepressor 2 [Source:HGNC Symbol;Acc:HGNC:7673]
8	143940275	143940337	63	12	0.118893866	0.278558005	-0.159664139	-54.16582564	CG	ENSG00000178209	intron	PLEC	plectin [Source:HGNC Symbol;Acc:HGNC:9069]
8	143940275	143940337	63	12	0.118893866	0.278558005	-0.159664139	-54.16582564	CG	ENSG00000178209	promoter	PLEC	plectin [Source:HGNC Symbol;Acc:HGNC:9069]
18	76395730	76395826	97	14	0.541264489	0.700905367	-0.159640879	-73.13276666	CG	ENSG00000101493	intron	ZNF516	zinc finger protein 516 [Source:HGNC Symbol;Acc:HGNC:28990]
12	105223124	105223212	89	9	0.497219283	0.656768912	-0.159549628	-39.55177833	CG	ENSG00000136044	intron	APPL2	adaptor protein, phosphotyrosine interacting with PH domain and leucine zipper 2 [Source:HGNC Symbol;Acc:HGNC:18242]
17	67491137	67491260	124	18	0.612300052	0.77178223	-0.159482178	-104.898952	CG	ENSG00000154217	intron	PITPNC1	phosphatidylinositol transfer protein cytoplasmic 1 [Source:HGNC Symbol;Acc:HGNC:21045]
20	50320958	50321009	52	5	0.430717111	0.589982702	-0.159265591	-21.36788573	CG	ENSG00000233077	intron	LINC01271	long intergenic non-protein coding RNA 1271 [Source:HGNC Symbol;Acc:HGNC:50327]
5	78529535	78529638	104	20	0.487327204	0.64650421	-0.159177006	-101.2220285	CG	ENSG00000145685	intron	LHFPL2	LHFPL tetraspan subfamily member 2 [Source:HGNC Symbol;Acc:HGNC:6588]
4	154781459	154781624	166	27	0.580154901	0.73928524	-0.159130339	-147.0951868	CG	ENSG00000151962	promoter	RBM46	RNA binding motif protein 46 [Source:HGNC Symbol;Acc:HGNC:28401]
4	154781459	154781624	166	27	0.580154901	0.73928524	-0.159130339	-147.0951868	CG	ENSG00000151962	exon	RBM46	RNA binding motif protein 46 [Source:HGNC Symbol;Acc:HGNC:28401]
4	154781459	154781624	166	27	0.580154901	0.73928524	-0.159130339	-147.0951868	CG	ENSG00000151962	utr5	RBM46	RNA binding motif protein 46 [Source:HGNC Symbol;Acc:HGNC:28401]
4	154781459	154781624	166	27	0.580154901	0.73928524	-0.159130339	-147.0951868	CG	ENSG00000249041	intron	AC009567.1	novel transcript
4	154781459	154781624	166	27	0.580154901	0.73928524	-0.159130339	-147.0951868	CG	ENSG00000151962	intron	RBM46	RNA binding motif protein 46 [Source:HGNC Symbol;Acc:HGNC:28401]
10	124710061	124710127	67	13	0.58293902	0.741966932	-0.159027913	-56.84539537	CG	ENSG00000233334	intron	FAM53B-AS1	FAM53B antisense RNA 1 [Source:HGNC Symbol;Acc:HGNC:49499]
10	124710061	124710127	67	13	0.58293902	0.741966932	-0.159027913	-56.84539537	CG	ENSG00000189319	intron	FAM53B	family with sequence similarity 53 member B [Source:HGNC Symbol;Acc:HGNC:28968]
10	124710061	124710127	67	13	0.58293902	0.741966932	-0.159027913	-56.84539537	CG	ENSG00000258539	intron	AC068896.3	novel transcript, METTL10-FAM53B readthrough
17	8858597	8858675	79	9	0.608897155	0.767888088	-0.158990933	-40.97157516	CG	ENSG00000276231	intron	PIK3R6	phosphoinositide-3-kinase regulatory subunit 6 [Source:HGNC Symbol;Acc:HGNC:27101]
19	18659436	18659583	148	22	0.273301354	0.432234931	-0.158933577	-109.482351	CG	ENSG00000167487	intron	KLHL26	kelch like family member 26 [Source:HGNC Symbol;Acc:HGNC:25623]
6	169654635	169654840	206	36	0.275255225	0.434101066	-0.158845841	-184.3832464	CG	ENSG00000184465	intron	WDR27	WD repeat domain 27 [Source:HGNC Symbol;Acc:HGNC:21248]
17	38901789	38902013	225	26	0.42757151	0.586259319	-0.15868781	-140.4301782	CG	ENSG00000002834	intron	LASP1	LIM and SH3 protein 1 [Source:HGNC Symbol;Acc:HGNC:6513]
17	58278992	58279307	316	66	0.380906765	0.539559216	-0.158652451	-404.4015486	CG	ENSG00000005381	promoter	MPO	myeloperoxidase [Source:HGNC Symbol;Acc:HGNC:7218]
17	58278992	58279307	316	66	0.380906765	0.539559216	-0.158652451	-404.4015486	CG	ENSG00000005381	intron	MPO	myeloperoxidase [Source:HGNC Symbol;Acc:HGNC:7218]
17	58278992	58279307	316	66	0.380906765	0.539559216	-0.158652451	-404.4015486	CG	ENSG00000005381	exon	MPO	myeloperoxidase [Source:HGNC Symbol;Acc:HGNC:7218]
19	50415450	50415574	125	26	0.442762547	0.601356721	-0.158594175	-135.486677	CG	ENSG00000142539	promoter	AC020909.1	novel protein
19	50415450	50415574	125	26	0.442762547	0.601356721	-0.158594175	-135.486677	CG	ENSG00000062822	promoter	POLD1	DNA polymerase delta 1, catalytic subunit [Source:HGNC Symbol;Acc:HGNC:9175]
19	50415450	50415574	125	26	0.442762547	0.601356721	-0.158594175	-135.486677	CG	ENSG00000062822	exon	POLD1	DNA polymerase delta 1, catalytic subunit [Source:HGNC Symbol;Acc:HGNC:9175]
19	50415450	50415574	125	26	0.442762547	0.601356721	-0.158594175	-135.486677	CG	ENSG00000062822	utr3	POLD1	DNA polymerase delta 1, catalytic subunit [Source:HGNC Symbol;Acc:HGNC:9175]
19	50415450	50415574	125	26	0.442762547	0.601356721	-0.158594175	-135.486677	CG	ENSG00000062822	intron	POLD1	DNA polymerase delta 1, catalytic subunit [Source:HGNC Symbol;Acc:HGNC:9175]
19	54663338	54663498	161	16	0.702543871	0.861086582	-0.158542712	-78.82664808	CG	ENSG00000186818	intron	LILRB4	leukocyte immunoglobulin like receptor B4 [Source:HGNC Symbol;Acc:HGNC:6608]
4	94485782	94485845	64	7	0.566076475	0.724561521	-0.158485046	-30.9621032	CG	ENSG00000163110	intron	PDLIM5	PDZ and LIM domain 5 [Source:HGNC Symbol;Acc:HGNC:17468]
16	15141376	15141479	104	18	0.668154364	0.82654288	-0.158388516	-86.22365035	CG	ENSG00000250251	intron	PKD1P6	polycystin 1, transient receptor potential channel interacting pseudogene 6 [Source:HGNC Symbol;Acc:HGNC:30070]
11	67055947	67056029	83	18	0.211588936	0.369779656	-0.158190721	-94.44349428	CG	ENSG00000173156	promoter	RHOD	ras homolog family member D [Source:HGNC Symbol;Acc:HGNC:670]
20	20303741	20303877	137	12	0.619189229	0.777332349	-0.158143121	-58.3080578	CG	ENSG00000089101	intron	CFAP61	cilia and flagella associated protein 61 [Source:HGNC Symbol;Acc:HGNC:15872]
22	46942983	46943040	58	5	0.356805284	0.514915938	-0.158110654	-22.70838788	CG	ENSG00000054611	intron	TBC1D22A	TBC1 domain family member 22A [Source:HGNC Symbol;Acc:HGNC:1309]
3	32501024	32501183	160	22	0.606826215	0.764855913	-0.158029698	-112.3432604	CG	ENSG00000091317	intron	CMTM6	CKLF like MARVEL transmembrane domain containing 6 [Source:HGNC Symbol;Acc:HGNC:19177]
18	79642002	79642065	64	8	0.643151671	0.801103947	-0.157952276	-37.54223034	CG	ENSG00000178412	exon	AC068473.1	novel transcript
9	112073749	112073857	109	11	0.726853872	0.884747385	-0.157893513	-51.86080239	CG	ENSG00000106868	intron	SUSD1	sushi domain containing 1 [Source:HGNC Symbol;Acc:HGNC:25413]
16	3591279	3591382	104	17	0.647480611	0.805325675	-0.157845064	-83.51325245	CG	ENSG00000188827	exon	SLX4	SLX4 structure-specific endonuclease subunit [Source:HGNC Symbol;Acc:HGNC:23845]
16	3591279	3591382	104	17	0.647480611	0.805325675	-0.157845064	-83.51325245	CG	ENSG00000188827	intron	SLX4	SLX4 structure-specific endonuclease subunit [Source:HGNC Symbol;Acc:HGNC:23845]
1	2150937	2151090	154	23	0.549035058	0.706816555	-0.157781497	-110.8993168	CG	ENSG00000067606	exon	PRKCZ	protein kinase C zeta [Source:HGNC Symbol;Acc:HGNC:9412]
1	2150937	2151090	154	23	0.549035058	0.706816555	-0.157781497	-110.8993168	CG	ENSG00000067606	intron	PRKCZ	protein kinase C zeta [Source:HGNC Symbol;Acc:HGNC:9412]
5	1108147	1108286	140	13	0.502339827	0.660041961	-0.157702133	-60.87998525	CG	ENSG00000113504	intron	SLC12A7	solute carrier family 12 member 7 [Source:HGNC Symbol;Acc:HGNC:10915]
X	68840295	68840455	161	24	0.708360453	0.865968404	-0.157607951	-132.2102326	CG	ENSG00000090776	exon	EFNB1	ephrin B1 [Source:HGNC Symbol;Acc:HGNC:3226]
3	195955408	195955544	137	24	0.501741004	0.659261644	-0.15752064	-124.5568654	CG	ENSG00000260261	promoter	AC124944.2	programmed cell death 6 (PDCD6) pseudogene
7	105678883	105678949	67	5	0.234109165	0.391626275	-0.15751711	-22.6129476	CG	ENSG00000146776	promoter	ATXN7L1	ataxin 7 like 1 [Source:HGNC Symbol;Acc:HGNC:22210]
7	105678883	105678949	67	5	0.234109165	0.391626275	-0.15751711	-22.6129476	CG	ENSG00000146776	intron	ATXN7L1	ataxin 7 like 1 [Source:HGNC Symbol;Acc:HGNC:22210]
12	124560615	124560776	162	17	0.55364579	0.711145791	-0.157500001	-87.20911685	CG	ENSG00000279334	promoter	AC073592.6	novel transcript
12	124560615	124560776	162	17	0.55364579	0.711145791	-0.157500001	-87.20911685	CG	ENSG00000196498	intron	NCOR2	nuclear receptor corepressor 2 [Source:HGNC Symbol;Acc:HGNC:7673]
8	22572329	22572462	134	19	0.551186308	0.708293841	-0.157107533	-91.66751459	CG	ENSG00000120896	promoter	SORBS3	sorbin and SH3 domain containing 3 [Source:HGNC Symbol;Acc:HGNC:30907]
8	22572329	22572462	134	19	0.551186308	0.708293841	-0.157107533	-91.66751459	CG	ENSG00000120896	intron	SORBS3	sorbin and SH3 domain containing 3 [Source:HGNC Symbol;Acc:HGNC:30907]
8	22572329	22572462	134	19	0.551186308	0.708293841	-0.157107533	-91.66751459	CG	ENSG00000120896	exon	SORBS3	sorbin and SH3 domain containing 3 [Source:HGNC Symbol;Acc:HGNC:30907]
10	133293437	133293553	117	18	0.677189547	0.834251909	-0.157062362	-92.93600425	CG	ENSG00000130640	intron	TUBGCP2	tubulin gamma complex associated protein 2 [Source:HGNC Symbol;Acc:HGNC:18599]
[truncated: 2,001 more rows]
